# Supplementary material for: Effect of exogenous gonadotropin on the transcriptome of human granulosa cells and follicular fluid hormone profiles
Source: Reprod Biol Endocrinol. 2019 Jun 24;17:49. doi: 10.1186/s12958-019-0489-4 (PMC6591892; doi:10.1186/s12958-019-0489-4)
Supplement: Supplementary file 3 — Table S2. Details of genes down-regulated in the Gns group compared with the Control group. (XLSX 36 kb) [file 12958_2019_489_MOESM3_ESM.xlsx]

## Sheet: supplemental tableII
Table S2. Details of genes down-regulated in the Gns group compared with the Control group.
Gene_id	readcount_Gns	readcount_Ctrl	log2FoldChange	pval	padj	Gene name	Interpro Description
ENSG00000271254	65.3229	733.024	-3.4882	0.041349	1	AC240274.1	Neuroblastoma breakpoint family (NBPF) domain
ENSG00000129048	7.40308	122.435	-4.0477	0.027206	1	ACKR4	G protein-coupled receptor, rhodopsin-like||Chemokine receptor family||GPCR, rhodopsin-like, 7TM||-||Atypical chemokine receptor 4
ENSG00000198074	0.355626	24.9287	-6.1313	0.0079266	1	AKR1B10	Aldo/keto reductase||Aldo/keto reductase, conserved site||NADP-dependent oxidoreductase domain||Aldo/keto reductase/potassium channel subunit beta
ENSG00000230453	17.5297	179.923	-3.3595	0.031679	1	ANKRD18B	-||Protein of unknown function DUF3496||Ankyrin repeat-containing domain||Ankyrin repeat
ENSG00000011426	43.9773	732.342	-4.0577	0.019865	1	ANLN	PH domain-like||Anillin homology domain||Anillin, N-terminal domain||-||Pleckstrin homology domain
ENSG00000131471	1090.57	12677.4	-3.5391	0.040277	1	AOC3	Copper amine oxidase, N2-terminal||Copper amine oxidase||Copper amine oxidase, C-terminal||Copper amine oxidase, N-terminal||Copper amine oxidase, N3-terminal
ENSG00000179750	8.06105	426.635	-5.7259	0.0025992	1	APOBEC3B	APOBEC-like, N-terminal||Cytidine deaminase-like||Cytidine and deoxycytidylate deaminases, zinc-binding||APOBEC/CMP deaminase, zinc-binding
ENSG00000110245	0	8.49742	#NAME?	0.038277	1	APOC3	Apolipoprotein CIII
ENSG00000198844	0	18.6509	#NAME?	0.0059565	1	ARHGEF15	-||Dbl homology (DH) domain||PH domain-like
ENSG00000105011	128.43	1359.01	-3.4035	0.03673	1	ASF1B	Histone chaperone ASF1-like
ENSG00000166183	137.952	3692.99	-4.7426	0.0080201	1	ASPG	Asparaginase/glutaminase, active site 2||L-asparaginase, N-terminal||L-asparaginase, C-terminal domain||L-asparaginase, type I||Ankyrin repeat-containing domain||Ankyrin repeat||Asparaginase/glutaminase
ENSG00000087586	92.4553	1084.82	-3.5526	0.039779	1	AURKA	Protein kinase-like domain||Serine/threonine-protein kinase, active site||-||Protein kinase domain||Protein kinase, ATP binding site||Aurora kinase||Aurora kinase A
ENSG00000178999	33.5806	884.862	-4.7198	0.0077422	1	AURKB	Protein kinase domain||Protein kinase, ATP binding site||Serine/threonine-protein kinase, active site||Protein kinase-like domain||Aurora kinase B||Aurora kinase
ENSG00000089685	84.6874	1558.85	-4.2022	0.013902	1	BIRC5	BIR repeat
ENSG00000156970	27.5167	660.626	-4.5855	0.0086902	1	BUB1B	Mitotic spindle checkpoint protein Bub1/Mad3||Mad3/Bub1 homology region 1||-||Protein kinase domain||Protein kinase-like domain
ENSG00000183186	8.99119	225.156	-4.6463	0.014618	1	C2CD4C	C2 domain||C2 calcium-dependent domain-containing protein 4C
ENSG00000186354	4.40292	92.5018	-4.3929	0.020513	1	C9orf47	-
ENSG00000182389	14.907	364.353	-4.6113	0.0076988	1	CACNB4	Voltage-dependent calcium channel, L-type, beta subunit||-||Guanylate kinase/L-type calcium channel beta subunit||Voltage-dependent calcium channel, L-type, beta-3 subunit||SH3 domain||P-loop containing nucleoside triphosphate hydrolase
ENSG00000101331	24.7744	1776.67	-6.1642	0.021704	1	CCM2L	Cerebral cavernous malformations 2, harmonin-homology domain||Cerebral cavernous malformations 2
ENSG00000145386	89.4535	1658.99	-4.213	0.013885	1	CCNA2	Cyclin, N-terminal||Cyclin-like||Cyclin A2, chordates||Cyclin, C-terminal domain||Cyclin-A, N-terminal
ENSG00000134057	262.115	3801.65	-3.8584	0.023379	1	CCNB1	Cyclin-like||-||Cyclin, C-terminal domain||Cyclin, N-terminal
ENSG00000157456	89.6822	1516.64	-4.0799	0.017743	1	CCNB2	Cyclin, C-terminal domain||Cyclin-like||Cyclin, N-terminal
ENSG00000117399	47.7399	2197.44	-5.5245	0.0024025	1	CDC20	WD40-repeat-containing domain||The WD repeat Cdc20/Fizzy family||Anaphase-promoting complex subunit 4, WD40 domain||WD40 repeat, conserved site||WD40/YVTN repeat-like-containing domain||WD40 repeat||Cell division cycle protein 20 homologue
ENSG00000164045	21.3108	391.04	-4.1977	0.020282	1	CDC25A	Rhodanese-like domain||M-phase inducer phosphatase
ENSG00000158402	16.2139	212.148	-3.7098	0.024549	1	CDC25C	-||M-phase inducer phosphatase||Rhodanese-like domain
ENSG00000093009	49.4854	522.168	-3.3994	0.037182	1	CDC45	CDC45 family
ENSG00000094804	39.6697	758.381	-4.2568	0.014357	1	CDC6	P-loop containing nucleoside triphosphate hydrolase||AAA+ ATPase domain||Cdc6, C-terminal||-||Winged helix-turn-helix DNA-binding domain||Cell division protein Cdc6/18
ENSG00000184661	24.4282	510.46	-4.3852	0.01184	1	CDCA2	Cell division cycle-associated protein 2||Protein phosphatase 1 binding domain
ENSG00000111665	31.7863	547.54	-4.1065	0.018906	1	CDCA3	-
ENSG00000146670	45.844	913.324	-4.3163	0.014687	1	CDCA5	-||Sororin protein
ENSG00000134690	68.1746	914.963	-3.7464	0.023902	1	CDCA8	Borealin, N-terminal||Cell division protein borealin
ENSG00000139880	19.0751	750.979	-5.299	0.0035231	1	CDH24	Cadherin-like||Cadherin conserved site||Cadherin||Cadherin, cytoplasmic domain||Catenin binding domain
ENSG00000113361	22.6944	478.583	-4.3984	0.033305	1	CDH6	Catenin binding domain||Cadherin conserved site||Cadherin, cytoplasmic domain||Cadherin||Cadherin-like
ENSG00000170312	259.32	4534.71	-4.1282	0.018611	1	CDK1	Protein kinase-like domain||Protein kinase, ATP binding site||Protein kinase domain||Serine/threonine-protein kinase, active site
ENSG00000219073	0.204345	26.2079	-7.0028	0.0077031	1	CELA3B	Serine proteases, trypsin family, serine active site||Peptidase S1A, chymotrypsin family||Peptidase S1, PA clan||Serine proteases, trypsin domain||Serine proteases, trypsin family, histidine active site
ENSG00000115163	69.3496	1301.23	-4.2298	0.012721	1	CENPA	Histone-fold||Histone H2A/H2B/H3||Histone H3/CENP-A
ENSG00000117724	174.718	1903.99	-3.4459	0.0334	1	CENPF	-||Centromere protein Cenp-F, leucine-rich repeat-containing domain||Kinetochore protein Cenp-F/LEK1, Rb protein-binding domain||Centromere protein Cenp-F, N-terminal
ENSG00000102384	18.6956	227.008	-3.602	0.038299	1	CENPI	Centromere protein I
ENSG00000138180	44.7911	1458.53	-5.0252	0.0051115	1	CEP55	TSG101 and ALIX binding domain of CEP55
ENSG00000001626	0	9.61559	#NAME?	0.028609	1	CFTR	ABC transporter type 1, transmembrane domain||CFTR regulator domain||Cystic fibrosis transmembrane conductance regulator||P-loop containing nucleoside triphosphate hydrolase||ABC transporter, conserved site||ABC transporter-like||AAA+ ATPase domain
ENSG00000169607	30.6128	737.929	-4.5913	0.0071142	1	CKAP2L	Cytoskeleton-associated protein 2, C-terminal||Cytoskeleton-associated protein 2 family
ENSG00000186510	6.00478	105.367	-4.1332	0.030424	1	CLCNKA	CBS domain||Chloride channel, core||Chloride channel, voltage gated||Chloride channel ClC-K
ENSG00000236279	26.9016	774.149	-4.8468	0.0072443	1	CLEC2L	C-type lectin-like||C-type lectin||C-type lectin fold
ENSG00000060718	153.797	1814.79	-3.5607	0.035085	1	COL11A1	Fibrillar collagen, C-terminal||Concanavalin A-like lectin/glucanase domain||Collagen triple helix repeat||Laminin G domain
ENSG00000146215	9.70744	138.896	-3.8388	0.029146	1	CRIP3	Zinc finger, LIM-type
ENSG00000114646	6.35612	105.629	-4.0547	0.016034	1	CSPG5	Chondroitin sulphate attachment||Neural chondroitin sulphate proteoglycan cytoplasmic
ENSG00000136943	92.761	1321.74	-3.8328	0.027452	1	CTSV	Cysteine peptidase, histidine active site||Cathepsin propeptide inhibitor domain (I29)||Cysteine peptidase, asparagine active site||Cysteine peptidase, cysteine active site||Peptidase C1A||Peptidase C1A, papain C-terminal
ENSG00000148795	124.207	8202.02	-6.0452	0.0012761	1	CYP17A1	Steroid 17-alpha-hydroxylase/17,20 lyase||Cytochrome P450||Cytochrome P450, conserved site||Cytochrome P450, E-class, group I
ENSG00000137869	26190.6	593818	-4.5029	0.014943	1	CYP19A1	-||Cytochrome P450||Cytochrome P450, conserved site||Cytochrome P450, E-class, group I
ENSG00000231852	0.355626	22.3456	-5.9735	0.010799	1	CYP21A2	-||Cytochrome P450, conserved site||Cytochrome P450||Cytochrome P450, E-class, group I
ENSG00000003137	5.38495	196.022	-5.1859	0.006539	1	CYP26B1	Cytochrome P450, E-class, group IV||Cytochrome P450||Cytochrome P450, conserved site
ENSG00000126733	45.6766	585.846	-3.681	0.034355	1	DACH2	Transforming protein Ski||Putative DNA-binding domain||-
ENSG00000145358	14.6666	343.427	-4.5494	0.027926	1	DDIT4L	RTP801-like
ENSG00000024526	24.5239	909.804	-5.2133	0.0041341	1	DEPDC1	DEP domain||Rho GTPase activation protein||-||Winged helix-turn-helix DNA-binding domain||Rho GTPase-activating protein domain
ENSG00000035499	42.9339	438.978	-3.354	0.046093	1	DEPDC1B	Rho GTPase-activating protein domain||-||Winged helix-turn-helix DNA-binding domain||Rho GTPase activation protein||DEP domain
ENSG00000136267	7.33018	104.346	-3.8314	0.047263	1	DGKB	EF-hand domain pair||Protein kinase C-like, phorbol ester/diacylglycerol-binding domain||NAD kinase/diacylglycerol kinase-like domain||EF-Hand 1, calcium-binding site||Diacylglycerol kinase type I, N-terminal||Diacylglycerol kinase, accessory domain||EF-hand domain||Diacylglycerol kinase, catalytic domain
ENSG00000126787	31.9521	693.453	-4.4398	0.010566	1	DLGAP5	-||SAPAP family
ENSG00000143476	43.362	917.002	-4.4024	0.01259	1	DTL	WD40 repeat, conserved site||WD40-repeat-containing domain||WD40 repeat||WD40/YVTN repeat-like-containing domain
ENSG00000129173	13.6458	208.236	-3.9317	0.026064	1	E2F8	Winged helix-turn-helix DNA-binding domain||E2F Family||E2F/DP family, winged-helix DNA-binding domain
ENSG00000186197	8.84575	145.088	-4.0358	0.026028	1	EDARADD	Death-like domain||-||Death domain
ENSG00000151617	223.631	2652.74	-3.5683	0.044197	1	EDNRA	Endothelin receptor family||G protein-coupled receptor, rhodopsin-like||GPCR, rhodopsin-like, 7TM||Endothelin receptor A
ENSG00000090776	849.007	9853.08	-3.5367	0.041362	1	EFNB1	Ephrin||Cupredoxin||Ephrin, conserved site||Ephrin receptor-binding domain
ENSG00000171617	474.017	8365.13	-4.1414	0.01924	1	ENC1	Kelch repeat type 1||BTB-kelch protein||-||Ectoderm-neural cortex protein 1||Kelch-type beta propeller||SKP1/BTB/POZ domain||BTB/Kelch-associated||BTB/POZ domain
ENSG00000044524	2.34601	44.0353	-4.2304	0.035974	1	EPHA3	Tyrosine-protein kinase, catalytic domain||Tyrosine-protein kinase, receptor class V, conserved site||Growth factor receptor cysteine-rich domain||Tyrosine-protein kinase ephrin type A/B receptor-like||Protein kinase, ATP binding site||Sterile alpha motif/pointed domain||Tyrosine-protein kinase, active site||Sterile alpha motif domain||Fibronectin type III||Ephrin receptor ligand binding domain||…
ENSG00000135476	27.8333	355.503	-3.675	0.028024	1	ESPL1	SEPARIN core domain||-||Peptidase C50, separase
ENSG00000091831	92.6036	1344.34	-3.8597	0.024142	1	ESR1	Zinc finger, nuclear hormone receptor-type||Zinc finger, NHR/GATA-type||Oestrogen-type nuclear receptor final C-terminal domain||Oestrogen receptor/oestrogen-related receptor||-||Nuclear hormone receptor||Oestrogen receptor||Nuclear hormone receptor, ligand-binding domain
ENSG00000174371	21.3549	568.745	-4.7351	0.0070116	1	EXO1	Helix-hairpin-helix motif, class 2||XPG/Rad2 endonuclease||Exonuclease 1||PIN domain-like||5'-3' exonuclease, C-terminal domain||XPG conserved site||Tetratricopeptide-like helical domain||-||XPG-I domain||XPG N-terminal
ENSG00000064655	56.2334	1087.08	-4.2729	0.015297	1	EYA2	EYA domain||Eyes absent homologue 2||Eyes absent family||HAD-like domain
ENSG00000168309	9.02431	303.885	-5.0736	0.048445	1	FAM107A	Protein of unknown function DUF1151
ENSG00000184599	6.96356	158.596	-4.5094	0.0095521	1	FAM19A3	Chemokine-like protein, FAM19A2
ENSG00000219438	51.1129	562.662	-3.4605	0.042679	1	FAM19A5	Chemokine-like protein, FAM19A2
ENSG00000139438	69.5119	1382.85	-4.3142	0.018653	1	FAM222A	Protein FAM222
ENSG00000101447	57.7125	832.831	-3.8511	0.021005	1	FAM83D	Protein of unknown function DUF1669
ENSG00000162981	684.006	11241.9	-4.0387	0.023518	1	FAM84A	LRAT-like domain
ENSG00000163833	29.2633	1604.81	-5.7772	0.0048749	1	FBXO40	F-box only protein 30/40||Zinc finger, TRAF-type||F-box domain||SIAH-type domain||TRAF-like
ENSG00000167363	8.39799	106.226	-3.6609	0.047214	1	FN3K	Fructosamine/Ketosamine-3-kinase||Protein kinase-like domain
ENSG00000183770	366.909	4459.32	-3.6033	0.040285	1	FOXL2	Fork head domain conserved site1||Winged helix-turn-helix DNA-binding domain||Fork head domain||Fork head domain conserved site 2||Forkhead box protein L2
ENSG00000206262	132.141	1492.7	-3.4978	0.037847	1	FOXL2NB	-
ENSG00000111206	60.7004	811.099	-3.7401	0.029805	1	FOXM1	Fork head domain conserved site 2||Fork head domain conserved site1||-||Winged helix-turn-helix DNA-binding domain||Fork head domain
ENSG00000184481	148.424	2475.11	-4.0597	0.019718	1	FOXO4	Winged helix-turn-helix DNA-binding domain||Fork head domain||FOXO protein, transactivation domain||Fork head domain conserved site 2
ENSG00000170820	63.0252	2001.66	-4.9891	0.0076265	1	FSHR	Leucine-rich repeat N-terminal domain||Leucine rich repeat 5||G protein-coupled receptor, rhodopsin-like||Follicle stimulating hormone receptor||GPCR, rhodopsin-like, 7TM||Gonadotropin hormone receptor, transmembrane domain||Leucine-rich repeat domain, L domain-like||Glycoprotein hormone receptor family
ENSG00000110328	213.002	2266.78	-3.4117	0.045451	1	GALNT18	Nucleotide-diphospho-sugar transferases||Glycosyltransferase 2-like||Ricin B, lectin domain
ENSG00000001084	1418.21	21662.2	-3.933	0.036715	1	GCLC	-||Glutamate-cysteine ligase catalytic subunit
ENSG00000101003	58.7397	662.8	-3.4962	0.043243	1	GINS1	GINS complex, subunit Psf1
ENSG00000150625	9.82833	195.443	-4.3137	0.021182	1	GPM6A	-||Myelin proteolipid protein PLP, conserved site||Myelin proteolipid protein PLP
ENSG00000198932	136.907	1760.2	-3.6845	0.042838	1	GPRASP1	Armadillo-type fold||Armadillo repeat-containing domain||Armadillo-like helical
ENSG00000152208	124.181	1770.17	-3.8334	0.029534	1	GRID2	Ionotropic glutamate receptor, metazoa||Ionotropic glutamate receptor||Periplasmic binding protein-like I||Receptor, ligand binding region||-||Ionotropic glutamate receptor, L-glutamate and glycine-binding domain
ENSG00000177602	3.22991	65.0999	-4.3331	0.024864	1	GSG2	Serine/threonine-protein kinase haspin, C-terminal||Protein kinase domain||Protein kinase, ATP binding site||Protein kinase-like domain
ENSG00000243955	10363.8	165480	-3.997	0.027679	1	GSTA1	Glutathione S-transferase, C-terminal||Glutathione S-transferase, N-terminal||Glutathione S-transferase, C-terminal-like||Glutathione S-transferase, alpha class||Thioredoxin-like fold
ENSG00000244067	38.2892	767.402	-4.325	0.019547	1	GSTA2	Glutathione S-transferase, C-terminal-like||Glutathione S-transferase, alpha class||Thioredoxin-like fold||Glutathione S-transferase, C-terminal||Glutathione S-transferase, N-terminal
ENSG00000075218	28.8714	717.324	-4.6349	0.0094643	1	GTSE1	G2 and S phase-expressed protein 1, N-terminal||G2 and S phase-expressed protein 1||Proline/serine-rich coiled-coil protein 1/G2 and S phase-expressed protein 1
ENSG00000152402	77.0033	1002.01	-3.7018	0.032965	1	GUCY1A2	Haem NO binding associated||Adenylyl cyclase class-4/guanylyl cyclase, conserved site||Nucleotide cyclase||Adenylyl cyclase class-3/4/guanylyl cyclase||Heme-NO binding||NO signalling/Golgi transport ligand-binding domain
ENSG00000184357	12.2743	128.575	-3.3889	0.046508	1	HIST1H1B	Winged helix-turn-helix DNA-binding domain||Histone H5||Linker histone H1/H5, domain H15
ENSG00000123485	28.5135	717.469	-4.6532	0.0094591	1	HJURP	Centromere protein Scm3/HJURP||Holliday junction recognition protein, HJURP||Holliday junction regulator protein family C-terminal||-
ENSG00000113161	7591.14	89002.7	-3.5515	0.038676	1	HMGCR	Hydroxymethylglutaryl-CoA reductase, class I/II, NAD/NADP-binding domain||Hydroxymethylglutaryl-CoA reductase, eukaryotic/archaeal type||Hydroxymethylglutaryl-CoA reductase, class I/II, conserved site||Hydroxymethylglutaryl-CoA reductase, class I/II, substrate-binding domain||Hydroxymethylglutaryl-CoA reductase, class I/II, catalytic domain||-||Hydroxymethylglutaryl-CoA reductase, class I/II||Hyd…
ENSG00000134240	5.7023	125.326	-4.458	0.02092	1	HMGCS2	Thiolase-like||Hydroxymethylglutaryl-coenzyme A synthase, N-terminal||Hydroxymethylglutaryl-CoA synthase, eukaryotic||Hydroxymethylglutaryl-coenzyme A synthase C-terminal domain||Hydroxymethylglutaryl-coenzyme A synthase, active site
ENSG00000072571	51.4976	558.558	-3.4391	0.038395	1	HMMR	Hyaluronan mediated motility receptor, N-terminal||Intracellular hyaluronic acid binding protein||Hyaluronan-mediated motility receptor, C-terminal
ENSG00000176387	162.473	3944.54	-4.6016	0.012537	1	HSD11B2	Short-chain dehydrogenase/reductase, conserved site||Short-chain dehydrogenase/reductase SDR||NAD(P)-binding domain||-
ENSG00000004776	26.4367	453.471	-4.1004	0.024058	1	HSPB6	Alpha crystallin/Heat shock protein||Alpha crystallin/Hsp20 domain||HSP20-like chaperone||Alpha-crystallin, N-terminal||Small heat shock protein HSP20
ENSG00000142798	3371.78	39239.4	-3.5407	0.044783	1	HSPG2	EGF-like, conserved site||EGF-like domain||EGF-like calcium-binding domain||Low-density lipoprotein (LDL) receptor class A repeat||Concanavalin A-like lectin/glucanase domain||Immunoglobulin I-set||Low-density lipoprotein (LDL) receptor class A, conserved site||Immunoglobulin-like domain||Immunoglobulin subtype||Laminin IV||Laminin EGF domain||Laminin G domain||Immunoglobulin subtype 2||Immunoglo…
ENSG00000167244	191.664	3359.94	-4.1318	0.040206	1	IGF2	Insulin-like growth factor||Insulin, conserved site||Insulin-like||Insulin-like growth factor II||Insulin-like growth factor II E-peptide, C-terminal||Insulin family||-
ENSG00000163501	1.83911	481.401	-8.0321	0.003241	1	IHH	Hint domain C-terminal||Indian hedgehog protein||Hedgehog protein, Hint domain||Hint domain N-terminal||Intein N-terminal splicing region||Hedgehog/Intein (Hint) domain||Hedgehog protein||Hedgehog, N-terminal signalling domain||Hedgehog signalling/DD-peptidase zinc-binding domain
ENSG00000137070	328.934	3418.51	-3.3775	0.041459	1	IL11RA	-||Immunoglobulin subtype||Immunoglobulin-like fold||Long hematopoietin receptor, soluble alpha chain, conserved site||Immunoglobulin-like domain||Fibronectin type III
ENSG00000122641	954.666	16810.4	-4.1382	0.018853	1	INHBA	Transforming growth factor-beta, N-terminal||Transforming growth factor-beta-related||Transforming growth factor-beta, C-terminal||Cystine-knot cytokine||Transforming growth factor beta, conserved site||Inhibin, beta A subunit
ENSG00000183856	7.45413	203.595	-4.7715	0.0070877	1	IQGAP3	IQ motif, EF-hand binding site||Ras GTPase-activating protein, conserved site||Calponin homology domain||Rho GTPase activation protein||RasGAP protein, C-terminal||Ras GTPase-activating protein
ENSG00000185774	11.9895	150.462	-3.6496	0.041259	1	KCNIP4	Recoverin family||EF-hand domain pair||EF-hand domain||-||EF-Hand 1, calcium-binding site
ENSG00000168676	0	7.63324	#NAME?	0.047601	1	KCTD19	SKP1/BTB/POZ domain||-||Potassium channel tetramerisation-type BTB domain
ENSG00000138160	134.022	1468.23	-3.4535	0.037417	1	KIF11	Kinesin-like protein||P-loop containing nucleoside triphosphate hydrolase||Kinesin motor domain, conserved site||Kinesin motor domain||Kinesin-associated microtubule-binding domain
ENSG00000118193	22.5443	395.557	-4.1331	0.016126	1	KIF14	Kinesin motor domain, conserved site||P-loop containing nucleoside triphosphate hydrolase||SMAD/FHA domain||Kinesin-like protein||Forkhead-associated (FHA) domain||Kinesin motor domain||Kinesin-associated
ENSG00000121621	50.5139	491.749	-3.2832	0.043743	1	KIF18A	Kinesin-like protein||Kinesin motor domain, conserved site||P-loop containing nucleoside triphosphate hydrolase||Kinesin motor domain
ENSG00000186185	11.7002	248.259	-4.4072	0.013672	1	KIF18B	Kinesin motor domain||Kinesin motor domain, conserved site||P-loop containing nucleoside triphosphate hydrolase||Kinesin-like protein
ENSG00000112984	31.5855	933.098	-4.8847	0.0054884	1	KIF20A	Kinesin-like protein||P-loop containing nucleoside triphosphate hydrolase||Kinesin motor domain, conserved site||Kinesin-like protein KIF20A||Kinesin motor domain
ENSG00000186638	15.0942	173.647	-3.5241	0.036173	1	KIF24	Kinesin-like protein||Kinesin motor domain, conserved site||P-loop containing nucleoside triphosphate hydrolase||Sterile alpha motif domain||Kinesin motor domain||Sterile alpha motif/pointed domain
ENSG00000142945	62.6398	865.585	-3.7885	0.025197	1	KIF2C	Kinesin motor domain||Kinesin-like protein||P-loop containing nucleoside triphosphate hydrolase||Kinesin motor domain, conserved site
ENSG00000090889	19.5614	534.747	-4.7728	0.0080993	1	KIF4A	Kinesin motor domain, conserved site||P-loop containing nucleoside triphosphate hydrolase||Kinesin-like protein||Kinesin motor domain
ENSG00000237649	25.0026	966.913	-5.2732	0.0042288	1	KIFC1	Kinesin motor domain||Kinesin motor domain, conserved site||P-loop containing nucleoside triphosphate hydrolase||Kinesin-like protein
ENSG00000150361	0	53.0444	#NAME?	0.0034831	1	KLHL1	BTB/Kelch-associated||SKP1/BTB/POZ domain||Kelch repeat type 1||Galactose oxidase, beta-propeller||BTB/POZ domain
ENSG00000137812	37.7184	440.981	-3.5474	0.032256	1	KNL1	-
ENSG00000138039	198.879	2570.61	-3.6921	0.033522	1	LHCGR	GPCR, rhodopsin-like, 7TM||Leucine rich repeat 5||Lutropin-choriogonadotropic hormone receptor||Leucine-rich repeat domain, L domain-like||G protein-coupled receptor, rhodopsin-like||Glycoprotein hormone receptor family
ENSG00000169783	25.1345	587.741	-4.5474	0.014977	1	LINGO1	Immunoglobulin I-set||Immunoglobulin-like domain||Leucine-rich repeat domain, L domain-like||-||Immunoglobulin subtype 2||Immunoglobulin-like fold||Leucine-rich repeat||Leucine-rich repeat, typical subtype||Leucine rich repeat 5||Immunoglobulin subtype||Leucine-rich repeat N-terminal domain
ENSG00000175445	2188.62	73504.5	-5.0697	0.0058156	1	LPL	Lipase, LIPH-type||PLAT/LH2 domain||Lipase/vitellogenin||-||Lipoprotein lipase||Triacylglycerol lipase family||Alpha/Beta hydrolase fold
ENSG00000134569	172.729	2545.18	-3.8812	0.029702	1	LRP4	Growth factor receptor cysteine-rich domain||Complement Clr-like EGF domain||Low-density lipoprotein receptor-related protein 4||EGF-like calcium-binding domain||Six-bladed beta-propeller, TolB-like||EGF-like domain||EGF-like, conserved site||LDLR class B repeat||Low-density lipoprotein (LDL) receptor class A, conserved site||Low-density lipoprotein (LDL) receptor class A repeat||EGF-type asparta…
ENSG00000157193	514.328	14364.4	-4.8037	0.0073443	1	LRP8	EGF-like calcium-binding domain||Growth factor receptor cysteine-rich domain||EGF-like, conserved site||Six-bladed beta-propeller, TolB-like||EGF-like domain||Concanavalin A-like lectin/glucanase domain||Low-density lipoprotein (LDL) receptor class A, conserved site||LDLR class B repeat||EGF-type aspartate/asparagine hydroxylation site||EGF-like calcium-binding, conserved site||Low-density lipopr…
ENSG00000185028	0	8.72168	#NAME?	0.036025	1	LRRC14B	Leucine-rich repeat domain, L domain-like
ENSG00000065328	20.9224	401.15	-4.261	0.015429	1	MCM10	Replication factor Mcm10, C-terminal||Zinc finger, Mcm10/DnaG-type||-
ENSG00000165304	77.6326	912.793	-3.5556	0.03594	1	MELK	Kinase associated domain 1 (KA1)||KA1 domain/Ssp2, C-terminal||Protein kinase-like domain||Serine/threonine-protein kinase, active site||Protein kinase, ATP binding site||Protein kinase domain
ENSG00000148773	160.626	2577.93	-4.0044	0.015809	1	MKI67	Forkhead-associated (FHA) domain||Protein phosphatase 1 binding domain||SMAD/FHA domain||K167R
ENSG00000145113	0.355626	11.7527	-5.0465	0.042536	1	MUC4	AMOP domain||EGF-like domain||-||von Willebrand factor, type D domain||NIDO domain
ENSG00000101057	179.686	7118.58	-5.308	0.0035031	1	MYBL2	Myb domain||C-myb, C-terminal||Myb-like domain||SANT/Myb domain||Homeodomain-like||Myb-related protein B
ENSG00000134571	18.8279	191.512	-3.3465	0.037278	1	MYBPC3	Fibronectin type III||Immunoglobulin-like domain||Immunoglobulin I-set||Immunoglobulin-like fold||Immunoglobulin subtype||Immunoglobulin subtype 2
ENSG00000134323	3.5989	64.7291	-4.1688	0.02879	1	MYCN	Myc-type, basic helix-loop-helix (bHLH) domain||Transcription regulator Myc, N-terminal||Transcription regulator Myc
ENSG00000140795	12.5822	216.014	-4.1017	0.026577	1	MYLK3	Calcium/calmodulin-dependent/calcium-dependent protein kinase||Serine/threonine-protein kinase, active site||Protein kinase domain||Protein kinase, ATP binding site||Protein kinase-like domain
ENSG00000124920	104.187	1452.82	-3.8016	0.032402	1	MYRF	Myelin gene regulatory factor C-terminal domain 1||Intramolecular chaperone auto-processing domain||p53-like transcription factor, DNA-binding||Myelin gene regulatory factor C-terminal domain 2||Myelin gene regulatory factor||NDT80 DNA-binding domain
ENSG00000170011	18.7594	374.164	-4.318	0.015759	1	MYRIP	Rab effector MyRIP/Melanophilin||Rab-binding domain||Zinc finger, RING/FYVE/PHD-type||Zinc finger, FYVE/PHD-type
ENSG00000134369	180.928	2067.48	-3.5144	0.033933	1	NAV1	AAA+ ATPase domain||P-loop containing nucleoside triphosphate hydrolase||-
ENSG00000166833	250.151	3437.65	-3.7806	0.035202	1	NAV2	Calponin homology domain||-||P-loop containing nucleoside triphosphate hydrolase||AAA+ ATPase domain
ENSG00000219481	144.584	1507.81	-3.3825	0.046018	1	NBPF1	Neuroblastoma breakpoint family (NBPF) domain||-
ENSG00000130287	0.355626	11.0584	-4.9586	0.047498	1	NCAN	C-type lectin fold||Immunoglobulin-like fold||EGF-type aspartate/asparagine hydroxylation site||EGF-like calcium-binding, conserved site||Immunoglobulin-like domain||Immunoglobulin V-set domain||C-type lectin, conserved site||C-type lectin-like||Link domain||Immunoglobulin subtype||C-type lectin||EGF-like domain||EGF-like, conserved site||Sushi/SCR/CCP domain||EGF-like calcium-binding domain
ENSG00000109805	60.3171	682.808	-3.5008	0.037897	1	NCAPG	Armadillo-type fold||Armadillo-like helical||Nuclear condensin complex subunit 3, C-terminal domain||Condensin complex subunit 3
ENSG00000121152	60.7088	570.942	-3.2334	0.046874	1	NCAPH	Condensin complex subunit 2/barren
ENSG00000170935	0	10.4996	#NAME?	0.024363	1	NCBP2L	RNA recognition motif domain||Nuclear cap-binding protein subunit 2||Nucleotide-binding alpha-beta plait domain
ENSG00000117650	15.3524	420.649	-4.7761	0.0083864	1	NEK2	Serine/threonine-protein kinase, active site||Protein kinase domain||Protein kinase-like domain
ENSG00000123572	3.26952	133.46	-5.3512	0.0081951	1	NRK	Protein kinase-like domain||Serine/threonine-protein kinase, active site||Protein kinase, ATP binding site||Protein kinase domain||Citron homology (CNH) domain
ENSG00000184507	0	7.74507	#NAME?	0.049579	1	NUTM1	Nuclear Testis protein, N-terminal||NUT family
ENSG00000130045	15.0927	202.717	-3.7475	0.035228	1	NXNL2	Thioredoxin-like fold||Nucleoredoxin-like protein 2
ENSG00000180785	0.263712	290.769	-10.107	0.0067469	1	OR51E1	Olfactory receptor||G protein-coupled receptor, rhodopsin-like||-||GPCR, rhodopsin-like, 7TM
ENSG00000091651	67.6568	1369.18	-4.3389	0.013893	1	ORC6	Origin recognition complex, subunit 6||Origin recognition complex, subunit 6, metazoa/plant
ENSG00000077264	45.6968	548.244	-3.5847	0.041205	1	PAK3	Protein kinase, ATP binding site||Protein kinase domain||Serine/threonine-protein kinase, active site||CRIB domain||Protein kinase-like domain
ENSG00000168078	54.4329	1588.14	-4.8667	0.0065298	1	PBK	Serine/threonine-protein kinase, active site||Protein kinase domain||-||Protein kinase-like domain
ENSG00000127564	38.923	435.543	-3.4841	0.03902	1	PKMYT1	Serine/threonine-protein kinase, active site||Protein kinase, ATP binding site||-||Protein kinase domain||Protein kinase-like domain||Tyrosine/threonine-protein kinase, Cdc2 inhibitor
ENSG00000165495	24.6205	603.252	-4.6148	0.012591	1	PKNOX2	Homeobox KN domain||-||Homeodomain-like||Homeobox domain||Homeobox protein PKNOX/Meis, N-terminal
ENSG00000166851	51.5973	1181.36	-4.517	0.0085138	1	PLK1	Protein kinase, ATP binding site||POLO box domain||Protein kinase domain||Serine/threonine-protein kinase, active site||Protein kinase-like domain
ENSG00000051341	23.8667	443.707	-4.2165	0.018346	1	POLQ	DNA-directed DNA polymerase, family A, palm domain||Helicase, C-terminal||DNA polymerase A||DNA-directed DNA polymerase, family A, conserved site||P-loop containing nucleoside triphosphate hydrolase||Ribonuclease H-like domain||Helicase superfamily 1/2, ATP-binding domain||DEAD/DEAH box helicase domain
ENSG00000198901	130.084	1304.81	-3.3263	0.043599	1	PRC1	Microtubule-associated protein, MAP65/Ase1/PRC1||-||Protein regulator of cytokinesis 1
ENSG00000204314	142.937	1984.8	-3.7955	0.032621	1	PRRT1	-||CD225/Dispanin family
ENSG00000164099	9.19554	303.573	-5.045	0.0086011	1	PRSS12	Serine proteases, trypsin family, histidine active site||Serine proteases, trypsin domain||SRCR domain||Kringle-like fold||Serine proteases, trypsin family, serine active site||Peptidase S1A, chymotrypsin family||Peptidase S1, PA clan||SRCR-like domain||Kringle, conserved site||Kringle
ENSG00000050628	34.2163	1025.05	-4.9049	0.0069745	1	PTGER3	Prostanoid EP3 receptor||GPCR, rhodopsin-like, 7TM||Prostanoid EP3 receptor, type 2||G protein-coupled receptor, rhodopsin-like||Prostaglandin DP receptor||Prostanoid receptor
ENSG00000124839	1.3448	69.8432	-5.6987	0.0055249	1	RAB17	Small GTP-binding protein domain||Small GTPase superfamily||-||P-loop containing nucleoside triphosphate hydrolase
ENSG00000085999	19.135	194.454	-3.3451	0.043862	1	RAD54L	P-loop containing nucleoside triphosphate hydrolase||SNF2-related, N-terminal domain||Helicase, C-terminal||-||Helicase superfamily 1/2, ATP-binding domain
ENSG00000265203	0	85.0587	#NAME?	0.00014604	1	RBP3	Tail specific protease||Retinol-binding protein 3||ClpP/crotonase-like domain
ENSG00000205517	92.8175	1438.78	-3.9543	0.022701	1	RGL3	Ubiquitin-related domain||Ras-like guanine nucleotide exchange factor, N-terminal||Ral guanine nucleotide dissociation stimulator-like 3||Ras guanine-nucleotide exchange factor, conserved site||Ras guanine-nucleotide exchange factors catalytic domain||Ras-associating (RA) domain||Ras guanine nucleotide exchange factor domain
ENSG00000177181	1.52269	103.982	-6.0936	0.02316	1	RIMKLA	ATP-grasp fold, subdomain 1||ATP-grasp fold, subdomain 2||ATP-grasp fold||Ribosomal S6 modification enzyme RimK/Lysine biosynthesis enzyme LysX||ATP-grasp fold, RimK-type||Pre-ATP-grasp domain
ENSG00000101098	27.5341	909.324	-5.0455	0.022024	1	RIMS4	C2 domain
ENSG00000185008	15.5309	236.261	-3.9272	0.030734	1	ROBO2	Roundabout homologue 2||Immunoglobulin-like fold||Neural cell adhesion||Immunoglobulin subtype 2||Immunoglobulin I-set||Immunoglobulin V-set domain||Fibronectin type III||Immunoglobulin-like domain||Immunoglobulin subtype
ENSG00000171848	147.511	2924.24	-4.3092	0.012312	1	RRM2	Ribonucleotide reductase small subunit family||Ribonucleotide reductase small subunit, acitve site||Ribonucleotide reductase-related||Ferritin-like superfamily
ENSG00000213694	124.604	9770.76	-6.293	0.0011417	1	S1PR3	G protein-coupled receptor, rhodopsin-like||EDG-3 sphingosine 1-phosphate receptor||Sphingosine 1-phosphate receptor||GPCR, rhodopsin-like, 7TM
ENSG00000168077	23.8691	373.184	-3.9667	0.024291	1	SCARA3	Collagen triple helix repeat||-
ENSG00000159307	378.877	7161.17	-4.2404	0.016289	1	SCUBE1	EGF-like calcium-binding, conserved site||CUB domain||EGF-type aspartate/asparagine hydroxylation site||Complement Clr-like EGF domain||Growth factor receptor cysteine-rich domain||Tyrosine-protein kinase ephrin type A/B receptor-like||EGF-like calcium-binding domain||EGF domain||EGF-like domain||EGF-like, conserved site
ENSG00000180440	43.8459	538.846	-3.6194	0.032712	1	SERTM1	Serine-rich and transmembrane domain-containing protein 1
ENSG00000161681	2.34601	42.7777	-4.1886	0.032959	1	SHANK1	Sterile alpha motif domain||PDZ domain||Talin, N-terminal F0 domain||Sterile alpha motif/pointed domain||SH3 domain||-||Variant SH3 domain||Ankyrin repeat||Ankyrin repeat-containing domain
ENSG00000188803	8.1722	241.149	-4.8831	0.0092763	1	SHISA6	Shisa family
ENSG00000154839	23.3605	434.373	-4.2168	0.014274	1	SKA1	Spindle and kinetochore-associated protein 1
ENSG00000165480	31.1887	605.74	-4.2796	0.015799	1	SKA3	Spindle and kinetochore-associated protein 3||-
ENSG00000165646	5.71491	120.274	-4.3955	0.016624	1	SLC18A2	Major facilitator superfamily domain||Major facilitator superfamily
ENSG00000197241	1.00192	26.843	-4.7437	0.024648	1	SLC2A7	Sugar transporter, conserved site||Major facilitator, sugar transporter-like||Sugar/inositol transporter||Major facilitator superfamily domain
ENSG00000196660	6.13036	179.766	-4.874	0.011848	1	SLC30A10	Cation efflux protein transmembrane domain||Cation efflux protein
ENSG00000256162	0.817381	97.7992	-6.9027	0.04981	1	SMLR1	-
ENSG00000076382	147.461	1771.67	-3.5867	0.027154	1	SPAG5	-||Sperm-associated antigen 5
ENSG00000152253	23.3611	366.703	-3.9724	0.020414	1	SPC25	Chromosome segregation protein Spc25||-
ENSG00000196805	25.977	375.187	-3.8523	0.021613	1	SPRR2B	Small proline-rich protein/late cornified envelope protein||Small proline-rich protein 2
ENSG00000244094	110.246	3066.41	-4.7978	0.0347	1	SPRR2F	Small proline-rich protein/late cornified envelope protein||Small proline-rich protein 2
ENSG00000101638	53.0775	1000.86	-4.237	0.020352	1	ST8SIA5	Glycosyl transferase family 29||-||Sialyltransferase
ENSG00000123473	37.2039	625.242	-4.0709	0.020777	1	STIL	SCL-interrupting locus protein
ENSG00000060140	36.9228	551.354	-3.9004	0.030413	1	STYK1	Serine-threonine/tyrosine-protein kinase catalytic domain||-||Protein kinase domain||Tyrosine-protein kinase, active site||Protein kinase-like domain
ENSG00000198765	26.5177	404.034	-3.9295	0.017108	1	SYCP1	Synaptonemal complex protein 1||Synaptonemal complex protein 1/2||-
ENSG00000132872	1.23237	196.802	-7.3192	0.00045212	1	SYT4	C2 domain||Synaptotagmin||Synaptotagmin-4
ENSG00000134207	4.0869	63.2291	-3.9515	0.045021	1	SYT6	Synaptotagmin||C2 domain||Synaptotagmin-6||-
ENSG00000011347	42.3442	1086.56	-4.6815	0.0084034	1	SYT7	C2 domain||Synaptotagmin||Synaptotagmin 7
ENSG00000187079	333.004	3616.94	-3.4412	0.048989	1	TEAD1	-||Transcriptional enhancer factor, metazoa||TEA/ATTS domain
ENSG00000153060	0	21.7898	#NAME?	0.0044607	1	TEKT5	Tektin
ENSG00000140534	9.25529	366.867	-5.3088	0.0048186	1	TICRR	Treslin, N-terminal||Treslin
ENSG00000100234	272.618	5513.92	-4.3381	0.014267	1	TIMP3	Protease inhibitor I35 (TIMP)||Metalloproteinase inhibitor 3||Netrin domain||Tissue inhibitor of metalloproteinase, conserved site||Tissue inhibitor of metalloproteinases-like, OB-fold||Proteinase inhibitor I35b (TIMP), C-terminal
ENSG00000171914	71.4428	1335.45	-4.2244	0.015592	1	TLN2	I/LWEQ domain||FERM domain||FERM, N-terminal||FERM central domain||Ubiquitin-related domain||Vinculin-binding site-containing domain||Talin-2||Vinculin/alpha-catenin||Band 4.1 domain||PH domain-like||FERM conserved site||Talin, N-terminal F0 domain||FERM/acyl-CoA-binding protein, 3-helical bundle||Talin, central
ENSG00000129991	193.495	3020.48	-3.9644	0.023696	1	TNNI3	-||Troponin I residues 1-32||Troponin
ENSG00000131747	164.003	5901.64	-5.1693	0.004182	1	TOP2A	C-terminal associated domain of TOPRIM||DNA topoisomerase, type IIA||Arginine repressor C-terminal-like domain||DNA topoisomerase II, eukaryotic-type||DNA topoisomerase, type IIA, central domain||Ribosomal protein S5 domain 2-type fold, subgroup||DNA topoisomerase II-alpha||Histidine kinase-like ATPase, C-terminal domain||DNA topoisomerase, type IIA, subunit A/C-terminal||DNA topoisomerase, type …
ENSG00000071539	66.6054	790.704	-3.5694	0.035297	1	TRIP13	AAA+ ATPase domain||P-loop containing nucleoside triphosphate hydrolase||ClpA/B family||ATPase, AAA-type, conserved site||ATPase, AAA-type, core
ENSG00000135451	18.3328	563.174	-4.9411	0.0057333	1	TROAP	Tastin
ENSG00000112742	39.8068	695.787	-4.1276	0.017478	1	TTK	Protein kinase, ATP binding site||Protein kinase domain||Serine/threonine-protein kinase, active site||Protein kinase-like domain||Dual specificity protein kinase TTK||Tetratricopeptide-like helical domain
ENSG00000166402	27.4995	322.418	-3.5515	0.047675	1	TUB	Tubby, C-terminal, conserved site||Tubby, N-terminal||Tubby C-terminal-like domain||Tubby, C-terminal
ENSG00000104833	790.396	7935.06	-3.3276	0.049494	1	TUBB4A	Tubulin, C-terminal||Epsilon tubulin||Tubulin/FtsZ, GTPase domain||Tubulin/FtsZ, 2-layer sandwich domain||Tubulin/FtsZ, C-terminal||Tubulin||Beta tubulin, autoregulation binding site||Tubulin, conserved site||Beta tubulin
ENSG00000166676	113.467	2134.43	-4.2335	0.018421	1	TVP23A	Protein of unknown function DUF846, eukaryotic
ENSG00000175063	116.918	5143.57	-5.4592	0.0029712	1	UBE2C	Ubiquitin-conjugating enzyme/RWD-like||-||Ubiquitin-conjugating enzyme, active site||Ubiquitin-conjugating enzyme E2
ENSG00000276043	37.4911	397.155	-3.4051	0.041029	1	UHRF1	Ubiquitin-related domain||SRA-YDG||Zinc finger, RING/FYVE/PHD-type||Ubiquitin domain||Zinc finger, RING-type, conserved site||Zinc finger, PHD-finger||Zinc finger, RING-type||Zinc finger, FYVE/PHD-type||Ribosomal protein L2 domain 2||PUA-like domain||UHRF1, tandem tudor domain||Zinc finger, PHD-type
ENSG00000075702	19.4907	370.125	-4.2472	0.01562	1	WDR62	Quinoprotein alcohol dehydrogenase-like superfamily||WD40/YVTN repeat-like-containing domain||WD40 repeat||WD repeat-containing protein 62||Anaphase-promoting complex subunit 4, WD40 domain||WD40-repeat-containing domain
ENSG00000221947	1.48307	23.1269	-3.9629	0.046153	1	XKR9	XK-related protein
ENSG00000269699	0.613036	30.4519	-5.6344	0.013972	1	ZIM2	Krueppel-associated box||Zinc finger, C2H2-like||C2H2- zinc finger protein family||Zinc finger C2H2-type/integrase DNA-binding domain||Zinc finger, C2H2
ENSG00000198597	0.50096	21.5624	-5.4277	0.019186	1	ZNF536	Zinc finger, C2H2-like||Zinc finger, C2H2||-||Zinc finger C2H2-type/integrase DNA-binding domain
ENSG00000186777	2.80834	40.8672	-3.8632	0.047587	1	ZNF732	Zinc finger C2H2-type/integrase DNA-binding domain||Zinc finger, C2H2||Krueppel-associated box||Zinc finger, C2H2-like
ENSG00000196391	17.7266	260.244	-3.8759	0.030906	1	ZNF774	Zinc finger, C2H2-like||Zinc finger, C2H2||-||Zinc finger C2H2-type/integrase DNA-binding domain
