# Supplementary material for: Effect of exogenous gonadotropin on the transcriptome of human granulosa cells and follicular fluid hormone profiles
Source: Reprod Biol Endocrinol. 2019 Jun 24;17:49. doi: 10.1186/s12958-019-0489-4 (PMC6591892; doi:10.1186/s12958-019-0489-4)
Supplement: Supplementary file 4 — Table S3. Details of genes up-regulated in the Gns group compared with the Control group. (XLSX 86 kb) [file 12958_2019_489_MOESM4_ESM.xlsx]

## Sheet: GnsvsCtrl.DEG_up
Table S3. Details of genes up-regulated in the Gns group compared with the Control group.
Gene_id	readcount_Gns	readcount_Ctrl	log2FoldChange	pval	padj	Gene name	Interpro Description
ENSG00000000938	1444.32	48.7929	4.8876	0.04718	1	FGR	Tyrosine-protein kinase, catalytic domain||SH2 domain||-||Protein kinase-like domain||Serine-threonine/tyrosine-protein kinase catalytic domain||SH3 domain||Protein kinase domain||Protein kinase, ATP binding site||Tyrosine-protein kinase, active site||Tyrosine-protein kinase Fgr
ENSG00000005381	23.2471	0	Inf	0.025218	1	MPO	Myeloperoxidase||Haem peroxidase, animal||Haem peroxidase
ENSG00000007264	175.68	3.61341	5.6034	0.012285	1	MATK	Protein kinase, ATP binding site||Protein kinase domain||Tyrosine-protein kinase, active site||Serine-threonine/tyrosine-protein kinase catalytic domain||SH3 domain||SH2 domain||-||Protein kinase-like domain||Tyrosine-protein kinase, catalytic domain
ENSG00000007350	217.891	14.6879	3.8909	0.047525	1	TKTL1	Transketolase family||Transketolase, C-terminal domain||Thiamin diphosphate-binding fold||Transketolase binding site||Transketolase C-terminal/Pyruvate-ferredoxin oxidoreductase domain II||Transketolase, N-terminal||Transketolase-like, pyrimidine-binding domain
ENSG00000010610	6347.63	29.6335	7.7428	0.0094813	1	CD4	CD4, extracellular||Immunoglobulin-like domain||Immunoglobulin V-set domain||T cell CD4 receptor C-terminal region||Immunoglobulin subtype 2||Immunoglobulin||Immunoglobulin-like fold||T-cell surface antigen CD4||Immunoglobulin subtype||Immunoglobulin C2-set
ENSG00000010671	411.972	6.03286	6.0936	0.005443	1	BTK	Tyrosine-protein kinase, active site||Protein kinase, ATP binding site||Protein kinase domain||SH3 domain||Serine-threonine/tyrosine-protein kinase catalytic domain||PH domain-like||Protein kinase-like domain||SH2 domain||Pleckstrin homology domain||Zinc finger, Btk motif||Tyrosine-protein kinase, catalytic domain
ENSG00000011422	6156.64	117.016	5.7174	0.01804	1	PLAUR	-||CD59 antigen, conserved site||Urokinase plasminogen activator surface receptor||Ly-6 antigen/uPA receptor-like
ENSG00000011600	8830.89	58.2857	7.2433	0.022886	1	TYROBP	TYRO protein tyrosine kinase-binding protein||-
ENSG00000015285	537.449	6.81355	6.3016	0.004355	1	WAS	Wiskott-Aldrich syndrome protein||PH domain-like||WH2 domain||CRIB domain||Wiscott-Aldrich syndrome protein, C-terminal||WH1/EVH1 domain
ENSG00000018280	1045.53	23.4095	5.481	0.041453	1	SLC11A1	NRAMP family||-
ENSG00000019169	1016.19	2.9812	8.4131	0.012273	1	MARCO	SRCR domain||SRCR-like domain||Collagen triple helix repeat||-
ENSG00000023892	2111.12	34.2848	5.9443	0.047566	1	DEF6	PH domain-like||EF-hand domain pair||-||Pleckstrin homology domain
ENSG00000025708	7095.29	84.501	6.3918	0.0034493	1	TYMP	Pyrimidine-nucleoside phosphorylase, bacterial/eukaryotic||Glycosyl transferase family 3, N-terminal domain||Pyrimidine nucleoside phosphorylase, C-terminal||Glycosyl transferase, family 3||Thymidine/pyrimidine-nucleoside phosphorylase||-||Pyrimidine-nucleoside phosphorylase, conserved site
ENSG00000026508	7159.96	44.3828	7.3338	0.0025235	1	CD44	-||C-type lectin fold||CD44 antigen||Link domain||C-type lectin-like
ENSG00000028137	10951.2	97.1872	6.8161	0.011365	1	TNFRSF1B	TNFR/NGFR cysteine-rich region||Tumour necrosis factor receptor 1B
ENSG00000028277	321.148	3.30882	6.6008	0.022336	1	POU2F2	Homeobox, conserved site||Octamer-binding transcription factor||Lambda repressor-like, DNA-binding domain||POU-specific domain||Homeodomain-like||Homeobox domain||POU domain||-
ENSG00000038945	2652.58	12.3963	7.7413	0.039713	1	MSR1	Macrophage scavenger receptor||SRCR domain||SRCR-like domain||Collagen triple helix repeat||-
ENSG00000042493	1632.61	53.8221	4.9228	0.017224	1	CAPG	Macrophage-capping protein||Villin/Gelsolin||Gelsolin-like domain||ADF-H/Gelsolin-like domain
ENSG00000042980	312.835	4.80896	6.0235	0.038332	1	ADAM28	Peptidase M12B, propeptide||-||Metallopeptidase, catalytic domain||Disintegrin, conserved site||Peptidase M12B, ADAM/reprolysin||Disintegrin domain||EGF-like domain||EGF-like, conserved site||ADAM, cysteine-rich
ENSG00000043462	2799.22	18.8164	7.2169	0.0025483	1	LCP2	SH2 domain||-||Sterile alpha motif/pointed domain||Sterile alpha motif domain
ENSG00000048740	2515.55	59.273	5.4074	0.011228	1	CELF2	RNA recognition motif domain||Paraneoplastic encephalomyelitis antigen||Nucleotide-binding alpha-beta plait domain
ENSG00000050730	41.6289	0.916939	5.5046	0.022115	1	TNIP3	NF-kappa-B essential modulator NEMO, CC2-LZ domain||TNFAIP3-interacting protein 3
ENSG00000051523	11907.4	372.573	4.9982	0.019178	1	CYBA	-||Cytochrome b558 alpha-subunit
ENSG00000053108	51.0608	0.998845	5.6758	0.010113	1	FSTL4	Immunoglobulin-like domain||EF-hand domain pair||WD40/YVTN repeat-like-containing domain||Immunoglobulin subtype 2||Kazal domain||Immunoglobulin-like fold||EF-Hand 1, calcium-binding site||EF-hand domain||Immunoglobulin subtype
ENSG00000054219	255.474	12.8777	4.3102	0.034423	1	LY75	C-type lectin, conserved site||Fibronectin, type II, collagen-binding||C-type lectin-like||Ricin B, lectin domain||C-type lectin fold||C-type lectin||Kringle-like fold
ENSG00000055118	726.57	69.4551	3.3869	0.048873	1	KCNH2	PAC motif||Ion transport domain||Cyclic nucleotide-binding domain||Potassium channel, voltage-dependent, EAG/ELK/ERG||PAS-associated, C-terminal||PAS domain||Cyclic nucleotide-binding-like||Potassium channel, voltage-dependent, ERG||RmlC-like jelly roll fold
ENSG00000057657	2819.71	19.0438	7.2101	0.0037223	1	PRDM1	PR domain zinc finger protein 1||Zinc finger C2H2-type/integrase DNA-binding domain||-||Zinc finger, C2H2||SET domain||Zinc finger, C2H2-like
ENSG00000059377	1412.35	8.6244	7.3555	0.0013875	1	TBXAS1	Cytochrome P450, conserved site||Cytochrome P450, E-class, group I||Cytochrome P450
ENSG00000060558	809.398	2.92685	8.1114	0.00075056	1	GNA15	Guanine nucleotide binding protein (G-protein), alpha subunit||P-loop containing nucleoside triphosphate hydrolase||G-protein alpha subunit, group Q||G protein alpha subunit, helical insertion
ENSG00000064886	127.242	0	Inf	0.00042541	1	CHI3L2	Chitinase-3-like protein 2||Chitinase II||Glycoside hydrolase superfamily||2S globulin||Chitinase insertion domain||Glycoside hydrolase, catalytic domain||Glycoside hydrolase family 18, catalytic domain
ENSG00000065413	1543.96	111.151	3.796	0.048856	1	ANKRD44	-||Ankyrin repeat-containing domain||Ankyrin repeat
ENSG00000066294	1168.21	16.8593	6.1146	0.0072529	1	CD84	Immunoglobulin-like fold||Immunoglobulin subtype||Immunoglobulin-like domain
ENSG00000066336	1472.93	22.8215	6.0122	0.0065926	1	SPI1	Winged helix-turn-helix DNA-binding domain||-||Ets domain
ENSG00000069431	20.8503	0.332948	5.9686	0.020735	1	ABCC9	Sulphonylurea receptor||P-loop containing nucleoside triphosphate hydrolase||ABC transporter, conserved site||ATP-binding cassette subfamily C member 9||ABC transporter-like||AAA+ ATPase domain||ABC transporter type 1, transmembrane domain
ENSG00000070190	683.263	12.2654	5.7998	0.0070832	1	DAPP1	Pleckstrin homology domain||SH2 domain||PH domain-like
ENSG00000072694	946.722	5.64932	7.3887	0.0014602	1	FCGR2B	Immunoglobulin-like domain||Immunoglobulin-like fold||Immunoglobulin subtype 2||Immunoglobulin subtype
ENSG00000072858	324.452	5.81549	5.802	0.02417	1	SIDT1	SID1 transmembrane family
ENSG00000074660	162.004	7.96383	4.3464	0.041728	1	SCARF1	Growth factor receptor cysteine-rich domain||Scavenger receptor class F member 1||Laminin EGF domain||-||EGF-like domain, extracellular||EGF-like domain||EGF-like, conserved site
ENSG00000074706	321.735	8.33968	5.2697	0.029362	1	IPCEF1	PH domain-like||Pleckstrin homology domain
ENSG00000077420	1363.88	19.1975	6.1507	0.0087311	1	APBB1IP	PH domain-like||Ras-associating (RA) domain||-||Pleckstrin homology domain||Ubiquitin-related domain
ENSG00000077984	968.939	14.8203	6.0308	0.023233	1	CST7	Cystatin domain||Cystatin
ENSG00000079263	449.966	4.2801	6.716	0.012549	1	SP140	SAND domain-like||Zinc finger, PHD-type||-||SAND domain||Zinc finger, RING/FYVE/PHD-type||HSR domain||Zinc finger, PHD-finger||Bromodomain||Zinc finger, FYVE/PHD-type||Zinc finger, PHD-type, conserved site
ENSG00000081041	6202.91	18.7109	8.3729	0.018516	1	CXCL2	Chemokine interleukin-8-like domain||CXC chemokine||CXC chemokine, conserved site
ENSG00000081237	15777.2	139.126	6.8253	0.049935	1	PTPRC	Tyrosine specific protein phosphatases domain||Immunoglobulin-like fold||PTP type protein phosphatase||Protein-tyrosine phosphatase-like||Receptor-type tyrosine-protein phosphatase C||Fibronectin type III||Protein-tyrosine phosphatase, catalytic||Protein tyrosine phosphatase, receptor type, N-terminal||Protein-tyrosine phosphatase, active site
ENSG00000082074	4547.06	50.7605	6.4851	0.017893	1	FYB	Helically-extended SH3 domain||-||SH3 domain||Variant SH3 domain||FYN-binding protein
ENSG00000082397	1128.83	12.5891	6.4865	0.015232	1	EPB41L3	Band 4.1 domain||PH domain-like||Band 4.1-like protein 3||FERM adjacent (FA)||SAB domain||FERM/acyl-CoA-binding protein, 3-helical bundle||Ezrin/radixin/moesin-like||FERM conserved site||FERM domain||-||Ubiquitin-related domain||Band 4.1, C-terminal||FERM central domain||FERM, N-terminal||FERM, C-terminal PH-like domain
ENSG00000085265	11624.5	67.0957	7.4367	0.0054335	1	FCN1	Fibrinogen, alpha/beta/gamma chain, C-terminal globular domain||Fibrinogen, conserved site||Fibrinogen, alpha/beta/gamma chain, C-terminal globular, subdomain 2||Collagen triple helix repeat||Fibrinogen, alpha/beta/gamma chain, C-terminal globular, subdomain 1
ENSG00000085514	1045.87	21.3017	5.6176	0.0082185	1	PILRA	Immunoglobulin V-set domain||Immunoglobulin-like domain||Immunoglobulin-like fold||Immunoglobulin subtype
ENSG00000086730	1529.75	26.5399	5.849	0.011206	1	LAT2	Linker for activation of T-cells family member 2
ENSG00000087253	490.349	5.96082	6.3622	0.015928	1	LPCAT2	EF-hand domain||EF-hand domain pair||Phospholipid/glycerol acyltransferase||EF-Hand 1, calcium-binding site
ENSG00000089327	5797.97	20.1412	8.1693	0.02295	1	FXYD5	Ion-transport regulator, FXYD motif||-
ENSG00000090104	3449.26	18.2959	7.5586	0.0065378	1	RGS1	Regulator of G-protein signalling 1||RGS, subdomain 1||RGS domain
ENSG00000090339	1220.75	9.8162	6.9584	0.024216	1	ICAM1	Intercellular adhesion molecule/vascular cell adhesion molecule, N-terminal||Immunoglobulin-like domain||Intercellular adhesion molecule, N-terminal||Intercellular adhesion molecule||Immunoglobulin subtype||Immunoglobulin-like fold
ENSG00000090382	2866.13	103.63	4.7896	0.025882	1	LYZ	Lysozyme-like domain||Glycoside hydrolase, family 22||Glycoside hydrolase, family 22, lysozyme||Glycoside hydrolase, family 22, conserved site
ENSG00000091106	146.95	3.81623	5.267	0.013456	1	NLRC4	CARD domain||Death-like domain||NACHT nucleoside triphosphatase||P-loop containing nucleoside triphosphate hydrolase||Leucine-rich repeat domain, L domain-like
ENSG00000093134	56.9869	1.25521	5.5046	0.018169	1	VNN3	Biotinidase, eukaryotic||Carbon-nitrogen hydrolase
ENSG00000095303	386.742	14.9343	4.6947	0.022086	1	PTGS1	Prostaglandin G/H synthase 1||Haem peroxidase, animal||EGF-like domain||Haem peroxidase
ENSG00000095585	82.4156	2.14005	5.2672	0.017479	1	BLNK	SH2 domain||-
ENSG00000095970	419.49	11.0705	5.2438	0.044465	1	TREM2	Immunoglobulin-like fold||Immunoglobulin V-set domain||Immunoglobulin-like domain
ENSG00000099860	5466.86	167.151	5.0315	0.014327	1	GADD45B	Ribosomal protein L7Ae/L30e/S12e/Gadd45||50S ribosomal protein L30e-like||Growth arrest and DNA damage-inducible protein GADD45
ENSG00000099985	2638.77	5.98838	8.7835	0.013833	1	OSM	-||Leukemia inhibitory factor /oncostatin, conserved site||Four-helical cytokine, core||Four-helical cytokine-like, core||Leukemia inhibitory factor /oncostatin
ENSG00000100055	1066.88	16.2446	6.0373	0.0058003	1	CYTH4	PH domain-like||Sec7 domain, alpha orthogonal bundle||Pleckstrin homology domain||Sec7 domain
ENSG00000100060	4623.42	21.8327	7.7263	0.039942	1	MFNG	Nucleotide-diphospho-sugar transferases||Fringe||-||Fringe-like
ENSG00000100095	31.6668	0	Inf	0.011226	1	SEZ6L	Sushi/SCR/CCP domain||CUB domain
ENSG00000100365	1468.96	9.81995	7.2249	0.0015765	1	NCF4	SH3 domain||Phox homologous domain||Neutrophil cytosol factor P40||PB1 domain
ENSG00000100368	843.867	17.7287	5.5729	0.030604	1	CSF2RB	Immunoglobulin-like fold||Short hematopoietin receptor, family 1, conserved site||Cytokine IL-3/IL-5/GM-CSF receptor common beta chain||Type I cytokine receptor, cytokine-binding domain||Interferon/interleukin receptor domain||Fibronectin type III
ENSG00000100373	26.8587	0	Inf	0.010626	1	UPK3A	Uroplakin-3a||Uroplakin-3
ENSG00000100427	106.148	0.583991	7.5059	0.0021575	1	MLC1	Membrane protein MLC1
ENSG00000100599	765.179	15.6445	5.6121	0.0092472	1	RIN3	VPS9 domain||Ras-associating (RA) domain||SH2 domain||-
ENSG00000100628	177.517	0.998845	7.4735	0.0039597	1	ASB2	Ankyrin repeat-containing domain||Ankyrin repeat||SOCS box domain
ENSG00000100985	88.6359	2.03058	5.4479	0.038588	1	MMP9	Fibronectin, type II, collagen-binding||Peptidase M10A, cysteine switch, zinc binding site||Peptidoglycan binding-like||Metallopeptidase, catalytic domain||Hemopexin-like domain||Peptidase M10A||Hemopexin-like repeats||Peptidase M10, metallopeptidase||Hemopexin, conserved site||Matrix metalloproteinase-9||Peptidase, metallopeptidase||Kringle-like fold
ENSG00000101017	214.416	12.2739	4.1268	0.044442	1	CD40	TNFR/NGFR cysteine-rich region||Tumour necrosis factor receptor 5
ENSG00000101096	459.497	8.0841	5.8288	0.033008	1	NFATC2	Nuclear factor of activated T cells (NFAT)||IPT domain||Immunoglobulin-like fold||p53-like transcription factor, DNA-binding||Rel homology dimerisation domain||Rel homology domain (RHD), DNA-binding domain||Immunoglobulin E-set
ENSG00000101265	1892.06	98.0964	4.2696	0.034458	1	RASSF2	Ubiquitin-related domain||SARAH domain||Ras-associating (RA) domain||Ras association domain-containing protein 2||C-terminal RASSF family
ENSG00000101307	371.112	4.22497	6.4568	0.041752	1	SIRPB1	Immunoglobulin C1-set||Immunoglobulin V-set domain||Immunoglobulin-like domain||Immunoglobulin-like fold||-||Immunoglobulin subtype
ENSG00000101336	1720.41	40.0306	5.4255	0.032239	1	HCK	Protein kinase-like domain||SH2 domain||-||Tyrosine-protein kinase, catalytic domain||Tyrosine-protein kinase, active site||Protein kinase, ATP binding site||Protein kinase domain||SH3 domain||Serine-threonine/tyrosine-protein kinase catalytic domain
ENSG00000101695	311.104	1.33712	7.8621	0.018098	1	RNF125	-||Drought induced 19 protein type, zinc-binding domain||Zinc finger, RING/FYVE/PHD-type||Zinc finger, RING-type, conserved site||Zinc finger, RING-type
ENSG00000101916	150.246	2.56023	5.8749	0.01967	1	TLR8	Leucine-rich repeat domain, L domain-like||Leucine-rich repeat||Toll/interleukin-1 receptor homology (TIR) domain||Cysteine-rich flanking region, C-terminal||Toll-like receptor 8||Leucine-rich repeat, typical subtype
ENSG00000102445	153.437	6.92302	4.4701	0.031982	1	RUBCNL	Putative zinc-RING and/or ribbon||-
ENSG00000102524	1096.36	21.6268	5.6638	0.0088924	1	TNFSF13B	Tumour necrosis factor-like domain||Tumour necrosis factor domain||-
ENSG00000102575	194.508	7.751	4.6493	0.047798	1	ACP5	Calcineurin-like phosphoesterase domain, ApaH type||Acid phosphatase, type 5||Metallo-dependent phosphatase-like||-
ENSG00000102760	1457.85	17.9546	6.3433	0.020674	1	RGCC	Regulator of cell cycle RGCC
ENSG00000102879	13917	100.529	7.1131	0.034891	1	CORO1A	Trimerisation motif||Coronin 1A||Coronin||WD40 repeat, conserved site||WD40-repeat-containing domain||Domain of unknown function DUF1899||WD40/YVTN repeat-like-containing domain||WD40 repeat
ENSG00000102962	225.974	0	Inf	0.00015672	1	CCL22	C-C motif chemokine 22||Chemokine interleukin-8-like domain||CC chemokine, conserved site
ENSG00000103187	18622.3	239.332	6.2819	0.0040721	1	COTL1	ADF-H/Gelsolin-like domain||Actin-depolymerising factor homology domain||-
ENSG00000103569	951.471	12.302	6.2732	0.0046653	1	AQP9	Aquaporin 9||Major intrinsic protein||Major intrinsic protein, conserved site||Aquaporin-like
ENSG00000103811	9405.42	37.593	7.9669	0.017166	1	CTSH	Peptidase C1A||Cysteine peptidase, cysteine active site||Peptidase C1A, papain C-terminal||Cysteine peptidase, asparagine active site||Cathepsin propeptide inhibitor domain (I29)||Cysteine peptidase, histidine active site||-
ENSG00000104783	317.24	3.36237	6.56	0.0086708	1	KCNN4	Potassium channel, calcium-activated, SK||Calmodulin-binding domain||Potassium channel domain
ENSG00000104894	917.889	9.37142	6.6139	0.011795	1	CD37	Tetraspanin/Peripherin||Tetraspanin, EC2 domain||-||Tetraspanin||Tetraspanin, conserved site
ENSG00000104918	64.6945	1.41902	5.5107	0.01838	1	RETN	Resistin
ENSG00000104951	525.391	2.22728	7.882	0.0014814	1	IL4I1	-||Amine oxidase||FAD/NAD(P)-binding domain||Flavin amine oxidase
ENSG00000104972	694.004	8.28159	6.3889	0.014522	1	LILRB1	Immunoglobulin-like fold||Immunoglobulin||Alpha-1B-glycoprotein/leukocyte immunoglobulin-like receptor||Immunoglobulin subtype 2||Immunoglobulin subtype||Immunoglobulin-like domain
ENSG00000105246	26.2386	0.251043	6.7076	0.02689	1	EBI3	Fibronectin type III||Long hematopoietin receptor, soluble alpha chain, conserved site||Immunoglobulin-like fold
ENSG00000105339	1499.04	66.7017	4.4902	0.022337	1	DENND3	uDENN domain||dDENN domain||WD40/YVTN repeat-like-containing domain||WD40 repeat||DENN domain||WD40-repeat-containing domain||WD40 repeat, conserved site||-
ENSG00000105352	64.586	1.16798	5.7891	0.013461	1	CEACAM4	Immunoglobulin-like fold||Immunoglobulin V-set domain||Immunoglobulin-like domain
ENSG00000105383	604.233	4.36122	7.1142	0.0042656	1	CD33	Immunoglobulin-like fold||Immunoglobulin||Immunoglobulin subtype||Immunoglobulin V-set domain||Immunoglobulin-like domain
ENSG00000105609	177.228	1.1412	7.2789	0.0141	1	LILRB5	Immunoglobulin-like fold||Immunoglobulin subtype||Immunoglobulin||Immunoglobulin subtype 2||Immunoglobulin-like domain
ENSG00000105851	512.351	19.9721	4.6811	0.038246	1	PIK3CG	Phosphatidylinositol 3/4-kinase, conserved site||Phosphoinositide 3-kinase, accessory (PIK) domain||C2 domain||Phosphatidylinositol 3-/4-kinase, catalytic domain||Phosphatidylinositol 3-kinase adaptor-binding (PI3K ABD) domain||Phosphatidylinositol Kinase||Armadillo-type fold||Phosphatidylinositol 3-kinase, C2 domain||Ubiquitin-related domain||Protein kinase-like domain||Phosphatidylinositol 3-ki…
ENSG00000106003	408.113	7.73739	5.721	0.031704	1	LFNG	Fringe||Fringe-like
ENSG00000106066	3877.78	138.606	4.8062	0.020178	1	CPVL	Serine carboxypeptidase, serine active site||Alpha/Beta hydrolase fold||Peptidase S10, serine carboxypeptidase||-
ENSG00000106952	1266.11	4.92829	8.0051	0.031753	1	TNFSF8	Tumour necrosis factor, conserved site||Tumour necrosis factor-like domain||Tumour necrosis factor domain||Tumour necrosis factor family protein, CD30 ligand type||-
ENSG00000106991	902.943	31.1381	4.8579	0.02568	1	ENG	Zona pellucida domain
ENSG00000107738	7914.92	131.756	5.9086	0.018884	1	VSIR	Immunoglobulin V-set domain||Immunoglobulin-like domain||Immunoglobulin-like fold||-||Immunoglobulin subtype
ENSG00000107984	66.0665	0.332948	7.6325	0.011749	1	DKK1	Dickkopf, N-terminal cysteine-rich
ENSG00000108688	199.037	0	Inf	0.0053139	1	CCL7	CC chemokine, conserved site||-||Chemokine interleukin-8-like domain
ENSG00000108691	13201.1	17.0567	9.5961	0.03517	1	CCL2	CC chemokine, conserved site||Chemokine interleukin-8-like domain
ENSG00000108700	402.08	0	Inf	0.047154	1	CCL8	Chemokine interleukin-8-like domain||C-C motif chemokine 8||CC chemokine, conserved site
ENSG00000108798	669.299	9.65238	6.1156	0.0053097	1	ABI3	SH3 domain||Abl-interactor, homeo-domain homologous domain||-||ABI gene family member 3||ABI family
ENSG00000108932	124.224	1.16798	6.7328	0.0045053	1	SLC16A6	Major facilitator superfamily domain||Major facilitator superfamily||Monocarboxylate transporter 7
ENSG00000109452	745.919	14.6496	5.6701	0.042423	1	INPP4B	-||C2 domain
ENSG00000109943	53.1072	2.49977	4.409	0.041174	1	CRTAM	-||Immunoglobulin subtype||Immunoglobulin-like fold||Immunoglobulin-like domain||CD80-like, immunoglobulin C2-set||Immunoglobulin V-set domain
ENSG00000110077	4109.22	26.1525	7.2958	0.0034775	1	MS4A6A	Membrane-spanning 4-domains subfamily A member 6A/6E||-||Membrane-spanning 4-domains subfamily A||CD20-like family
ENSG00000110079	1341.75	11.1203	6.9148	0.018519	1	MS4A4A	CD20-like family||Membrane-spanning 4-domains subfamily A||-||Membrane-spanning 4-domains subfamily A member 4A
ENSG00000110324	9522.91	54.8244	7.4404	0.032349	1	IL10RA	Immunoglobulin-like fold||-||Fibronectin type III
ENSG00000111181	25.9543	0.332948	6.2845	0.045186	1	SLC6A12	Sodium:neurotransmitter symporter, betaine||-||Sodium:neurotransmitter symporter
ENSG00000111348	33788.5	188.669	7.4845	0.029746	1	ARHGDIB	Rho GDP-dissociation inhibitor domain||Rho protein GDP-dissociation inhibitor||Immunoglobulin E-set
ENSG00000111424	295.464	9.90875	4.8981	0.019702	1	VDR	Zinc finger, NHR/GATA-type||Zinc finger, nuclear hormone receptor-type||Nuclear hormone receptor, ligand-binding domain||Nuclear hormone receptor||Vitamin D receptor
ENSG00000111452	155.394	4.49746	5.1107	0.011946	1	ADGRD1	Concanavalin A-like lectin/glucanase domain||GPCR, family 2-like||GPS motif||GPCR, family 2, secretin-like||GPCR, family 2, secretin-like, conserved site
ENSG00000111846	91.1237	1.44659	5.9771	0.011386	1	GCNT2	N-acetyllactosaminide beta-1,6-N-acetylglucosaminyltransferase||Glycosyl transferase, family 14||-
ENSG00000111863	60.3769	0.583991	6.6919	0.016277	1	ADTRP	FAR-17a/AIG1-like protein
ENSG00000112297	1395.98	45.8932	4.9269	0.014377	1	CRYBG1	Ricin B, lectin domain||Beta/gamma crystallin||Gamma-crystallin-related
ENSG00000112299	232.963	1.58284	7.2014	0.0020285	1	VNN1	Carbon-nitrogen hydrolase||Biotinidase, eukaryotic
ENSG00000112303	270.005	16.4842	4.0338	0.043839	1	VNN2	Carbon-nitrogen hydrolase||Biotinidase, eukaryotic
ENSG00000112414	61.5418	1.88901	5.0259	0.045431	1	ADGRG6	-||GPS motif||GPCR, family 2-like||GPCR, family 2, secretin-like, conserved site||GPCR, family 2, secretin-like||CUB domain||Pentaxin-related||Concanavalin A-like lectin/glucanase domain
ENSG00000112486	191.643	0	Inf	0.040669	1	CCR6	G protein-coupled receptor, rhodopsin-like||Chemokine receptor family||GPCR, rhodopsin-like, 7TM||CC chemokine receptor 6
ENSG00000112799	960.137	3.22613	8.2173	0.013209	1	LY86	MD-2-related lipid-recognition domain||Immunoglobulin E-set
ENSG00000113070	1483.22	10.6398	7.1231	0.0015388	1	HBEGF	EGF-like domain||EGF-like, conserved site||Epidermal growth factor receptor ligand
ENSG00000113532	921.48	10.9879	6.39	0.003862	1	ST8SIA4	Sialyltransferase||Glycosyl transferase family 29||-
ENSG00000114013	1985.39	7.87285	7.9783	0.0021568	1	CD86	Immunoglobulin-like domain||Immunoglobulin V-set domain||Immunoglobulin subtype||Immunoglobulin-like fold
ENSG00000115009	1716.76	55.6628	4.9468	0.014562	1	CCL20	Chemokine interleukin-8-like domain||CC chemokine, conserved site
ENSG00000115165	2725.29	27.1867	6.6474	0.045776	1	CYTIP	PDZ domain||-
ENSG00000115590	759.302	9.12649	6.3785	0.0042376	1	IL1R2	Interleukin-1 receptor family||Interleukin-1 receptor type II||Immunoglobulin subtype||Interleukin-1 receptor type I/II||Immunoglobulin-like domain||Immunoglobulin-like fold||Immunoglobulin||Immunoglobulin subtype 2
ENSG00000115594	2157.98	139.691	3.9494	0.029615	1	IL1R1	Interleukin-1 receptor family||Toll/interleukin-1 receptor homology (TIR) domain||Immunoglobulin subtype||Interleukin-1 receptor type I/II||Immunoglobulin-like domain||Interleukin-1 receptor type 1||Immunoglobulin I-set||Immunoglobulin-like fold
ENSG00000115598	80.5395	0.332948	7.9183	0.0027081	1	IL1RL2	Immunoglobulin-like domain||Toll/interleukin-1 receptor homology (TIR) domain||Interleukin-1 receptor type 1||Interleukin-1 receptor family||Interleukin-1 receptor type I/II||Immunoglobulin subtype||Immunoglobulin-like fold
ENSG00000115604	757.793	2.92074	8.0193	0.030918	1	IL18R1	Immunoglobulin-like fold||Interleukin-1 receptor type I/II||Immunoglobulin subtype||Interleukin-1 receptor family||Toll/interleukin-1 receptor homology (TIR) domain||Immunoglobulin-like domain
ENSG00000115607	331.069	3.75499	6.4622	0.028502	1	IL18RAP	Immunoglobulin-like fold||Immunoglobulin subtype||Immunoglobulin||Interleukin-1 receptor family||Toll/interleukin-1 receptor homology (TIR) domain||Immunoglobulin-like domain
ENSG00000115648	13.6724	0	Inf	0.03073	1	MLPH	Zinc finger, FYVE/PHD-type||Rab effector MyRIP/Melanophilin||Rab-binding domain||Zinc finger, RING/FYVE/PHD-type||-
ENSG00000115919	605.159	3.5323	7.4206	0.0040535	1	KYNU	Aminotransferase class V domain||Pyridoxal phosphate-dependent transferase, major region, subdomain 1||Pyridoxal phosphate-dependent transferase||Kynureninase||Pyridoxal phosphate-dependent transferase, major region, subdomain 2
ENSG00000115935	3040.76	114.989	4.7249	0.033928	1	WIPF1	WH2 domain||-||WAS/WASL-interacting protein family member 1
ENSG00000115956	5786.12	43.5997	7.0521	0.048012	1	PLEK	DEP domain||PH domain-like||Pleckstrin homology domain||Winged helix-turn-helix DNA-binding domain
ENSG00000116031	110.721	0	Inf	0.01126	1	CD207	C-type lectin||C-type lectin fold||C-type lectin-like||C-type lectin, conserved site
ENSG00000116544	49.6124	1.11364	5.4773	0.029226	1	DLGAP3	SAPAP family||Disks large-associated protein 3
ENSG00000116701	1631.34	30.167	5.7569	0.0080374	1	NCF2	Tetratricopeptide repeat-containing domain||SH3 domain||Tetratricopeptide-like helical domain||Tetratricopeptide repeat||-||PB1 domain
ENSG00000116990	136.062	3.36316	5.3383	0.012513	1	MYCL	Transcription regulator Myc, N-terminal||Myc-type, basic helix-loop-helix (bHLH) domain||Transcription regulator Myc
ENSG00000117091	450.865	3.98004	6.8238	0.012416	1	CD48	Immunoglobulin-like fold||Immunoglobulin subtype||Immunoglobulin V-set domain||CD48 antigen||Immunoglobulin-like domain
ENSG00000117115	158.95	3.77723	5.3951	0.010857	1	PADI2	Protein-arginine deiminase (PAD), central domain||Protein-arginine deiminase (PAD) N-terminal||Protein-arginine deiminase||Protein-arginine deiminase, C-terminal||Cupredoxin
ENSG00000118308	409.255	10.5118	5.2829	0.01849	1	LRMP	MRVI1||KASH5-like coiled-coil domain||-
ENSG00000118513	127.12	3.86603	5.0392	0.019087	1	MYB	-||Transcription regulator Wos2-domain||SANT/Myb domain||Homeodomain-like||Myb-like domain||C-myb, C-terminal||Myb domain
ENSG00000118523	1579.73	54.9062	4.8466	0.021111	1	CTGF	Insulin-like growth factor binding protein, N-terminal, Cys-rich conserved site||VWFC domain||Thrombospondin type-1 (TSP1) repeat||Glycoprotein hormone subunit beta, cystine knot||Insulin-like growth factor-binding protein, IGFBP||Cystine knot, C-terminal||Growth factor receptor cysteine-rich domain||IGFBP-related, CNN
ENSG00000118640	5821.46	80.2026	6.1816	0.0046504	1	VAMP8	Synaptobrevin/Vesicle-associated membrane protein||Synaptobrevin
ENSG00000119535	2106.27	59.9392	5.135	0.021219	1	CSF3R	Immunoglobulin C2-set-like, ligand-binding||Immunoglobulin-like domain||Fibronectin type III||-||Long hematopoietin receptor, Gp130 family 2, conserved site||Immunoglobulin-like fold
ENSG00000119630	461.4	20.5593	4.4882	0.032208	1	PGF	PDGF/VEGF domain||Platelet-derived growth factor, conserved site||Cystine-knot cytokine
ENSG00000119686	887.107	37.1983	4.5758	0.0163	1	FLVCR2	Major facilitator superfamily||-||Major facilitator superfamily domain
ENSG00000120280	280.171	3.25823	6.4261	0.010447	1	CXorf21	Protein of unknown function DUF4569
ENSG00000120659	1612.5	130.412	3.6281	0.04098	1	TNFSF11	Tumour necrosis factor domain||Tumour necrosis factor ligand 10/11||Tumour necrosis factor-like domain
ENSG00000120708	4082.33	33.9298	6.9107	0.0023458	1	TGFBI	Transforming growth factor-beta-induced protein ig-h3||FAS1 domain||TGF beta-induced protein/periostin||EMI domain
ENSG00000120875	288.797	4.00149	6.1734	0.0078017	1	DUSP4	Rhodanese-like domain||Protein-tyrosine phosphatase, active site||Dual specificity phosphatase, catalytic domain||Dual specificity protein phosphatase domain||Mitogen-activated protein (MAP) kinase phosphatase||Protein-tyrosine phosphatase, catalytic||Dual specificity phosphatase||Protein-tyrosine phosphatase-like||Tyrosine specific protein phosphatases domain
ENSG00000120949	109.189	2.42398	5.4933	0.036286	1	TNFRSF8	Tumour necrosis factor receptor 8||TNFR/NGFR cysteine-rich region||-
ENSG00000121281	1010.62	22.1671	5.5107	0.046585	1	ADCY7	-||Adenylate cyclase, N-terminal||Adenylyl cyclase class-4/guanylyl cyclase, conserved site||Nucleotide cyclase||Adenylate cyclase, conserved domain||Adenylyl cyclase class-3/4/guanylyl cyclase||Adenylate cyclase
ENSG00000121797	542.259	12.8984	5.3937	0.044219	1	CCRL2	G protein-coupled receptor, rhodopsin-like||-||GPCR, rhodopsin-like, 7TM||Chemokine receptor family
ENSG00000121807	1037.48	10.3872	6.6421	0.016099	1	CCR2	GPCR, rhodopsin-like, 7TM||Chemokine receptor family||CC chemokine receptor 2||G protein-coupled receptor, rhodopsin-like
ENSG00000121858	714.015	16.5622	5.43	0.0465	1	TNFSF10	-||Tumour necrosis factor domain||Tumour necrosis factor-like domain||Tumour necrosis factor ligand 10/11||Tumour necrosis factor, conserved site
ENSG00000121966	5905.41	385.35	3.9378	0.043252	1	CXCR4	CXC chemokine receptor 4/atypical chemokine receptor 2||G protein-coupled receptor, rhodopsin-like||CXC chemokine receptor 4||Chemokine receptor family||GPCR, rhodopsin-like, 7TM||CXC chemokine receptor 4 N-terminal domain
ENSG00000122025	175.17	0.332948	9.0392	0.0006486	1	FLT3	Serine-threonine/tyrosine-protein kinase catalytic domain||Protein kinase domain||Protein kinase, ATP binding site||Tyrosine-protein kinase, active site||Receptor-type tyrosine-protein kinase FLT3||Immunoglobulin-like domain||Tyrosine-protein kinase, catalytic domain||Immunoglobulin-like fold||Immunoglobulin||Tyrosine-protein kinase, receptor class III, conserved site||Protein kinase-like domain
ENSG00000122122	4921.19	35.6551	7.1088	0.039079	1	SASH3	SAM/SH3 domain-containing||Sterile alpha motif domain||Sterile alpha motif/pointed domain||Variant SH3 domain||SH3 domain
ENSG00000122223	283.695	6.56093	5.4343	0.015736	1	CD244	Natural killer cell receptor 2B4, immunoglobulin domain||Immunoglobulin-like domain||Immunoglobulin-like fold||Natural killer cell receptor 2B4
ENSG00000122420	136.227	6.97657	4.2873	0.026028	1	PTGFR	GPCR, rhodopsin-like, 7TM||-||Prostaglandin F receptor||G protein-coupled receptor, rhodopsin-like||Prostanoid receptor
ENSG00000122694	3568.8	128.838	4.7918	0.022163	1	GLIPR2	Cysteine-rich secretory protein, allergen V5/Tpx-1-related||CAP domain||Allergen V5/Tpx-1-related, conserved site
ENSG00000122861	522.529	4.71093	6.7934	0.047366	1	PLAU	Serine proteases, trypsin domain||Serine proteases, trypsin family, histidine active site||EGF-like domain||Kringle-like fold||EGF-like, conserved site||Serine proteases, trypsin family, serine active site||Peptidase S1A, chymotrypsin family||Peptidase S1, PA clan||Kringle, conserved site||Kringle
ENSG00000122862	31682.4	684.327	5.5329	0.007398	1	SRGN	Serglycin
ENSG00000122877	4602.58	282.376	4.0268	0.031141	1	EGR2	Protein of unknown function DUF3446||Zinc finger, C2H2-like||Zinc finger C2H2-type/integrase DNA-binding domain||Zinc finger, C2H2
ENSG00000123095	123.753	3.58742	5.1084	0.047298	1	BHLHE41	Myc-type, basic helix-loop-helix (bHLH) domain||Orange domain
ENSG00000123329	1456.33	20.403	6.1574	0.0043127	1	ARHGAP9	Rho GTPase activation protein||SH3 domain||WW domain||PH domain-like||Rho GTPase-activating protein domain||Rho GTPase activating protein||Pleckstrin homology domain
ENSG00000123338	2676.39	16.834	7.3128	0.0030603	1	NCKAP1L	Nck-associated protein 1
ENSG00000123685	124.193	3.06231	5.3418	0.017269	1	BATF3	Basic-leucine zipper domain||Basic leucine zipper transcriptional factor ATF-like 3||AP-1 transcription factor
ENSG00000124102	50.6492	2.05814	4.6211	0.032243	1	PI3	WAP-type 'four-disulfide core' domain||Seminal vesicle protein I||Trappin protein transglutaminase-binding repeat
ENSG00000124564	52.7767	3.02942	4.1228	0.04649	1	SLC17A3	Major facilitator superfamily||Major facilitator superfamily domain||Sodium-dependent phosphate transport protein 4 , predicted||-
ENSG00000124731	758.593	11.6592	6.0238	0.0057882	1	TREM1	Immunoglobulin-like fold||Immunoglobulin subtype||Immunoglobulin V-set domain||Immunoglobulin-like domain
ENSG00000124942	5041.6	146.955	5.1004	0.011818	1	AHNAK	PDZ domain
ENSG00000125084	16.7598	0	Inf	0.021257	1	WNT1	Wnt||Wnt-1 protein||Wnt protein, conserved site
ENSG00000125089	950.188	28.3484	5.0669	0.016918	1	SH3TC1	-||Tetratricopeptide repeat||Tetratricopeptide-like helical domain||SH3 domain
ENSG00000125538	10537.6	15.3209	9.4258	0.024161	1	IL1B	Interleukin-1 conserved site||Interleukin-1 propeptide||Cytokine, IL-1-like||Interleukin-1 beta||Interleukin-1 family||IL-1 family/FGF family||Interleukin-1 alpha/beta
ENSG00000125735	150.101	5.8728	4.6757	0.040108	1	TNFSF14	Tumour necrosis factor domain||Tumour necrosis factor||Tumour necrosis factor-like domain
ENSG00000125810	1415.5	10.4268	7.0849	0.04606	1	CD93	C-type lectin fold||EGF-type aspartate/asparagine hydroxylation site||EGF-like calcium-binding, conserved site||C-type lectin-like||EGF-like domain||C-type lectin||EGF-like, conserved site||Growth factor receptor cysteine-rich domain||Complement Clr-like EGF domain||EGF-like calcium-binding domain
ENSG00000126264	135.422	0	Inf	0.0062124	1	HCST	Hematopoietic cell signal transducer
ENSG00000126467	31.5104	0.780692	5.3349	0.034733	1	TSKS	Testis-specific serine kinase substrate
ENSG00000126759	670.13	15.6461	5.4206	0.049493	1	CFP	Thrombospondin type-1 (TSP1) repeat
ENSG00000126860	754.449	7.3753	6.6766	0.00537	1	EVI2A	Ectropic viral integration site 2A protein
ENSG00000127124	472.704	24.0694	4.2957	0.034322	1	HIVEP3	Zinc finger C2H2-type/integrase DNA-binding domain||Zinc finger, C2H2||Zinc finger, C2H2-like
ENSG00000127152	278.45	4.39411	5.9857	0.04509	1	BCL11B	Zinc finger C2H2-type/integrase DNA-binding domain||Zinc finger, C2H2||Zinc finger, C2H2-like
ENSG00000127951	2454.28	25.1094	6.6109	0.045288	1	FGL2	Fibroleukin||Fibrinogen, alpha/beta/gamma chain, C-terminal globular, subdomain 2||Fibrinogen, conserved site||Fibrinogen, alpha/beta/gamma chain, C-terminal globular domain||Fibrinogen, alpha/beta/gamma chain, C-terminal globular, subdomain 1
ENSG00000127954	44.8321	1.8392	4.6074	0.040804	1	STEAP4	Ferric reductase transmembrane component-like domain||Pyrroline-5-carboxylate reductase, catalytic, N-terminal||NAD(P)-binding domain
ENSG00000128815	257.014	4.59081	5.807	0.0079082	1	WDFY4	BEACH domain||PH domain-like||Armadillo-like helical||PH-BEACH domain||WD40-repeat-containing domain||WD40 repeat, conserved site||-||Armadillo-type fold||WD40/YVTN repeat-like-containing domain||WD40 repeat
ENSG00000129450	783.3	5.86826	7.0605	0.0018415	1	SIGLEC9	Immunoglobulin-like fold||Immunoglobulin subtype||Immunoglobulin V-set domain||Immunoglobulin-like domain
ENSG00000129465	164.583	1.08608	7.2435	0.026187	1	RIPK3	Serine/threonine-protein kinase, active site||Protein kinase domain||Protein kinase, ATP binding site||Protein kinase-like domain||RHIM domain
ENSG00000129467	126.267	0.583991	7.7563	0.016379	1	ADCY4	Adenylate cyclase, N-terminal||Adenylyl cyclase class-4/guanylyl cyclase, conserved site||Nucleotide cyclase||Adenylate cyclase, conserved domain||-||Adenylate cyclase||Adenylyl cyclase class-3/4/guanylyl cyclase
ENSG00000129521	58.1777	0.502085	6.8564	0.038115	1	EGLN3	Prolyl 4-hydroxylase, alpha subunit||Oxoglutarate/iron-dependent dioxygenase||-
ENSG00000129993	65.664	1.67007	5.2971	0.01863	1	CBFA2T3	NHR2-like||Protein CBFA2T3||Zinc finger, MYND-type||-||TAFH/NHR1||CBFA2T family
ENSG00000130487	145.336	0.998845	7.1849	0.016822	1	KLHDC7B	Kelch-type beta propeller||Kelch repeat type 1
ENSG00000130592	6970.94	243.617	4.8387	0.031634	1	LSP1	Caldesmon/lymphocyte specific protein||Lymphocyte-specific protein
ENSG00000130755	6275.37	34.3254	7.5143	0.013739	1	GMFG	ADF-H/Gelsolin-like domain||Actin-depolymerising factor homology domain||-||Glia maturation factor gamma||Glia maturation factor
ENSG00000131042	2167.53	8.95281	7.9195	0.0056176	1	LILRB2	Immunoglobulin-like fold||Immunoglobulin subtype 2||Alpha-1B-glycoprotein/leukocyte immunoglobulin-like receptor||Immunoglobulin||Immunoglobulin subtype||Immunoglobulin-like domain
ENSG00000131355	177.357	4.59002	5.272	0.015065	1	ADGRE3	EGF-like calcium-binding domain||Growth factor receptor cysteine-rich domain||GPCR family 2, EMR1-like receptor||EGF-like domain||Inner nuclear membrane protein MAN1||EGF-like calcium-binding, conserved site||GPCR, family 2, secretin-like||GPCR, family 2, secretin-like, conserved site||EGF-type aspartate/asparagine hydroxylation site||GPCR, family 2-like||-||GPS motif||GAIN domain, N-terminal
ENSG00000131401	1688.23	12.5914	7.0669	0.0027077	1	-//-
ENSG00000131981	7130.07	225.48	4.9828	0.015278	1	LGALS3	Concanavalin A-like lectin/glucanase domain||Galectin, carbohydrate recognition domain||-
ENSG00000132329	2115.75	98.0674	4.4313	0.018057	1	RAMP1	Receptor activity modifying protein
ENSG00000132514	2127.61	1.94335	10.096	0.00069953	1	CLEC10A	C-type lectin, conserved site||C-type lectin-like||Hepatic lectin, N-terminal||C-type lectin fold||C-type lectin
ENSG00000132965	5310.27	51.3555	6.6921	0.0027059	1	ALOX5AP	5-lipoxygenase-activating protein||FLAP/GST2/LTC4S, conserved site||Membrane-associated, eicosanoid/glutathione metabolism (MAPEG) protein||Membrane associated eicosanoid/glutathione metabolism-like domain
ENSG00000133246	387.902	6.44692	5.9109	0.049159	1	PRAM1	-||Helically-extended SH3 domain||SH3 domain
ENSG00000133561	1251.77	32.1839	5.2815	0.043595	1	GIMAP6	AIG1-type guanine nucleotide-binding (G) domain||P-loop containing nucleoside triphosphate hydrolase||-
ENSG00000133800	1204.91	30.3808	5.3096	0.0095663	1	LYVE1	Link domain||C-type lectin-like||C-type lectin fold||-
ENSG00000134028	16.5409	0	Inf	0.0364	1	ADAMDEC1	Peptidase M12B, ADAM/reprolysin||Metallopeptidase, catalytic domain||-||Peptidase M12B, propeptide||ADAMDEC1 peptidase||Disintegrin domain
ENSG00000134061	235.775	7.5009	4.9742	0.029417	1	CD180	Leucine-rich repeat, typical subtype||Cysteine-rich flanking region, C-terminal||Leucine-rich repeat||Leucine-rich repeat domain, L domain-like
ENSG00000134242	1349.79	6.30456	7.7421	0.022415	1	PTPN22	Protein-tyrosine phosphatase, catalytic||Protein-tyrosine phosphatase, active site||-||Protein-tyrosine phosphatase-like||Non-receptor tyrosine-protein phosphatase 22||Tyrosine specific protein phosphatases domain||PTP type protein phosphatase
ENSG00000134516	2369.62	47.1031	5.6527	0.03476	1	DOCK2	Dedicator of cytokinesis, N-terminal domain||DHR-1 domain||Dedicator of cytokinesis||Armadillo-type fold||DHR-2 domain||Dedicator of cytokinesis protein 2||SH3 domain||Dedicator of cytokinesis, C-terminal
ENSG00000134531	440.689	20.7349	4.4096	0.0358	1	EMP1	Epithelial membrane protein EMP-1||PMP-22/EMP/MP20/Claudin superfamily||PMP-22/EMP/MP20||-
ENSG00000134955	776.637	9.82527	6.3046	0.0039204	1	SLC37A2	Sugar phosphate transporter||Major facilitator superfamily||Major facilitator superfamily domain
ENSG00000135046	6534.03	66.3806	6.6211	0.0027982	1	ANXA1	Annexin repeat||Annexin repeat, conserved site||Annexin||Annexin, type I
ENSG00000135077	1022.93	18.5188	5.7876	0.010407	1	HAVCR2	Immunoglobulin V-set domain||Immunoglobulin-like domain||Immunoglobulin-like fold||Immunoglobulin subtype||-
ENSG00000135363	633.751	13.4814	5.5549	0.026248	1	LMO2	-||Zinc finger, LIM-type
ENSG00000135549	255.333	4.1224	5.9528	0.0076599	1	PKIB	-||cAMP-dependent protein kinase inhibitor
ENSG00000135838	1670.05	35.2025	5.5681	0.041303	1	NPL	Aldolase-type TIM barrel||-||DapA-like
ENSG00000136167	26635.4	276.005	6.5925	0.018809	1	LCP1	EF-hand domain pair||EF-hand domain||Actinin-type actin-binding domain, conserved site||EF-Hand 1, calcium-binding site||Calponin homology domain
ENSG00000136244	73.5546	0	Inf	0.033158	1	IL6	Interleukin-6/GCSF/MGF||Interleukin-6/GCSF/MGF, conserved site||Interleukin-6||Four-helical cytokine-like, core||Four-helical cytokine, core
ENSG00000136250	881.077	14.5569	5.9195	0.035298	1	AOAH	-||GDSL lipase/esterase||Saposin-like||Saposin B type domain||SGNH hydrolase-type esterase domain||Saposin B type, region 2
ENSG00000136315	93.7435	0.332948	8.1373	0.044834	1	-//-
ENSG00000136541	93.9274	0	Inf	0.0030836	1	ERMN	Moesin tail domain||-
ENSG00000136630	250.67	2.03058	6.9478	0.044701	1	HLX	Homeodomain, metazoa||Helix-turn-helix motif||Homeodomain-like||Homeobox, conserved site||Homeobox domain
ENSG00000136634	67.6419	0	Inf	0.001306	1	IL10	Interleukin-10||Four-helical cytokine-like, core||Interleukin-10/19/20/22/24/26 family||Interleukin-10, conserved site||Four-helical cytokine, core
ENSG00000136689	3930.21	7.12426	9.1076	0.030431	1	IL1RN	Interleukin-1 family||Interleukin-1 receptor antagonist protein||Cytokine, IL-1-like||Interleukin-1 receptor antagonist / Interleukin-36||Interleukin-1 conserved site
ENSG00000137101	305.161	12.5217	4.6071	0.027871	1	CD72	C-type lectin-like||C-type lectin fold||-||C-type lectin
ENSG00000137331	3085.48	64.6538	5.5766	0.012254	1	IER3	Radiation-inducible immediate-early gene IEX-1
ENSG00000137462	1008.95	19.7126	5.6776	0.017047	1	TLR2	Toll/interleukin-1 receptor homology (TIR) domain||Leucine-rich repeat domain, L domain-like||Leucine-rich repeat||Toll-like receptor 2||Leucine-rich repeat, typical subtype||Cysteine-rich flanking region, C-terminal||Toll-like receptor
ENSG00000137491	639.017	11.8504	5.7529	0.016011	1	SLCO2B1	Major facilitator superfamily domain||Kazal domain||Organic anion transporter polypeptide OATP
ENSG00000137496	931.661	32.4258	4.8446	0.04301	1	IL18BP	Immunoglobulin-like domain||-
ENSG00000137752	2066.2	59.0385	5.1292	0.013187	1	CASP1	CARD domain||Peptidase family C14A, cysteine active site||Peptidase C14, caspase non-catalytic subunit p10||Peptidase C14A, caspase catalytic domain||Death-like domain||Peptidase family C14A, His active site||Peptidase C14, p20 domain||Peptidase C14A, interleukin-1 beta convertase type||Caspase-like domain
ENSG00000137757	15.9393	0	Inf	0.019035	1	CASP5	Peptidase C14A, interleukin-1 beta convertase type||Caspase-like domain||Peptidase C14, p20 domain||Death-like domain||Peptidase family C14A, His active site||Peptidase C14A, caspase catalytic domain||Peptidase C14, caspase non-catalytic subunit p10||Peptidase family C14A, cysteine active site||CARD domain
ENSG00000137767	1003.59	28.2222	5.1522	0.044627	1	SQOR	FAD/NAD(P)-binding domain||-
ENSG00000137841	1576.85	9.34089	7.3993	0.0015404	1	PLCB2	Phospholipase C-beta, C-terminal domain||PH domain-like||C2 domain||PLC-like phosphodiesterase, TIM beta/alpha-barrel domain||Phosphoinositide-specific phospholipase C, EF-hand-like domain||EF-hand domain pair||1-phosphatidylinositol 4,5-bisphosphate phosphodiesterase beta-2||Phosphatidylinositol-specific phospholipase C, X domain||Phospholipase C, phosphatidylinositol-specific, Y domain||Phospha…
ENSG00000138100	41.32	0.998845	5.3704	0.021304	1	TRIM54	RING-type zinc-finger, LisH dimerisation motif||Zinc finger, RING-type||Zinc finger, RING-type, conserved site||Zinc finger, RING/FYVE/PHD-type||B-box-type zinc finger||Tripartite motif-containing protein 54||COS domain
ENSG00000138185	537.498	28.0155	4.262	0.039945	1	ENTPD1	Nucleoside phosphatase GDA1/CD39
ENSG00000138964	1646.36	13.6799	6.9111	0.0026504	1	PARVG	Calponin homology domain||Parvin||-
ENSG00000139278	1351.07	22.0274	5.9387	0.0054218	1	GLIPR1	Allergen V5/Tpx-1-related, conserved site||Cysteine-rich secretory protein, allergen V5/Tpx-1-related||-||Ves allergen||CAP domain
ENSG00000139567	99.9422	4.06648	4.6192	0.031755	1	ACVRL1	GS domain||Serine-threonine/tyrosine-protein kinase catalytic domain||Serine/threonine-protein kinase, active site||Protein kinase, ATP binding site||Ser/Thr protein kinase, TGFB receptor||Protein kinase domain||Protein kinase-like domain
ENSG00000139572	214.975	0.278607	9.5917	0.00043138	1	GPR84	GPCR, rhodopsin-like, 7TM||G protein-coupled receptor, rhodopsin-like
ENSG00000139970	547.06	30.6639	4.1571	0.042456	1	RTN1	Reticulon
ENSG00000140030	912.591	9.23063	6.6274	0.0044001	1	GPR65	G protein-coupled receptor, rhodopsin-like||GPCR, rhodopsin-like, 7TM||Psychosine receptor
ENSG00000140379	3523.49	11.6369	8.2422	0.036429	1	BCL2A1	Bcl-2-related protein A1||Apoptosis regulator, Bcl-2, BH2 motif, conserved site||Blc2 family||Bcl2-like||Apoptosis regulator, Bcl-2, BH1 motif, conserved site
ENSG00000140519	50.8409	0.332948	7.2545	0.0090369	1	RHCG	Blood group Rhesus C/E/D polypeptide||Ammonium transporter||Ammonium/urea transporter||Ammonium transporter AmtB-like domain
ENSG00000140678	1082.18	14.2416	6.2477	0.033442	1	ITGAX	Integrin alpha beta-propellor||Integrin domain||von Willebrand factor, type A||Integrin alpha chain||Integrin alpha-2||Integrin alpha chain, C-terminal cytoplasmic region, conserved site||-||FG-GAP repeat
ENSG00000140932	137.502	7.43497	4.209	0.044069	1	CMTM2	Marvel domain||-
ENSG00000140945	54.0449	2.09025	4.6924	0.027941	1	CDH13	Cadherin prodomain||Cadherin-like||Cadherin conserved site||Cadherin-13||Cadherin||-
ENSG00000141480	2016.53	125.972	4.0007	0.049843	1	ARRB2	Immunoglobulin E-set||Arrestin, C-terminal||-||Arrestin, conserved site||Arrestin C-terminal-like domain||Arrestin, N-terminal||Arrestin||Arrestin-like, N-terminal
ENSG00000141506	2690.58	12.1781	7.7875	0.013901	1	PIK3R5	Phosphoinositide 3-kinase regulatory subunit 5/6
ENSG00000141574	463.82	7.70135	5.9123	0.017419	1	SECTM1	Immunoglobulin-like fold||-||Secreted and transmembrane protein 1||Immunoglobulin-like domain
ENSG00000141655	581.673	7.93784	6.1953	0.018029	1	TNFRSF11A	TNFR/NGFR cysteine-rich region||Tumour necrosis factor receptor 11||Tumour necrosis factor receptor 11A
ENSG00000141744	120.552	4.32833	4.7997	0.015338	1	PNMT	S-adenosyl-L-methionine-dependent methyltransferase||Methyltransferase NNMT/PNMT/TEMT, conserved site||Methyltransferase, NNMT/PNMT/TEMT
ENSG00000141968	589.525	4.14306	7.1527	0.0038276	1	VAV1	Dbl homology (DH) domain||Calponin homology domain||Smooth muscle protein/calponin||SH3 domain||Calmodulin-regulated spectrin-associated protein, CH domain||PH domain-like||Guanine-nucleotide dissociation stimulator, CDC24, conserved site||Pleckstrin homology domain||SH2 domain||Protein vav||Protein kinase C-like, phorbol ester/diacylglycerol-binding domain
ENSG00000142347	5253.23	61.4019	6.4188	0.02729	1	MYO1F	Myosin head, motor domain||IQ motif, EF-hand binding site||Class I myosin tail homology domain||P-loop containing nucleoside triphosphate hydrolase||SH3 domain
ENSG00000142405	119.092	0.529649	7.8128	0.0021988	1	NLRP12	DAPIN domain||Death-like domain||NACHT-associated domain||NACHT nucleoside triphosphatase||P-loop containing nucleoside triphosphate hydrolase||Leucine-rich repeat domain, L domain-like||Leucine-rich repeat
ENSG00000142512	64.1424	1.25521	5.6753	0.044876	1	SIGLEC10	Immunoglobulin V-set domain||Immunoglobulin-like domain||Immunoglobulin-like fold||Immunoglobulin/major histocompatibility complex, conserved site||Immunoglobulin subtype||Immunoglobulin subtype 2
ENSG00000142871	5030.26	218.535	4.5247	0.027247	1	CYR61	Cystine knot, C-terminal||IGFBP-related, CNN||Growth factor receptor cysteine-rich domain||Glycoprotein hormone subunit beta, cystine knot||Insulin-like growth factor binding protein, N-terminal, Cys-rich conserved site||VWFC domain||Thrombospondin type-1 (TSP1) repeat||Insulin-like growth factor-binding protein, IGFBP
ENSG00000143110	4835.48	23.1125	7.7088	0.0075865	1	C1orf162	-
ENSG00000143119	12479.4	69.4823	7.4887	0.0089435	1	CD53	Tetraspanin, conserved site||Tetraspanin||Tetraspanin, EC2 domain||Tetraspanin/Peripherin
ENSG00000143226	2151.18	20.9012	6.6854	0.0090819	1	FCGR2A	Immunoglobulin-like domain||Immunoglobulin-like fold||-||Immunoglobulin subtype 2||Immunoglobulin subtype
ENSG00000143333	136.927	2.17215	5.9781	0.009162	1	RGS16	RGS domain||RGS, subdomain 1
ENSG00000143365	1051.37	0	Inf	0.02102	1	RORC	Zinc finger, NHR/GATA-type||Zinc finger, nuclear hormone receptor-type||Nuclear hormone receptor, ligand-binding domain||-||Nuclear hormone receptor||Nuclear receptor ROR
ENSG00000143536	74.366	0	Inf	0.018296	1	CRNN	EF-hand domain||EF-hand domain pair||EF-Hand 1, calcium-binding site||Cornulin||S100/CaBP-9k-type, calcium binding, subdomain
ENSG00000143546	12564.5	177.71	6.1437	0.01538	1	S100A8	EF-Hand 1, calcium-binding site||S100/CaBP-9k-type, calcium binding, subdomain||-||Protein S100-A8||S100/Calbindin-D9k, conserved site||EF-hand domain||EF-hand domain pair
ENSG00000144802	4677.75	187.591	4.6402	0.023706	1	NFKBIZ	-||Ankyrin repeat-containing domain||Ankyrin repeat
ENSG00000145287	1263.59	12.3802	6.6733	0.0074807	1	PLAC8	PLAC8 motif-containing protein
ENSG00000145428	74.8263	3.04008	4.6214	0.040032	1	RNF175	-||Zinc finger, RING-type||Zinc finger, RING/FYVE/PHD-type
ENSG00000145491	38.6992	1.75197	4.4653	0.047683	1	ROPN1L	cAMP-dependent protein kinase regulatory subunit, dimerization-anchoring domain
ENSG00000145569	1057.2	2.36353	8.8051	0.00030393	1	FAM105A	Inactive ubiquitin thioesterase FAM105A||FAM105
ENSG00000145879	11.5299	0	Inf	0.033088	1	SPINK7	Kazal domain
ENSG00000146112	1207.06	61.3575	4.2981	0.035649	1	PPP1R18	Phostensin/Taperin PP1-binding domain||Phostensin/Taperin||Phostensin/Taperin N-terminal domain
ENSG00000146192	233.707	2.89318	6.3359	0.031801	1	FGD2	PH domain-like||Zinc finger, FYVE-related||FYVE zinc finger||Dbl homology (DH) domain||Zinc finger, FYVE/PHD-type||Zinc finger, RING/FYVE/PHD-type||Pleckstrin homology domain||-
ENSG00000147251	807.302	14.7116	5.7781	0.030301	1	DOCK11	DHR-2 domain||Dedicator of cytokinesis C/D, N-terminal||Dedicator of cytokinesis, C-terminal||PH domain-like||Pleckstrin homology domain||Armadillo-type fold||DHR-1 domain||Dedicator of cytokinesis
ENSG00000147443	5309.05	19.5542	8.0848	0.0058457	1	DOK2	Pleckstrin homology domain||PH domain-like||IRS-type PTB domain
ENSG00000147488	43.5352	0.332948	7.0307	0.037383	1	ST18	-||Myelin transcription factor 1||Zinc finger, C2HC-type
ENSG00000148346	23.012	0.251043	6.5183	0.023046	1	LCN2	Calycin||Lipocalin family conserved site||Lipocalin/cytosolic fatty-acid binding domain||Calycin-like||Neutrophil gelatinase-associated lipocalin/epididymal-specific lipocalin-12||Lipocalin
ENSG00000148400	247.859	10.2945	4.5896	0.029275	1	NOTCH1	EGF-type aspartate/asparagine hydroxylation site||Domain of unknown function DUF3454, notch||EGF-like calcium-binding, conserved site||Notch, NOD domain||Ankyrin repeat||Ankyrin repeat-containing domain||Notch, NODP domain||EGF-like, conserved site||Notch||EGF-like domain||EGF-like calcium-binding domain||Neurogenic locus Notch 1||Growth factor receptor cysteine-rich domain||Notch domain
ENSG00000149418	811.987	6.40245	6.9867	0.0027757	1	ST14	Serine proteases, trypsin domain||Serine proteases, trypsin family, histidine active site||Peptidase S1A, matripase||Serine proteases, trypsin family, serine active site||Peptidase S1, PA clan||Low-density lipoprotein (LDL) receptor class A, conserved site||SEA domain||CUB domain||Low-density lipoprotein (LDL) receptor class A repeat
ENSG00000149781	3670.15	32.6432	6.8129	0.0036227	1	FERMT3	Band 4.1 domain||PH domain-like||FERM central domain||Pleckstrin homology domain||-||FERM/acyl-CoA-binding protein, 3-helical bundle
ENSG00000150782	421.175	10.7254	5.2953	0.028208	1	IL18	Interleukin-1 family||Interleukin-18||Cytokine, IL-1-like
ENSG00000151490	181.989	7.4074	4.6187	0.029961	1	PTPRO	Tyrosine specific protein phosphatases domain||Immunoglobulin-like fold||PTP type protein phosphatase||Protein-tyrosine phosphatase-like||Protein-tyrosine phosphatase, active site||Fibronectin type III||Protein-tyrosine phosphatase, catalytic
ENSG00000151650	125.537	0	Inf	0.043811	1	VENTX	Homeodomain-like||Homeobox, conserved site||Homeobox domain
ENSG00000151882	78.9115	0.557214	7.1459	0.045025	1	CCL28	CC chemokine, conserved site||Chemokine interleukin-8-like domain
ENSG00000151948	89.6939	4.0007	4.4867	0.035639	1	GLT1D1	-||Glycosyl transferase, family 1
ENSG00000152213	127.547	2.98041	5.4194	0.014201	1	ARL11	Small GTP-binding protein domain||P-loop containing nucleoside triphosphate hydrolase||Small GTPase superfamily, ARF/SAR type||Small GTPase superfamily, ARF type
ENSG00000152595	21.6583	0	Inf	0.0093142	1	MEPE	Osteoregulin
ENSG00000152672	36.1314	0.278607	7.0189	0.010311	1	CLEC4F	C-type lectin-like||C-type lectin fold||C-type lectin
ENSG00000152784	206.885	0.835033	7.9528	0.0016065	1	PRDM8	Zinc finger, C2H2-like||SET domain||Zinc finger, C2H2||Zinc finger C2H2-type/integrase DNA-binding domain
ENSG00000154127	573.246	14.6519	5.29	0.011875	1	UBASH3B	SH3 domain||Histidine phosphatase superfamily||Histidine phosphatase superfamily, clade-1||Ubiquitin-associated domain||UBA-like||RNA ligase/cyclic nucleotide phosphodiesterase
ENSG00000154146	84.0227	5.20158	4.0138	0.049612	1	NRGN	IQ motif, EF-hand binding site
ENSG00000154451	2537.58	23.085	6.7804	0.047404	1	GBP5	P-loop containing nucleoside triphosphate hydrolase||GB1/RHD3-type guanine nucleotide-binding (G) domain||Guanylate-binding protein, C-terminal||Guanylate-binding protein, N-terminal
ENSG00000154589	919.676	7.10202	7.0168	0.0041013	1	LY96	MD-2-related lipid-recognition domain||Immunoglobulin E-set
ENSG00000154611	13.714	0	Inf	0.036913	1	PSMA8	Proteasome alpha-subunit, N-terminal domain||Proteasome A-type subunit||Nucleophile aminohydrolases, N-terminal||Proteasome, subunit alpha/beta
ENSG00000154734	6977.59	368.576	4.2427	0.020516	1	ADAMTS1	Peptidase M12B, ADAM-TS||ADAM, cysteine-rich||ADAM-TS Spacer 1||Peptidase M12B, ADAM-TS1||Metallopeptidase, catalytic domain||Peptidase M12B, ADAM/reprolysin||Thrombospondin type-1 (TSP1) repeat||Peptidase M12B, propeptide
ENSG00000154764	15.3926	0	Inf	0.023336	1	WNT7A	Wnt protein, conserved site||Wnt-7 protein||Wnt
ENSG00000154928	131.107	6.75842	4.2779	0.028599	1	EPHB1	Protein kinase-like domain||Immunoglobulin-like fold||Ephrin receptor, transmembrane domain||Galactose-binding domain-like||Fibronectin type III||Ephrin receptor ligand binding domain||Protein kinase domain||Serine-threonine/tyrosine-protein kinase catalytic domain||Ephrin receptor type-A /type-B||Tyrosine-protein kinase, receptor class V, conserved site||Tyrosine-protein kinase, catalytic domain…
ENSG00000155307	1841.62	9.76482	7.5592	0.0011161	1	SAMSN1	Variant SH3 domain||SH3 domain||SAM/SH3 domain-containing||Sterile alpha motif domain||Sterile alpha motif/pointed domain
ENSG00000155629	1766.9	20.2324	6.4484	0.025154	1	PIK3AP1	Ankyrin repeat-containing domain||DBB domain||-
ENSG00000155659	4833.5	12.7636	8.5649	0.0017308	1	VSIG4	Immunoglobulin V-set domain||Immunoglobulin-like domain||Immunoglobulin-like fold||Immunoglobulin subtype 2||Immunoglobulin subtype
ENSG00000155926	2540.3	38.1112	6.0586	0.0050554	1	SLA	SH3 domain||-||SH2 domain
ENSG00000156127	457.023	4.08261	6.8066	0.011326	1	BATF	Basic-leucine zipper domain||Basic leucine zipper transcriptional factor ATF-like||AP-1 transcription factor
ENSG00000157111	23.2231	0.916939	4.6626	0.045456	1	TMEM171	Transmembrane protein family 171
ENSG00000157551	150.16	6.5058	4.5286	0.029942	1	KCNJ15	Potassium channel, inwardly rectifying, Kir1.3||Immunoglobulin E-set||Potassium channel, inwardly rectifying, Kir, cytoplasmic||Potassium channel, inwardly rectifying, Kir||-
ENSG00000157557	1703.39	67.1386	4.6651	0.023644	1	ETS2	Ets domain||Transforming protein C-ets||Sterile alpha motif/pointed domain||Transforming protein C-ets-2||Winged helix-turn-helix DNA-binding domain||Pointed domain
ENSG00000158050	3183.39	103.284	4.9459	0.017624	1	DUSP2	Mitogen-activated protein (MAP) kinase phosphatase||Protein-tyrosine phosphatase, catalytic||Dual specificity phosphatase||Protein-tyrosine phosphatase-like||Tyrosine specific protein phosphatases domain||Rhodanese-like domain||Dual specificity protein phosphatase domain||Protein-tyrosine phosphatase, active site||Dual specificity phosphatase, catalytic domain
ENSG00000158270	384.062	18.6312	4.3655	0.041801	1	COLEC12	C-type lectin fold||Collagen triple helix repeat||C-type lectin||C-type lectin, conserved site||C-type lectin-like
ENSG00000158473	1051.03	6.64284	7.3058	0.0014708	1	CD1D	Immunoglobulin-like fold||MHC class I-like antigen recognition-like||Immunoglobulin-like domain||MHC classes I/II-like antigen recognition protein||Immunoglobulin C1-set
ENSG00000158477	170.428	0	Inf	0.00026746	1	CD1A	Immunoglobulin-like fold||MHC class I-like antigen recognition-like||Immunoglobulin-like domain||MHC classes I/II-like antigen recognition protein||Immunoglobulin C1-set
ENSG00000158481	4493.97	5.12578	9.776	0.00010462	1	CD1C	MHC class I-like antigen recognition-like||Immunoglobulin-like fold||Immunoglobulin-like domain||Immunoglobulin C1-set||MHC classes I/II-like antigen recognition protein
ENSG00000158485	76.8451	0	Inf	0.0039143	1	CD1B	MHC classes I/II-like antigen recognition protein||Immunoglobulin C1-set||Immunoglobulin-like domain||Immunoglobulin-like fold||MHC class I-like antigen recognition-like
ENSG00000158488	547.625	0.251043	11.091	9.6607e-05	1	CD1E	Immunoglobulin C1-set||MHC classes I/II-like antigen recognition protein||Immunoglobulin-like domain||MHC class I-like antigen recognition-like||Immunoglobulin-like fold
ENSG00000158517	431.813	21.0321	4.3597	0.032834	1	NCF1	Phox homologous domain||NADPH oxidase subunit p47Phox, C-terminal||Neutrophil cytosol factor 1||SH3 domain||Neutrophil cytosol factor 1, C-terminal
ENSG00000158714	266.736	5.18091	5.6861	0.022697	1	SLAMF8	Immunoglobulin-like domain
ENSG00000158825	241.239	8.40546	4.843	0.023444	1	CDA	Cytidine deaminase-like||Cytidine deaminase, homotetrameric||Cytidine and deoxycytidylate deaminases, zinc-binding||APOBEC/CMP deaminase, zinc-binding
ENSG00000158869	9336.09	63.4592	7.2008	0.016392	1	FCER1G	T-cell surface glycoprotein CD3 zeta subunit/High affinity IgE receptor gamma subunit||Phosphorylated immunoreceptor signalling ITAM
ENSG00000159314	947.049	34.011	4.7994	0.020058	1	ARHGAP27	Quinoprotein alcohol dehydrogenase-like superfamily||WW domain||SH3 domain||Rho GTPase activation protein||PH domain-like||Rho GTPase-activating protein domain||Rho GTPase activating protein||Pleckstrin homology domain||-
ENSG00000160013	59.4549	1.11364	5.7384	0.014479	1	PTGIR	G protein-coupled receptor, rhodopsin-like||Prostacyclin (prostanoid IP) receptor||Prostanoid receptor||GPCR, rhodopsin-like, 7TM
ENSG00000160223	22.1461	0.332948	6.0556	0.022387	1	ICOSLG	Immunoglobulin-like domain||CD80-like, immunoglobulin C2-set||Immunoglobulin V-set domain||Immunoglobulin subtype||Immunoglobulin-like fold
ENSG00000160255	15118.2	157.292	6.5867	0.0068406	1	ITGB2	Integrin beta-2 subunit||-||PSI domain||Integrin beta subunit, cytoplasmic domain||Integrin beta N-terminal||Integrin beta subunit, tail||Integrin beta subunit||von Willebrand factor, type A||Integrin beta subunit, VWA domain||Integrin domain
ENSG00000160593	4702.74	40.799	6.8488	0.010508	1	JAML	Junctional adhesion molecule-like||Immunoglobulin V-set domain||Immunoglobulin-like domain||Myelin P0 protein-related||Immunoglobulin-like fold||-||Immunoglobulin subtype
ENSG00000160712	1315.59	72.0611	4.1903	0.04826	1	IL6R	Type I cytokine receptor, cytokine-binding domain||Immunoglobulin subtype||Long hematopoietin receptor, soluble alpha chain, conserved site||Immunoglobulin-like fold||Immunoglobulin||Immunoglobulin subtype 2||Fibronectin type III||Immunoglobulin-like domain
ENSG00000160791	934.789	10.5187	6.4736	0.013053	1	CCR5	G protein-coupled receptor, rhodopsin-like||Chemokine receptor family||GPCR, rhodopsin-like, 7TM||CC chemokine receptor 5
ENSG00000160883	949.069	15.2305	5.9615	0.047522	1	HK3	Hexokinase, binding site||-||Hexokinase, N-terminal||Hexokinase||Hexokinase, C-terminal
ENSG00000161835	300.812	4.11629	6.1914	0.0053107	1	GRASP	PDZ domain
ENSG00000161911	59.4584	3.30803	4.1678	0.046696	1	TREML1	-||Immunoglobulin-like fold||Immunoglobulin-like domain
ENSG00000161944	162.691	0	Inf	0.0065919	1	ASGR2	C-type lectin-like||C-type lectin, conserved site||C-type lectin||C-type lectin fold||Hepatic lectin, N-terminal
ENSG00000162496	486.751	25.2771	4.2673	0.034422	1	DHRS3	Short-chain dehydrogenase/reductase 3||Short-chain dehydrogenase/reductase SDR||NAD(P)-binding domain
ENSG00000162511	19144.7	110.726	7.4338	0.0044913	1	LAPTM5	Lysosomal-associated transmembrane protein 5||Lysosomal-associated transmembrane protein, 4A/5||Lysosomal-associated transmembrane protein 4/5
ENSG00000162598	13.2451	0.332948	5.314	0.049289	1	C1orf87	EF-hand domain pair
ENSG00000162711	969.472	4.84796	7.6437	0.0091576	1	NLRP3	-||Leucine-rich repeat domain, L domain-like||P-loop containing nucleoside triphosphate hydrolase||NACHT-associated domain||NACHT nucleoside triphosphatase||DAPIN domain||Death-like domain||Leucine-rich repeat
ENSG00000162723	32.0229	0.251043	6.995	0.012653	1	SLAMF9	Immunoglobulin-like domain||Immunoglobulin-like fold
ENSG00000162772	1322.02	76.0612	4.1194	0.036108	1	ATF3	AP-1 transcription factor||cAMP-dependent transcription factor ATF-3||Basic-leucine zipper domain
ENSG00000163131	6786.47	272.431	4.6387	0.023565	1	CTSS	Cysteine peptidase, cysteine active site||Peptidase C1A||Peptidase C1A, papain C-terminal||Cathepsin propeptide inhibitor domain (I29)||Cysteine peptidase, asparagine active site||-||Cysteine peptidase, histidine active site
ENSG00000163154	510.858	6.95966	6.1978	0.0050123	1	TNFAIP8L2	Protein of unknown function DUF758
ENSG00000163202	71.9017	0	Inf	0.017004	1	LCE3D	Small proline-rich protein/late cornified envelope protein||Late cornified envelope protein
ENSG00000163209	338.539	0	Inf	0.0039679	1	SPRR3	Small proline-rich protein/late cornified envelope protein
ENSG00000163219	917.634	33.8917	4.7589	0.017924	1	ARHGAP25	PH domain-like||Rho GTPase activation protein||Pleckstrin homology domain||Rho GTPase-activating protein domain
ENSG00000163220	13163.6	190.603	6.1098	0.0093689	1	S100A9	S100/Calbindin-D9k, conserved site||EF-hand domain pair||EF-hand domain||S100/CaBP-9k-type, calcium binding, subdomain||Protein S100-A9||EF-Hand 1, calcium-binding site
ENSG00000163221	443.873	4.8633	6.5121	0.0035596	1	S100A12	S100/CaBP-9k-type, calcium binding, subdomain||S100/Calbindin-D9k, conserved site||EF-hand domain pair||EF-hand domain
ENSG00000163421	226.44	5.17934	5.4502	0.012743	1	PROK2	Prokineticin||Prokineticin domain
ENSG00000163513	1195.25	70.6015	4.0815	0.04232	1	TGFBR2	Protein kinase domain||Protein kinase, ATP binding site||Serine/threonine-protein kinase, active site||Serine-threonine/tyrosine-protein kinase catalytic domain||Protein kinase-like domain||Transforming growth factor-beta receptor, type II||Ser/Thr protein kinase, TGFB receptor||Transforming growth factor beta receptor 2 ectodomain
ENSG00000163563	2456.62	87.293	4.8147	0.020879	1	MNDA	DAPIN domain||HIN-200/IF120x
ENSG00000163606	133.675	1.86144	6.1662	0.018929	1	CD200R1	Immunoglobulin-like fold||CD80-like, immunoglobulin C2-set||Immunoglobulin-like domain
ENSG00000163734	1679.44	13.6509	6.9428	0.0095597	1	CXCL3	CXC chemokine, conserved site||CXC chemokine||Chemokine interleukin-8-like domain
ENSG00000163736	848.233	43.1298	4.2977	0.032937	1	PPBP	Platelet basic protein||Chemokine interleukin-8-like domain||CXC chemokine, conserved site||CXC chemokine
ENSG00000163823	2183.14	17.6093	6.9539	0.034563	1	CCR1	CC chemokine receptor 1||GPCR, rhodopsin-like, 7TM||Chemokine receptor family||G protein-coupled receptor, rhodopsin-like
ENSG00000164047	28.8158	0	Inf	0.0069654	1	CAMP	Cathelicidin, antimicrobial peptide, C-terminal||Cathelicidin, conserved site||Cathelicidin
ENSG00000164440	22.4375	0	Inf	0.010326	1	TXLNB	ATP-grasp fold, subdomain 1||Taxilin family
ENSG00000164556	11.4362	0	Inf	0.043563	1	-//-
ENSG00000164674	274.995	8.15599	5.0754	0.015908	1	SYTL3	Rab-binding domain||C2 domain||Zinc finger, RING/FYVE/PHD-type||Zinc finger, FYVE/PHD-type||Synaptotagmin-like protein 3
ENSG00000165025	1848.98	17.1027	6.7564	0.0096979	1	SYK	Serine-threonine/tyrosine-protein kinase catalytic domain||Tyrosine-protein kinase, non-receptor SYK/ZAP-70||Tyrosine-protein kinase, active site||Protein kinase, ATP binding site||Protein kinase domain||Tyrosine-protein kinase, catalytic domain||Tyrosine-protein kinase SYK/ZAP-70, inter-SH2 domain||Protein kinase-like domain||-||SH2 domain
ENSG00000165168	3724.24	27.9382	7.0586	0.020704	1	CYBB	Riboflavin synthase-like beta-barrel||FAD-binding 8||Cytochrome b245, heavy chain||Ferredoxin reductase-type FAD-binding domain||Ferric reductase transmembrane component-like domain||Ferric reductase, NAD binding domain
ENSG00000165178	330.223	12.6037	4.7115	0.033372	1	-//-
ENSG00000165457	628.669	17.0466	5.2047	0.032276	1	FOLR2	Folate receptor beta||Folate receptor||Folate receptor-like
ENSG00000165685	68.8904	0	Inf	0.0015857	1	TMEM52B	-
ENSG00000166387	191.842	8.97944	4.4171	0.040397	1	PPFIBP2	Liprin-beta-2||LAR-interacting protein, Liprin||Sterile alpha motif domain||Sterile alpha motif/pointed domain
ENSG00000166428	441.504	4.94599	6.48	0.0035556	1	PLD4	Phospholipase D/Transphosphatidylase||Phospholipase D-like domain||PLD-like domain||-
ENSG00000166501	3170.96	79.5445	5.317	0.033315	1	PRKCB	Protein kinase-like domain||Diacylglycerol/phorbol-ester binding||Protein kinase, C-terminal||Protein kinase C, alpha/beta/gamma types||Protein kinase C-like, phorbol ester/diacylglycerol-binding domain||AGC-kinase, C-terminal||Protein kinase, ATP binding site||Protein kinase domain||Serine/threonine-protein kinase, active site||C2 domain
ENSG00000166523	475.051	9.3224	5.6712	0.047388	1	CLEC4E	C-type lectin-like||C-type lectin||C-type lectin fold||-
ENSG00000166558	22.1341	0.665896	5.0548	0.032229	1	SLC38A8	-||Amino acid transporter, transmembrane domain
ENSG00000166741	254.83	17.1111	3.8965	0.046798	1	NNMT	Methyltransferase NNMT/PNMT/TEMT, conserved site||Methyltransferase, NNMT/PNMT/TEMT||S-adenosyl-L-methionine-dependent methyltransferase
ENSG00000166920	78.6115	0	Inf	0.042787	1	C15orf48	NADH-ubiquinone reductase complex 1 MLRQ subunit
ENSG00000166927	2160.52	15.9576	7.081	0.035956	1	MS4A7	-||Membrane-spanning 4-domains subfamily A member 7||CD20-like family||Membrane-spanning 4-domains subfamily A
ENSG00000166928	21.6214	0.332948	6.021	0.028142	1	MS4A14	CD20-like family||Membrane-spanning 4-domains subfamily A
ENSG00000166961	21.61	0	Inf	0.041773	1	MS4A15	Membrane-spanning 4-domains subfamily A||CD20-like family
ENSG00000167083	67.3593	2.33675	4.8493	0.030415	1	GNGT2	G-protein, gamma subunit||G-protein gamma-like domain
ENSG00000167100	25.439	0.583991	5.445	0.027852	1	SAMD14	-||Sterile alpha motif domain||Sterile alpha motif/pointed domain
ENSG00000167208	1448.21	7.95239	7.5087	0.042505	1	SNX20	Phox homologous domain||-||Tetratricopeptide-like helical domain
ENSG00000167261	360.267	6.67573	5.754	0.0090348	1	DPEP2	Renal dipeptidase family||Metal-dependent hydrolase||Membrane dipeptidase, active site||Dipeptidase 2
ENSG00000167600	300.753	1.1412	8.0419	0.00092665	1	CYP2S1	Cytochrome P450, E-class, group I, CYP2A-like||Cytochrome P450, conserved site||Cytochrome P450, E-class, group I||Cytochrome P450||-
ENSG00000167613	1445.6	15.3055	6.5615	0.0058653	1	LAIR1	Immunoglobulin-like domain||-||Immunoglobulin subtype||Immunoglobulin-like fold
ENSG00000167850	636.692	3.5323	7.4938	0.015857	1	CD300C	Immunoglobulin subtype||Immunoglobulin-like fold||Immunoglobulin-like domain||Immunoglobulin V-set domain
ENSG00000167851	1550.81	10.2019	7.248	0.0014019	1	CD300A	-||Immunoglobulin subtype||Immunoglobulin-like fold||Immunoglobulin-like domain||Immunoglobulin V-set domain
ENSG00000167912	48.9194	0.611555	6.3218	0.048553	1	-//-
ENSG00000168071	1070.22	43.393	4.6243	0.035356	1	CCDC88B	Hook-related protein family
ENSG00000168404	479.299	13.3568	5.1653	0.014501	1	MLKL	Serine-threonine/tyrosine-protein kinase catalytic domain||-||Protein kinase domain||Protein kinase-like domain
ENSG00000168675	316.147	13.4862	4.551	0.032776	1	LDLRAD4	Low-density lipoprotein (LDL) receptor class A, conserved site||Low-density lipoprotein (LDL) receptor class A repeat||-
ENSG00000168913	46.4058	2.06347	4.4912	0.048794	1	ENHO	-
ENSG00000168918	1995.45	25.6215	6.2832	0.027504	1	INPP5D	Inositol polyphosphate-related phosphatase||-||SH2 domain||Endonuclease/exonuclease/phosphatase
ENSG00000168995	356.642	1.75276	7.6687	0.0052038	1	SIGLEC7	Immunoglobulin-like domain||Immunoglobulin V-set domain||Immunoglobulin subtype||Immunoglobulin subtype 2||Immunoglobulin-like fold
ENSG00000169252	234.698	4.84185	5.5991	0.015168	1	ADRB2	Beta 2 adrenoceptor||G protein-coupled receptor, rhodopsin-like||Adrenoceptor family||GPCR, rhodopsin-like, 7TM
ENSG00000169271	150.712	9.94554	3.9216	0.040636	1	HSPB3	HSP20-like chaperone||Small heat shock protein HSP20||Alpha crystallin/Heat shock protein||Alpha crystallin/Hsp20 domain
ENSG00000169385	701.391	2.41787	8.1803	0.018737	1	RNASE2	Pancreatic ribonuclease||Ribonuclease A-domain||Ribonuclease A, active site
ENSG00000169397	12.1419	0	Inf	0.034347	1	RNASE3	Ribonuclease A-domain||Pancreatic ribonuclease||Ribonuclease A, active site
ENSG00000169403	788.447	27.0633	4.8646	0.021162	1	PTAFR	G protein-coupled receptor, rhodopsin-like||Platelet-activating factor receptor||GPCR, rhodopsin-like, 7TM
ENSG00000169413	1941.44	9.18773	7.7232	0.0012103	1	RNASE6	Ribonuclease A, active site||Ribonuclease A-domain||Pancreatic ribonuclease
ENSG00000169429	17209.9	14.7927	10.184	0.0075009	1	CXCL8	Chemokine interleukin-8-like domain||Interleukin-8||CXC chemokine||CXC chemokine, conserved site
ENSG00000169442	17603.2	33.8179	9.0238	0.037915	1	CD52	CAMPATH-1 antigen (CD52)
ENSG00000169508	6195.14	32.856	7.5588	0.0014801	1	GPR183	GPCR, rhodopsin-like, 7TM||G protein-coupled receptor, rhodopsin-like
ENSG00000169509	45.1593	0	Inf	0.019551	1	CRCT1	Cysteine-rich C-terminal protein 1
ENSG00000169704	28.124	0.611555	5.5232	0.024456	1	GP9	Leucine-rich repeat||Leucine-rich repeat domain, L domain-like||Cysteine-rich flanking region, C-terminal||Leucine-rich repeat N-terminal domain
ENSG00000169896	1311.71	9.04004	7.1809	0.0037559	1	ITGAM	Integrin alpha chain||Integrin domain||Integrin alpha beta-propellor||von Willebrand factor, type A||-||Integrin alpha chain, C-terminal cytoplasmic region, conserved site||FG-GAP repeat||Integrin alpha-2
ENSG00000170006	539.717	16.146	5.063	0.013731	1	TMEM154	Transmembrane protein 154
ENSG00000170458	9793	42.9744	7.8321	0.011873	1	CD14	-||Monocyte differentiation antigen CD14||Leucine-rich repeat||Leucine-rich repeat domain, L domain-like
ENSG00000170873	829.411	26.6011	4.9625	0.016974	1	MTSS1	WH2 domain||IMD/I-BAR domain||I-BAR domain containing protein MIM/ABBA||I-BAR domain containing protein MIM
ENSG00000170989	2431.66	127.988	4.2479	0.035692	1	S1PR1	GPCR, rhodopsin-like, 7TM||EDG-1 sphingosine 1-phosphate receptor||Sphingosine 1-phosphate receptor||G protein-coupled receptor, rhodopsin-like
ENSG00000171049	484.177	10.9871	5.4616	0.01028	1	FPR2	GPCR, rhodopsin-like, 7TM||Formyl peptide receptor-related||Formyl peptide receptor 2/3||G protein-coupled receptor, rhodopsin-like
ENSG00000171051	4070.53	46.1864	6.4616	0.004078	1	FPR1	Formyl peptide receptor-related||GPCR, rhodopsin-like, 7TM||Formyl peptide receptor 1||G protein-coupled receptor, rhodopsin-like
ENSG00000171101	32.9214	1.11364	4.8857	0.044001	1	-//-
ENSG00000171115	236.013	12.2707	4.2656	0.035329	1	GIMAP8	P-loop containing nucleoside triphosphate hydrolase||AIG1-type guanine nucleotide-binding (G) domain
ENSG00000171401	42.4444	0	Inf	0.0025803	1	KRT13	Intermediate filament protein||Intermediate filament protein, conserved site||Keratin, type I||-
ENSG00000171522	3293.1	56.0654	5.8762	0.036051	1	PTGER4	G protein-coupled receptor, rhodopsin-like||Prostaglandin DP receptor||Prostanoid receptor||GPCR, rhodopsin-like, 7TM||Prostanoid EP4 receptor
ENSG00000171631	202.142	2.64292	6.2571	0.0094952	1	P2RY6	P2Y6 purinoceptor||G protein-coupled receptor, rhodopsin-like||GPCR, rhodopsin-like, 7TM||-
ENSG00000171643	36.6243	0.502085	6.1887	0.018632	1	S100Z	EF-Hand 1, calcium-binding site||S100/CaBP-9k-type, calcium binding, subdomain||EF-hand domain||EF-hand domain pair||Protein S100-Z||S100/Calbindin-D9k, conserved site
ENSG00000171777	63.5929	2.25406	4.8183	0.029382	1	RASGRP4	Diacylglycerol/phorbol-ester binding||Ras-like guanine nucleotide exchange factor, N-terminal||Ras guanine-nucleotide exchange factors catalytic domain||Protein kinase C-like, phorbol ester/diacylglycerol-binding domain||Ras guanine nucleotide exchange factor domain||EF-hand domain
ENSG00000171840	351.374	5.81846	5.9162	0.0076235	1	NINJ2	Ninjurin
ENSG00000171860	2209.83	12.0014	7.5246	0.0041437	1	C3AR1	GPCR, rhodopsin-like, 7TM||Anaphylatoxin chemotactic receptor family||Formyl peptide receptor-related||C3a anaphylatoxin chemotactic receptor||G protein-coupled receptor, rhodopsin-like
ENSG00000172322	354.497	6.84565	5.6944	0.0093189	1	CLEC12A	C-type lectin-like||C-type lectin||C-type lectin fold
ENSG00000172965	795.954	7.37451	6.754	0.039622	1	-//-
ENSG00000173198	145.483	3.95169	5.2022	0.016514	1	CYSLTR1	Cysteinyl leukotriene receptor||GPCR, rhodopsin-like, 7TM||Cysteinyl leukotriene receptor 1||G protein-coupled receptor, rhodopsin-like
ENSG00000173917	74.8821	0.529649	7.1434	0.032177	1	HOXB2	Homeodomain-like||Homeobox protein, antennapedia type, conserved site||Homeodomain, metazoa||Homeobox domain||Homeobox, conserved site
ENSG00000174004	141.279	0.251043	9.1364	0.0072911	1	NRROS	Leucine-rich repeat, typical subtype||Leucine-rich repeat domain, L domain-like||Leucine-rich repeat
ENSG00000174125	1476.04	20.8669	6.1444	0.010388	1	TLR1	Leucine-rich repeat||Toll/interleukin-1 receptor homology (TIR) domain||Toll-like receptor||Cysteine-rich flanking region, C-terminal||Toll-like receptor 1||Leucine-rich repeat, typical subtype||Leucine-rich repeat domain, L domain-like||-
ENSG00000174749	839.135	49.5875	4.0809	0.03982	1	C4orf32	Domain of unknown function DUF4605
ENSG00000174837	26.858	0	Inf	0.0063412	1	ADGRE1	GPS motif||GPCR, family 2-like||EGF-type aspartate/asparagine hydroxylation site||GPCR, family 2, secretin-like, conserved site||GPCR, family 2, secretin-like||EGF-like calcium-binding, conserved site||EGF-like domain||GPCR family 2, EMR1-like receptor||EGF-like, conserved site||Growth factor receptor cysteine-rich domain||Complement Clr-like EGF domain||EGF-like calcium-binding domain
ENSG00000174944	48.4702	0.332948	7.1857	0.005579	1	P2RY14	G protein-coupled receptor, rhodopsin-like||GPCR, rhodopsin-like, 7TM||P2Y14 purinoceptor
ENSG00000175294	99.7351	0.529649	7.5569	0.0139	1	CATSPER1	Ion transport domain||Voltage-dependent channel, four helix bundle domain||Cation channel sperm-associated protein 1
ENSG00000175489	1584.1	22.0493	6.1668	0.032377	1	LRRC25	Leucine-rich repeat domain, L domain-like
ENSG00000175544	16.7056	0	Inf	0.040746	1	CABP4	EF-Hand 1, calcium-binding site||Calcium-binding protein 4||EF-hand domain||EF-hand domain pair
ENSG00000175779	83.4931	0	Inf	0.0037174	1	C15orf53	-
ENSG00000175857	673.962	3.39526	7.633	0.001407	1	GAPT	Protein GAPT
ENSG00000176165	25.3808	1.27745	4.3124	0.042425	1	FOXG1	Fork head domain conserved site 2||Winged helix-turn-helix DNA-binding domain||Fork head domain||Fork head domain conserved site1
ENSG00000176320	44.3025	0	Inf	0.003023	1	-//-
ENSG00000176438	450.923	2.05814	7.7754	0.032777	1	SYNE3	Spectrin repeat||Spectrin/alpha-actinin||KASH domain
ENSG00000177191	74.8917	1.50093	5.6409	0.014032	1	B3GNT8	Glycosyl transferase, family 31
ENSG00000177359	34.7499	0.753128	5.528	0.031881	1	AC024940.1	Alpha-2-macroglobulin, thiol-ester bond-forming||Alpha-macroglobulin, receptor-binding||Alpha-2-macroglobulin, N-terminal||Alpha-macroglobulin complement component||Alpha-2-macroglobulin||Alpha-2-macroglobulin, N-terminal 2||Immunoglobulin E-set||Terpenoid cyclases/protein prenyltransferase alpha-alpha toroid
ENSG00000177575	3449.82	16.7688	7.6846	0.010166	1	CD163	SRCR-like domain||Concanavalin A-like lectin/glucanase domain||SRCR domain
ENSG00000177989	684.051	4.57937	7.2228	0.010781	1	ODF3B	-||Sperm-tail PG-rich repeat
ENSG00000178199	252.883	1.1412	7.7918	0.0070325	1	ZC3H12D	Ribonuclease Zc3h12a-like, NYN domain||Zinc finger, CCCH-type
ENSG00000178726	1493.8	18.1213	6.3652	0.028263	1	THBD	EGF-like calcium-binding domain||Complement Clr-like EGF domain||Growth factor receptor cysteine-rich domain||Thrombomodulin||EGF-like, conserved site||C-type lectin||EGF-like domain||C-type lectin-like||EGF-type aspartate/asparagine hydroxylation site||EGF-like calcium-binding, conserved site||C-type lectin fold||Thrombomodulin-like, EGF-like
ENSG00000178789	620.791	4.03892	7.264	0.043008	1	CD300LB	Immunoglobulin-like fold||Immunoglobulin subtype||Immunoglobulin V-set domain||Immunoglobulin-like domain
ENSG00000179141	13.0782	0	Inf	0.033119	1	-//-
ENSG00000179639	2449.46	4.95586	8.9491	0.0002704	1	FCER1A	Immunoglobulin-like domain||Immunoglobulin subtype||Immunoglobulin||Immunoglobulin subtype 2||Immunoglobulin-like fold
ENSG00000179921	296.445	6.93367	5.418	0.019047	1	GPBAR1	GPCR, rhodopsin-like, 7TM||G protein-coupled receptor, rhodopsin-like
ENSG00000181444	134.596	7.42886	4.1794	0.041073	1	ZNF467	Zinc finger, C2H2||-||Zinc finger C2H2-type/integrase DNA-binding domain||Zinc finger, C2H2-like
ENSG00000181585	16.4256	0	Inf	0.022658	1	TMIE	Transmembrane inner ear expressed protein
ENSG00000181649	136.281	4.53035	4.9108	0.019419	1	PHLDA2	PH domain-like||Pleckstrin homology domain
ENSG00000181800	21.4489	0.502085	5.4168	0.046928	1	-//-
ENSG00000181804	1024.87	65.6494	3.9645	0.040813	1	SLC9A9	Na+/H+ exchanger||Na+/H+ exchanger 9||Cation/H+ exchanger||Cation/H+ exchanger, CPA1 family||Na+/H+ exchanger, isoform 6 (NHE6)
ENSG00000182487	192.318	8.57539	4.4872	0.034802	1	-//-
ENSG00000182557	91.5888	1.16798	6.2931	0.011385	1	SPNS3	Major facilitator superfamily domain||Major facilitator superfamily
ENSG00000182782	278.34	2.08571	7.0602	0.0025378	1	HCAR2	GPCR, rhodopsin-like, 7TM||G protein-coupled receptor, rhodopsin-like||Hydroxycarboxylic acid receptor 2/3
ENSG00000182853	187.928	11.7741	3.9965	0.041214	1	VMO1	Vitelline membrane outer layer protein I (VOMI)
ENSG00000183019	142.148	1.03173	7.1062	0.0036087	1	MCEMP1	-
ENSG00000183134	17.3011	0	Inf	0.019863	1	PTGDR2	GPCR, rhodopsin-like, 7TM||G protein-coupled receptor, rhodopsin-like
ENSG00000183484	288.075	4.47069	6.0098	0.0058775	1	GPR132	GPCR, rhodopsin-like, 7TM||-||G2A lysophosphatidylcholine receptor||G protein-coupled receptor, rhodopsin-like
ENSG00000183486	1271.16	35.4921	5.1625	0.014233	1	MX2	Dynamin-type guanine nucleotide-binding (G) domain||-||Dynamin, GTPase region, conserved site||Dynamin GTPase effector||P-loop containing nucleoside triphosphate hydrolase||Dynamin central domain||Dynamin superfamily||Dynamin, GTPase domain||GTPase effector domain
ENSG00000183734	82.4065	0.502085	7.3587	0.004614	1	ASCL2	Achaete-scute transcription factor-related||Myc-type, basic helix-loop-helix (bHLH) domain
ENSG00000183780	13.4764	0	Inf	0.028761	1	SLC35F3	Solute carrier family 35 member F3/F4||EamA domain
ENSG00000184060	1402.43	10.8578	7.0131	0.047952	1	ADAP2	PH domain-like||Arf GTPase activating protein||Pleckstrin homology domain
ENSG00000184293	65.8578	0.332948	7.6279	0.012433	1	CLECL1	-||C-type lectin fold||C-type lectin-like
ENSG00000184557	7468.8	491.532	3.9255	0.032256	1	SOCS3	-||SH2 domain||SOCS box domain||Suppressor of cytokine signalling 3
ENSG00000184574	61.7613	2.28162	4.7586	0.025615	1	LPAR5	GPCR, rhodopsin-like, 7TM||G protein-coupled receptor, rhodopsin-like
ENSG00000184730	238.731	1.75197	7.0903	0.0042943	1	APOBR	Apolipoprotein B receptor
ENSG00000184922	686.122	27.101	4.662	0.029882	1	FMNL1	Formin, FH3 domain||Formin, GTPase-binding domain||Armadillo-type fold||Rho GTPase-binding/formin homology 3 (GBD/FH3) domain||-||Diaphanous autoregulatory (DAD) domain||Formin-like protein 1||Formin, FH2 domain
ENSG00000185262	565.984	20.938	4.7566	0.027195	1	UBALD2	-||UBA-like
ENSG00000185275	11.7255	0	Inf	0.02824	1	-//-
ENSG00000185862	1398.03	8.59151	7.3463	0.0027972	1	EVI2B	Protein EVI2B
ENSG00000185897	51.9507	0.611555	6.4085	0.010348	1	FFAR3	G protein-coupled receptor, rhodopsin-like||GPCR, rhodopsin-like, 7TM||G protein-coupled receptor 40-related receptor
ENSG00000185924	165.222	6.93757	4.5738	0.016593	1	RTN4RL1	Leucine-rich repeat, typical subtype||Cysteine-rich flanking region, C-terminal||Leucine-rich repeat||Leucine-rich repeat domain, L domain-like
ENSG00000186074	333.67	6.89999	5.5957	0.045002	1	CD300LF	Immunoglobulin V-set domain||Immunoglobulin-like domain||Immunoglobulin-like fold||Immunoglobulin subtype
ENSG00000186152	10.7079	0	Inf	0.035519	1	-//-
ENSG00000186407	1134.56	7.09058	7.322	0.0037702	1	CD300E	Immunoglobulin V-set domain||Immunoglobulin-like domain||Immunoglobulin-like fold||Immunoglobulin subtype
ENSG00000186431	186.938	1.08608	7.4273	0.015863	1	FCAR	Immunoglobulin subtype||Immunoglobulin||Immunoglobulin-like fold||Immunoglobulin-like domain
ENSG00000186517	4392.34	49.9426	6.4586	0.017851	1	ARHGAP30	Rho GTPase-activating protein domain||-||Rho GTPase activation protein
ENSG00000186642	61.3928	3.12198	4.2975	0.048337	1	PDE2A	-||GAF domain-like||GAF domain||HD/PDEase domain||3'5'-cyclic nucleotide phosphodiesterase, conserved site||3'5'-cyclic nucleotide phosphodiesterase||3'5'-cyclic nucleotide phosphodiesterase, catalytic domain
ENSG00000186818	710.058	1.7573	8.6584	0.020312	1	LILRB4	Immunoglobulin-like domain||-||Immunoglobulin||Immunoglobulin-like fold
ENSG00000186827	2358.65	0.835033	11.464	0.040519	1	TNFRSF4	TNFR/NGFR cysteine-rich region||Tyrosine-protein kinase ephrin type A/B receptor-like||Tumour necrosis factor receptor 4
ENSG00000186891	1261.93	0.998845	10.303	0.041686	1	TNFRSF18	Tumour necrosis factor receptor 18||TNFR/NGFR cysteine-rich region
ENSG00000187037	33.456	0.944503	5.1466	0.030615	1	GPR141	G protein-coupled receptor, rhodopsin-like||GPCR, rhodopsin-like, 7TM
ENSG00000187116	729.431	2.50589	8.1853	0.0082751	1	LILRA5	Immunoglobulin-like domain||Immunoglobulin subtype||Immunoglobulin subtype 2||Immunoglobulin-like fold
ENSG00000187474	1130.36	3.37302	8.3885	0.00049499	1	FPR3	Formyl peptide receptor-related||GPCR, rhodopsin-like, 7TM||G protein-coupled receptor, rhodopsin-like||Formyl peptide receptor 2/3
ENSG00000187583	16.5567	0	Inf	0.018247	1	PLEKHN1	-||Pleckstrin homology domain||PH domain-like
ENSG00000187796	454.686	13.7258	5.0499	0.046343	1	CARD9	Death-like domain||CARD domain
ENSG00000187800	21.1074	0.529649	5.3166	0.044204	1	PEAR1	Laminin EGF domain||EMI domain||EGF-like, conserved site||EGF-like domain
ENSG00000187912	24.3332	0	Inf	0.0076014	1	CLEC17A	C-type lectin, conserved site||C-type lectin-like||C-type lectin fold||-||C-type lectin
ENSG00000188042	5975.8	76.9728	6.2786	0.032285	1	ARL4C	Small GTPase superfamily, ARF type||Small GTPase superfamily, ARF/SAR type||P-loop containing nucleoside triphosphate hydrolase||Small GTP-binding protein domain
ENSG00000188452	1506.72	5.41973	8.119	0.0087351	1	CERKL	Diacylglycerol kinase, catalytic domain||NAD kinase/diacylglycerol kinase-like domain||-
ENSG00000188511	59.6998	0.665896	6.4863	0.0070335	1	-//-
ENSG00000189067	5014.8	178.504	4.8122	0.019626	1	LITAF	LPS-induced tumour necrosis factor alpha factor||-
ENSG00000196154	23336.4	64.5093	8.4989	0.0082932	1	S100A4	EF-Hand 1, calcium-binding site||S100/CaBP-9k-type, calcium binding, subdomain||-||S100/Calbindin-D9k, conserved site||EF-hand domain||EF-hand domain pair
ENSG00000196189	438.179	6.84565	6.0002	0.0059845	1	SEMA4A	WD40/YVTN repeat-like-containing domain||Sema domain||PSI domain||-||Semaphorin||Plexin repeat
ENSG00000196209	281.211	2.17294	7.0159	0.047707	1	SIRPB2	Immunoglobulin-like domain||Immunoglobulin V-set domain||Immunoglobulin subtype 2||Immunoglobulin subtype||Immunoglobulin-like fold
ENSG00000196557	57.4807	3.99538	3.8467	0.049588	1	CACNA1H	Voltage-dependent channel, four helix bundle domain||Voltage-dependent calcium channel, T-type, alpha-1H subunit||Ion transport domain||-||Voltage-dependent calcium channel, T-type, alpha-1 subunit
ENSG00000196664	167.326	1.89433	6.4648	0.031514	1	TLR7	Toll/interleukin-1 receptor homology (TIR) domain||Leucine-rich repeat domain, L domain-like||Leucine-rich repeat||Leucine rich repeat 5||Leucine-rich repeat, typical subtype||Toll-like receptor 7||Cysteine-rich flanking region, C-terminal
ENSG00000196735	1404.29	21.9666	5.9984	0.045427	1	HLA-DQA1	Immunoglobulin C1-set||MHC class II, alpha chain, N-terminal||Immunoglobulin/major histocompatibility complex, conserved site||MHC classes I/II-like antigen recognition protein||Immunoglobulin C1-set, C-terminal extension||MHC class II, alpha/beta chain, N-terminal||Immunoglobulin-like domain||Immunoglobulin-like fold||-
ENSG00000196839	2198.51	113.845	4.2714	0.032845	1	ADA	Adenosine/AMP deaminase active site||Adenosine/adenine deaminase||Adenosine deaminase||Metal-dependent hydrolase||Adenosine/AMP deaminase domain
ENSG00000197249	5132.22	59.6967	6.4258	0.0098565	1	SERPINA1	Serpin domain||Serpin family||Serpin, conserved site||-
ENSG00000197405	1544.47	15.2458	6.6626	0.024259	1	C5AR1	Formyl peptide receptor-related||-||Anaphylatoxin chemotactic receptor family||GPCR, rhodopsin-like, 7TM||G protein-coupled receptor, rhodopsin-like||C5a1/C5a2 anaphylatoxin chemotactic receptor
ENSG00000197471	1178.14	10.3718	6.8277	0.043207	1	SPN	-
ENSG00000197629	4032.61	27.8457	7.1781	0.013173	1	MPEG1	Membrane attack complex component/perforin (MACPF) domain
ENSG00000197632	1065.71	0.583991	10.834	0.016928	1	SERPINB2	Serpin, conserved site||Plasminogen activator inhibitor-2||Serpin domain||Serpin family
ENSG00000197766	500.496	10.6879	5.5493	0.0099895	1	CFD	Serine proteases, trypsin family, serine active site||Peptidase S1A, chymotrypsin family||Peptidase S1, PA clan||Serine proteases, trypsin domain||Serine proteases, trypsin family, histidine active site
ENSG00000197971	1885.2	41.4458	5.5073	0.01867	1	MBP	-||Myelin basic protein
ENSG00000198113	172.309	0.835033	7.6889	0.0018573	1	TOR4A	AAA+ ATPase domain||Torsin||P-loop containing nucleoside triphosphate hydrolase||Torsin-4A
ENSG00000198121	47.3238	0.502085	6.5585	0.038947	1	LPAR1	-||Lysophosphatidic acid receptor||GPCR, rhodopsin-like, 7TM||G protein-coupled receptor, rhodopsin-like||Lysophosphatidic acid receptor EDG-2
ENSG00000198223	367.521	6.17364	5.8956	0.0067142	1	CSF2RA	Short hematopoietin receptor, family 2, conserved site||Immunoglobulin-like fold||Type I cytokine receptor, cytokine-binding domain||-||Fibronectin type III
ENSG00000198400	24.2861	0.332948	6.1887	0.021045	1	NTRK1	Tyrosine-protein kinase, neurotrophic receptor||Leucine-rich repeat||Serine-threonine/tyrosine-protein kinase catalytic domain||Cysteine-rich flanking region, C-terminal||Protein kinase, ATP binding site||Protein kinase domain||Tyrosine-protein kinase, active site||Leucine-rich repeat domain, L domain-like||Immunoglobulin-like domain||Tyrosine-protein kinase, receptor class II, conserved site||Ty…
ENSG00000198435	98.5971	2.95363	5.061	0.022875	1	NRARP	Ankyrin repeat-containing domain||Ankyrin repeat
ENSG00000198576	91.8051	4.47069	4.36	0.034603	1	ARC	Activity-regulated cytoskeleton-associated protein
ENSG00000198771	3379.68	29.9505	6.8182	0.024784	1	RCSD1	RCSD||FAM21/CAPZIP domain
ENSG00000198798	36.6555	0.665896	5.7826	0.033865	1	MAGEB3	Melanoma associated antigen, N-terminal||MAGE homology domain
ENSG00000198910	9.71156	0	Inf	0.049193	1	L1CAM	Immunoglobulin subtype 2||Immunoglobulin subtype||Immunoglobulin-like fold||Immunoglobulin-like domain||Neurofascin/L1/NrCAM, C-terminal domain||Fibronectin type III||Immunoglobulin I-set
ENSG00000203710	314.772	3.2529	6.5964	0.0058068	1	CR1	Sushi/SCR/CCP domain
ENSG00000203747	4096.08	57.5167	6.1541	0.037828	1	FCGR3A	Immunoglobulin subtype||Immunoglobulin-like fold||Immunoglobulin-like domain
ENSG00000204020	34.6294	0.502085	6.1079	0.018766	1	LIPN	Alpha/beta hydrolase fold-1||Lipase, eukaryotic||Alpha/Beta hydrolase fold
ENSG00000204103	3284.08	24.2628	7.0806	0.039083	1	MAFB	Transcription factor Maf family||Transcription factor, Skn-1-like, DNA-binding domain||Basic-leucine zipper domain||Basic leucine zipper domain, Maf-type||Maf transcription factor, N-terminal
ENSG00000204136	264.033	4.40101	5.9067	0.021722	1	-//-
ENSG00000204161	2179.88	4.23641	9.0072	0.009661	1	C10orf128	Protein of unknown function DUF4514
ENSG00000204165	56.5061	1.31034	5.4304	0.038184	1	CXorf65	-
ENSG00000204257	2975.63	166.156	4.1626	0.04304	1	HLA-DMA	Immunoglobulin/major histocompatibility complex, conserved site||MHC class II, alpha chain, N-terminal||Immunoglobulin C1-set||Immunoglobulin-like fold||MHC class II, alpha/beta chain, N-terminal||Immunoglobulin-like domain||Immunoglobulin C1-set, C-terminal extension||MHC classes I/II-like antigen recognition protein
ENSG00000204282	65.1129	0	Inf	0.033239	1	-//-
ENSG00000204287	43695.1	2020.1	4.435	0.032352	1	HLA-DRA	Immunoglobulin/major histocompatibility complex, conserved site||Immunoglobulin C1-set||MHC class II, alpha chain, N-terminal||Immunoglobulin-like fold||MHC classes I/II-like antigen recognition protein||Immunoglobulin C1-set, C-terminal extension||MHC class II, alpha/beta chain, N-terminal||Immunoglobulin-like domain
ENSG00000204472	8038.15	37.0578	7.7609	0.031851	1	AIF1	EF-hand domain pair||EF-hand domain
ENSG00000204482	2577.66	17.0927	7.2365	0.018379	1	LST1	-||Leukocyte-specific transcript 1, LST-1
ENSG00000204577	749.746	24.9394	4.9099	0.049505	1	LILRB3	Immunoglobulin-like fold||Immunoglobulin subtype||Immunoglobulin||Immunoglobulin subtype 2||Immunoglobulin-like domain
ENSG00000204949	3597.67	75.5249	5.574	0.02403	1	-//-
ENSG00000205420	22.6492	0.665896	5.088	0.04576	1	KRT6A	Intermediate filament protein||Keratin type II head||Keratin, type II||Intermediate filament protein, conserved site
ENSG00000205755	19.8357	0	Inf	0.016687	1	CRLF2	Fibronectin type III||Immunoglobulin-like fold
ENSG00000206177	217.08	11.3477	4.2578	0.03972	1	HBM	Haemoglobin, alpha-type||Globin||Globin/Protoglobin||Globin-like
ENSG00000206190	230.76	1.50093	7.2644	0.0094271	1	ATP10A	P-type ATPase, subfamily IV||P-type ATPase, cytoplasmic domain N||P-type ATPase, C-terminal||Probable phospholipid-transporting ATPase VA||P-type ATPase, A domain||HAD-like domain||P-type ATPase, phosphorylation site||P-type ATPase||P-type ATPase, N-terminal
ENSG00000211749	15.0637	0	Inf	0.042482	1	TRBV23-1	Immunoglobulin-like fold||Immunoglobulin V-set domain||Immunoglobulin-like domain
ENSG00000211812	33.6852	0	Inf	0.017932	1	TRAV26-2	Immunoglobulin-like fold||Immunoglobulin-like domain||Immunoglobulin V-set domain
ENSG00000212464	25.9349	0	Inf	0.0075742	1	-//-
ENSG00000213145	190.137	0.332948	9.1575	0.044296	1	CRIP1	Zinc finger, LIM-type
ENSG00000213654	1441.68	13.3231	6.7577	0.035201	1	GPSM3	-||GoLoco motif
ENSG00000213903	566.758	18.7935	4.9144	0.024644	1	LTB4R	GPCR, rhodopsin-like, 7TM||-||G protein-coupled receptor, rhodopsin-like||Leukotriene B4 type 1 receptor||Leukotriene B4 receptor
ENSG00000214212	188.652	0.808256	7.8667	0.010022	1	C19orf38	Immunoglobulin-like fold||Immunoglobulin-like domain
ENSG00000214787	23.1964	0.278607	6.3795	0.027487	1	MS4A4E	CD20-like family||Membrane-spanning 4-domains subfamily A||Membrane-spanning 4-domains subfamily A member 4A
ENSG00000214894	42.1175	1.16877	5.1714	0.028684	1	-//-
ENSG00000216490	185.913	0	Inf	0.037975	1	IFI30	Gamma interferon inducible lysosomal thiol reductase GILT
ENSG00000218565	99.6772	0	Inf	0.0030437	1	-//-
ENSG00000220008	99.115	0.332948	8.2177	0.0068581	1	LINGO3	Immunoglobulin subtype 2||Immunoglobulin-like fold||Immunoglobulin I-set||Leucine-rich repeat domain, L domain-like||Immunoglobulin-like domain||Leucine-rich repeat, typical subtype||Immunoglobulin subtype||Cysteine-rich flanking region, C-terminal||Leucine-rich repeat N-terminal domain||Leucine-rich repeat
ENSG00000221972	24.0394	0.332948	6.174	0.01597	1	C3orf36	-
ENSG00000222041	359.042	3.06231	6.8734	0.011782	1	-//-
ENSG00000223552	94.8858	0	Inf	0.00078056	1	-//-
ENSG00000223865	6718.33	123.305	5.7678	0.0082917	1	HLA-DPB1	Immunoglobulin-like fold||Immunoglobulin/major histocompatibility complex, conserved site||MHC class II, beta chain, N-terminal||MHC class II, alpha/beta chain, N-terminal||Immunoglobulin-like domain||MHC classes I/II-like antigen recognition protein||Immunoglobulin C1-set
ENSG00000224397	791.012	14.4375	5.7758	0.030819	1	-//-
ENSG00000224445	12.715	0	Inf	0.032501	1	-//-
ENSG00000224557	32.3942	0.332948	6.6043	0.019704	1	-//-
ENSG00000224959	48.5885	0	Inf	0.007191	1	-//-
ENSG00000225783	191.979	3.70065	5.697	0.025674	1	-//-
ENSG00000225986	89.411	3.56519	4.6484	0.02974	1	-//-
ENSG00000226791	45.4287	0.835033	5.7656	0.018447	1	-//-
ENSG00000226979	273.501	0	Inf	0.033066	1	LTA	Tumour necrosis factor-like domain||Tumour necrosis factor||Tumour necrosis factor domain||Tumour necrosis factor, conserved site||Lymphotoxin-alpha
ENSG00000227039	254.617	1.47415	7.4323	0.029728	1	-//-
ENSG00000227630	32.0098	0	Inf	0.017123	1	-//-
ENSG00000228427	66.3626	1.16798	5.8283	0.027833	1	-//-
ENSG00000228655	19.1526	0	Inf	0.019283	1	-//-
ENSG00000228863	10.4724	0	Inf	0.04556	1	-//-
ENSG00000229314	12.3526	0	Inf	0.034053	1	ORM1	Calycin||Lipocalin/cytosolic fatty-acid binding domain||Calycin-like||Alpha-1-acid glycoprotein
ENSG00000229647	30.8888	0	Inf	0.014426	1	-//-
ENSG00000229671	12.8849	0	Inf	0.048441	1	-//-
ENSG00000229715	52.0879	0.665896	6.2895	0.010837	1	-//-
ENSG00000230322	38.3977	0	Inf	0.018638	1	-//-
ENSG00000231752	117.797	0.332948	8.4668	0.0081755	1	-//-
ENSG00000231758	24.8655	0.278607	6.4798	0.023035	1	-//-
ENSG00000232628	14.3076	0	Inf	0.046366	1	-//-
ENSG00000232810	1800.54	1.55606	10.176	0.0061381	1	TNF	Tumour necrosis factor, conserved site||Tumour necrosis factor-like domain||Tumour necrosis factor alpha||Tumour necrosis factor||Tumour necrosis factor domain
ENSG00000233038	113.172	0.251043	8.8164	0.0098853	1	-//-
ENSG00000233261	16.4165	0	Inf	0.031661	1	-//-
ENSG00000233834	127.588	0	Inf	0.011343	1	-//-
ENSG00000234076	32.215	0.557214	5.8534	0.022869	1	-//-
ENSG00000235300	26.8646	0	Inf	0.019466	1	-//-
ENSG00000235568	565.271	8.48737	6.0575	0.010644	1	NFAM1	NFAT activation molecule 1||Phosphorylated immunoreceptor signalling ITAM
ENSG00000235665	111.298	0	Inf	0.0079731	1	-//-
ENSG00000235888	15.3393	0	Inf	0.023373	1	-//-
ENSG00000236278	17.4279	0	Inf	0.019283	1	-//-
ENSG00000236790	281.756	3.66243	6.2655	0.014189	1	-//-
ENSG00000237181	75.909	0.583991	7.0222	0.0050406	1	-//-
ENSG00000237484	18.1147	0	Inf	0.049179	1	-//-
ENSG00000237513	38.2577	0.835033	5.5178	0.024951	1	-//-
ENSG00000237541	431.158	4.67193	6.5281	0.0037655	1	HLA-DQA2	MHC class II, alpha chain, N-terminal||Immunoglobulin C1-set||Immunoglobulin/major histocompatibility complex, conserved site||MHC class II, alpha/beta chain, N-terminal||Immunoglobulin-like domain||Immunoglobulin C1-set, C-terminal extension||MHC classes I/II-like antigen recognition protein||Immunoglobulin-like fold
ENSG00000237949	18.4733	0.332948	5.794	0.032154	1	-//-
ENSG00000239839	59.8071	0.502085	6.8962	0.02368	1	DEFA3	Alpha-defensin||Beta/alpha defensin||Alpha-defensin propeptide||Defensin propeptide
ENSG00000239911	39.737	1.58895	4.6443	0.046528	1	-//-
ENSG00000239998	838.003	10.1261	6.3708	0.011428	1	LILRA2	Immunoglobulin-like fold||-||Alpha-1B-glycoprotein/leukocyte immunoglobulin-like receptor||Immunoglobulin||Immunoglobulin subtype||Immunoglobulin subtype 2||Immunoglobulin-like domain
ENSG00000240143	17.9408	0.332948	5.7518	0.039178	1	-//-
ENSG00000240350	44.636	0	Inf	0.0059965	1	-//-
ENSG00000241106	40.4482	1.47415	4.7781	0.038407	1	HLA-DOB	MHC classes I/II-like antigen recognition protein||Immunoglobulin-like domain||MHC class II, alpha/beta chain, N-terminal||MHC class II, beta chain, N-terminal||-||Immunoglobulin-like fold||Immunoglobulin C1-set||Immunoglobulin/major histocompatibility complex, conserved site
ENSG00000242048	21.0863	0	Inf	0.043981	1	-//-
ENSG00000242574	1725.18	95.088	4.1813	0.046356	1	HLA-DMB	Immunoglobulin-like fold||Immunoglobulin/major histocompatibility complex, conserved site||MHC class II, beta chain, N-terminal||MHC classes I/II-like antigen recognition protein||Immunoglobulin C1-set||MHC class II, alpha/beta chain, N-terminal||Immunoglobulin-like domain
ENSG00000244459	41.5961	1.41981	4.8727	0.03531	1	-//-
ENSG00000244482	401.088	6.41936	5.9653	0.0055372	1	LILRA6	Immunoglobulin-like fold||Immunoglobulin subtype 2||Alpha-1B-glycoprotein/leukocyte immunoglobulin-like receptor||Immunoglobulin||Immunoglobulin subtype||Immunoglobulin-like domain
ENSG00000245848	204.785	7.41288	4.7879	0.018396	1	CEBPA	CCAAT/enhancer-binding protein C/EBP||CCAAT/enhancer-binding protein, chordates||Basic-leucine zipper domain
ENSG00000247774	3997.87	9.5368	8.7115	0.044503	1	-//-
ENSG00000248187	144.839	3.99538	5.18	0.0099776	1	-//-
ENSG00000249437	172.898	2.61457	6.0472	0.022884	1	NAIP	-||NACHT nucleoside triphosphatase||BIR repeat||Leucine-rich repeat domain, L domain-like||AAA+ ATPase domain||P-loop containing nucleoside triphosphate hydrolase
ENSG00000250771	17.0762	0	Inf	0.019973	1	-//-
ENSG00000251127	11.7071	0	Inf	0.041519	1	-//-
ENSG00000251442	80.3098	2.03058	5.3056	0.01813	1	-//-
ENSG00000253980	23.4545	0.332948	6.1384	0.024655	1	-//-
ENSG00000254054	10.5935	0	Inf	0.046991	1	-//-
ENSG00000254703	34.229	0.835033	5.3572	0.030114	1	-//-
ENSG00000254827	46.6343	0.278607	7.387	0.012119	1	SLC22A18AS	-
ENSG00000254838	248.152	7.87049	4.9786	0.02652	1	-//-
ENSG00000254887	29.3254	0	Inf	0.036639	1	-//-
ENSG00000255274	22.5172	0.332948	6.0796	0.026679	1	TMPRSS4-AS1	-
ENSG00000255393	14.0072	0	Inf	0.022454	1	-//-
ENSG00000255398	95.2255	1.41902	6.0684	0.0099159	1	HCAR3	GPCR, rhodopsin-like, 7TM||Hydroxycarboxylic acid receptor 2/3||G protein-coupled receptor, rhodopsin-like
ENSG00000256633	34.496	0	Inf	0.0057261	1	-//-
ENSG00000257277	30.2407	0	Inf	0.011771	1	-//-
ENSG00000257335	52.957	2.42319	4.4498	0.048371	1	MGAM	P-type trefoil, conserved site||Glycoside hydrolase superfamily||Galactose mutarotase, N-terminal barrel||Glycosyl hydrolases family 31, conserved site||Glycosyl hydrolases family 31, active site||P-type trefoil domain||Galactose mutarotase-like domain||Glycoside hydrolase family 31
ENSG00000258227	362.445	0.502085	9.4956	0.00034028	1	CLEC5A	C-type lectin-like||-||C-type lectin fold||C-type lectin
ENSG00000258476	19.2239	0	Inf	0.012136	1	-//-
ENSG00000258572	18.7016	0	Inf	0.044148	1	-//-
ENSG00000258867	65.6871	0	Inf	0.0076668	1	-//-
ENSG00000258875	61.1523	0	Inf	0.041714	1	-//-
ENSG00000258928	14.021	0	Inf	0.029112	1	-//-
ENSG00000259004	59.0555	0	Inf	0.01257	1	-//-
ENSG00000259630	46.8605	0.557214	6.394	0.016186	1	-//-
ENSG00000259834	66.8746	0.251043	8.0574	0.0077341	1	-//-
ENSG00000260078	54.5373	2.00301	4.767	0.034451	1	-//-
ENSG00000260086	22.288	0.278607	6.3219	0.027925	1	-//-
ENSG00000260314	2092.72	14.1798	7.2054	0.011847	1	MRC1	Ricin B, lectin domain||C-type lectin||Kringle-like fold||C-type lectin fold||C-type lectin-like||Fibronectin, type II, collagen-binding||C-type lectin, conserved site
ENSG00000260711	80.2256	0.998845	6.3277	0.018378	1	-//-
ENSG00000260898	79.1879	0.808256	6.6143	0.033926	1	-//-
ENSG00000260910	18.172	0	Inf	0.017989	1	-//-
ENSG00000260997	72.2901	0	Inf	0.006243	1	-//-
ENSG00000261222	71.9961	0.998845	6.1715	0.0084534	1	-//-
ENSG00000261371	945.815	39.8995	4.5671	0.028184	1	PECAM1	Immunoglobulin subtype 2||Immunoglobulin subtype||Immunoglobulin-like fold||Immunoglobulin-like domain
ENSG00000261471	12.2294	0	Inf	0.035371	1	-//-
ENSG00000261573	44.845	0.251043	7.4809	0.0075982	1	-//-
ENSG00000264954	25.8484	0	Inf	0.010667	1	-//-
ENSG00000265206	117.951	1.58284	6.2195	0.010289	1	-//-
ENSG00000266378	11.3534	0	Inf	0.042158	1	-//-
ENSG00000266698	23.457	0	Inf	0.041672	1	-//-
ENSG00000266709	95.617	1.19555	6.3215	0.023612	1	-//-
ENSG00000266970	40.8939	1.99769	4.3555	0.043839	1	-//-
ENSG00000267034	51.001	2.33064	4.4517	0.034068	1	-//-
ENSG00000267123	25.3225	0	Inf	0.019688	1	-//-
ENSG00000267476	18.223	0	Inf	0.018439	1	-//-
ENSG00000268355	366.135	1.08608	8.3971	0.0044949	1	-//-
ENSG00000269220	92.1776	0.611555	7.2358	0.0080253	1	-//-
ENSG00000269404	20.1149	0.665896	4.9168	0.047522	1	SPIB	Winged helix-turn-helix DNA-binding domain||-||Ets domain
ENSG00000269919	21.8727	0	Inf	0.038629	1	-//-
ENSG00000269927	15.0019	0	Inf	0.024294	1	-//-
ENSG00000271605	267.732	2.95442	6.5018	0.011053	1	MILR1	Allergin-1||Immunoglobulin-like fold||Immunoglobulin-like domain
ENSG00000272053	83.3904	3.49862	4.575	0.027925	1	-//-
ENSG00000272398	4806.03	51.6237	6.5407	0.0018232	1	CD24	-||Signal transducer CD24
ENSG00000272449	107.076	2.05814	5.7011	0.017434	1	-//-
ENSG00000272746	20.9098	0	Inf	0.016383	1	-//-
ENSG00000273669	40.3894	0.665896	5.9225	0.016184	1	-//-
ENSG00000275302	11717.3	26.8454	8.7698	0.045501	1	CCL4	-||CC chemokine, conserved site||Chemokine interleukin-8-like domain
ENSG00000276070	9533.99	7.22762	10.365	0.027487	1	CCL4L2	-||CC chemokine, conserved site||Chemokine interleukin-8-like domain
ENSG00000276085	10111.6	2.89318	11.771	0.024397	1	CCL3L1	CC chemokine, conserved site||Chemokine interleukin-8-like domain
ENSG00000276231	149.15	3.40059	5.4548	0.026576	1	PIK3R6	Phosphoinositide 3-kinase regulatory subunit 5/6||-
ENSG00000276600	345.22	9.59568	5.169	0.012887	1	RAB7B	Small GTPase superfamily||Small GTP-binding protein domain||P-loop containing nucleoside triphosphate hydrolase
ENSG00000277117	44.6653	0.278607	7.3248	0.011946	1	FP565260.3	Immunoglobulin subtype||-||Immunoglobulin-like fold||Immunoglobulin-like domain||CD80-like, immunoglobulin C2-set||Immunoglobulin V-set domain
ENSG00000277496	77.4235	3.86524	4.3241	0.044566	1	-//-
ENSG00000277632	1111.39	0.780692	10.475	0.028678	1	CCL3	CC chemokine, conserved site||Chemokine interleukin-8-like domain
ENSG00000278330	99.8541	0	Inf	0.0055501	1	-//-
ENSG00000279332	50.0727	1.24989	5.3242	0.021387	1	-//-
ENSG00000279433	48.0779	0	Inf	0.040413	1	-//-
ENSG00000279981	15.2633	0	Inf	0.043263	1	-//-
ENSG00000280721	271.153	0.529649	8.9999	0.0018433	1	-//-
ENSG00000282608	56.6038	1.89512	4.9005	0.025565	1	ADORA3	Adenosine receptor||G protein-coupled receptor, rhodopsin-like||Adenosine A3 receptor||GPCR, rhodopsin-like, 7TM
ENSG00000283199	96.2434	0	Inf	0.0086213	1	FP565324.1	-
ENSG00000283267	140.438	4.91232	4.8374	0.044181	1	FAM237B	-
ENSG00000283288	28.0028	0.278607	6.6512	0.018251	1	AC138517.2	-
Novel00017	307.435	0	Inf	0.025245	1	-//-
Novel00048	38.6321	0	Inf	0.04586	1	--	PREDICTED: putative uncharacterized protein encoded by LINC00269, partial [Pan paniscus]
Novel00090	32.9281	1.47415	4.4814	0.04894	1	-//-
Novel00101	47.8313	0.502085	6.5739	0.016446	1	--	unnamed protein product [Homo sapiens]
Novel00139	215.34	0	Inf	0.049064	1	--	hypothetical protein EGK_14950, partial [Macaca mulatta]
Novel00160	139.892	5.80781	4.5902	0.027872	1	--	unnamed protein product [Homo sapiens]
Novel00173	54.2478	0	Inf	0.016328	1	-//-
Novel00175	138.419	0.278607	8.9566	0.0015041	1	-//-
Novel00186	31.8663	0	Inf	0.012707	1	--	hypothetical protein EGK_00596, partial [Macaca mulatta]
Novel00190	22.8225	0	Inf	0.01222	1	--	F379 retina specific protein [Homo sapiens]
Novel00202	81.2339	0	Inf	0.036119	1	-//-
Novel00240	53.6594	1.99769	4.7474	0.026908	1	-//-
Novel00249	12.37	0	Inf	0.029116	1	-//-
Novel00257	65.5828	0.251043	8.0292	0.010097	1	--	hCG2042281, partial [Homo sapiens]
Novel00271	383.948	0.583991	9.3608	0.0013902	1	--	PREDICTED: prostaglandin E2 receptor EP2 subtype [Nomascus leucogenys]
Novel00274	21.8118	0.251043	6.441	0.041401	1	-//-
Novel00279	29.5965	0	Inf	0.033174	1	--	PREDICTED: spidroin-1-like [Homo sapiens]>gi|767982967|ref|XP_011535755.1| PREDICTED: spidroin-1-like [Homo sapiens]
Novel00331	48.686	1.03173	5.5604	0.034163	1	--	PREDICTED: uncharacterized protein LOC105371430 isoform X2 [Homo sapiens]
Novel00340	41.7387	0.665896	5.9699	0.015669	1	--	hypothetical protein EGK_02411, partial [Macaca mulatta]
Novel00366	70.6135	2.36964	4.8972	0.02738	1	--	unnamed protein product [Homo sapiens]
Novel00367	34.2873	0	Inf	0.02539	1	--	hypothetical protein EGM_11598, partial [Macaca fascicularis]
Novel00372	567.788	0.557214	9.9929	0.01799	1	-//-
Novel00395	29.7021	0.83582	5.1512	0.04431	1	--	hypothetical protein EGK_14950, partial [Macaca mulatta]
Novel00400	16.4454	0.278607	5.8833	0.047057	1	--	uncharacterized protein LOC100144595 [Homo sapiens]
Novel00412	68.336	0	Inf	0.0054732	1	--	hypothetical protein EGM_09670, partial [Macaca fascicularis]
Novel00424	39.3737	0	Inf	0.010733	1	--	PREDICTED: LOW QUALITY PROTEIN: uncharacterized protein LOC101006631 [Papio anubis]
Novel00432	76.2273	0	Inf	0.017037	1	--	PREDICTED: uncharacterized protein LOC105578435 isoform X2 [Cercocebus atys]
Novel00447	37.2128	0	Inf	0.025789	1	-//-
Novel00496	74.5042	0.557214	7.0629	0.016624	1	--	hCG2039110, partial [Homo sapiens]
Novel00506	14.1117	0	Inf	0.03119	1	--	hCG2011315, isoform CRA_b [Homo sapiens]
Novel00512	56.9943	2.05814	4.7914	0.030189	1	--	hCG2038441, partial [Homo sapiens]
Novel00529	28.638	0	Inf	0.015982	1	--	hCG2041072, partial [Homo sapiens]
Novel00537	10.6263	0	Inf	0.043612	1	-//-
Novel00555	64.3079	0	Inf	0.030634	1	-//-
Novel00561	192.383	5.68221	5.0814	0.047941	1	--	PREDICTED: uncharacterized protein LOC105545985 [Mandrillus leucophaeus]
Novel00585	254.892	4.37266	5.8652	0.033181	1	--	endonuclease/reverse transcriptase [Rattus norvegicus]
Novel00592	100.82	0	Inf	0.043301	1	--	PREDICTED: uncharacterized protein LOC102118930 [Macaca fascicularis]
Novel00602	18.4045	0	Inf	0.049083	1	--	hCG2028158, partial [Homo sapiens]
Novel00669	22.9216	0.332948	6.1053	0.024442	1	--	hypothetical protein EGK_14950, partial [Macaca mulatta]
Novel00694	28.9014	0.665896	5.4397	0.046457	1	--	hypothetical protein EGK_03041, partial [Macaca mulatta]
Novel00699	33.3108	1.33179	4.6445	0.034085	1	-//-
Novel00719	16.2926	0	Inf	0.022125	1	-//-
Novel00724	11.1471	0	Inf	0.045794	1	--	GLI-Kruppel family member HKR1, isoform CRA_d [Homo sapiens]
Novel00725	26.745	0	Inf	0.015808	1	--	Retrovirus-related Pol polyprotein LINE-1 [Pteropus alecto]
Novel00783	26.279	0	Inf	0.014118	1	-//-
Novel00795	128.125	2.60924	5.6178	0.022621	1	--	hypothetical protein EGM_11598, partial [Macaca fascicularis]
Novel00805	33.5867	0.278607	6.9135	0.022321	1	--	similar to FKSG60 [Homo sapiens]
Novel00812	12.9321	0	Inf	0.035288	1	-//-
Novel00839	17.6121	0.332948	5.7251	0.04498	1	--	hCG2010230 [Homo sapiens]
Novel00851	55.1884	2.77838	4.312	0.04938	1	-//-
