# Supplementary material for: Effect of exogenous gonadotropin on the transcriptome of human granulosa cells and follicular fluid hormone profiles
Source: Reprod Biol Endocrinol. 2019 Jun 24;17:49. doi: 10.1186/s12958-019-0489-4 (PMC6591892; doi:10.1186/s12958-019-0489-4)
Supplement: Supplementary file 5 — Table S4. GO enrichment of genes down-regulated in the Gns group compared with the Control group. (XLSX 420 kb) [file 12958_2019_489_MOESM5_ESM.xlsx]

## Sheet: GnsvsCtrl.DEG_GO_enrichment_res
Table S4. GO enrichment of genes down-regulated in the Gns group compared with the Control group.
GO_accession	Description	Term_type	Over_represented_pValue	Corrected_pValue	DEG_item	DEG_list	Bg_item	Bg_list	Gene_names
GO:1903047	mitotic cell cycle process	biological_process	5.9469e-34	1.2522e-29	60	211	786	19006	ENSG00000094804,ENSG00000145386,ENSG00000198901,ENSG00000111206,ENSG00000109805,ENSG00000164045,ENSG00000184481,ENSG00000138180,ENSG00000126787,ENSG00000087586,ENSG00000117650,ENSG00000076382,ENSG00000134690,ENSG00000117724,ENSG00000122641,ENSG00000118193,ENSG00000167244,ENSG00000091651,ENSG00000135476,ENSG00000011426,ENSG00000093009,ENSG00000171848,ENSG00000101057,ENSG00000134057,ENSG00000146670…
GO:0000278	mitotic cell cycle	biological_process	2.093e-33	2.2036e-29	63	211	898	19006	ENSG00000094804,ENSG00000198901,ENSG00000145386,ENSG00000111206,ENSG00000109805,ENSG00000164045,ENSG00000184481,ENSG00000138180,ENSG00000087586,ENSG00000126787,ENSG00000117650,ENSG00000076382,ENSG00000134690,ENSG00000117724,ENSG00000122641,ENSG00000118193,ENSG00000167244,ENSG00000091651,ENSG00000135476,ENSG00000011426,ENSG00000171848,ENSG00000093009,ENSG00000101057,ENSG00000134057,ENSG00000146670…
GO:0022402	cell cycle process	biological_process	1.6004e-29	1.1233e-25	69	211	1288	19006	ENSG00000131747,ENSG00000156970,ENSG00000121621,ENSG00000104833,ENSG00000121152,ENSG00000112984,ENSG00000175063,ENSG00000158402,ENSG00000075218,ENSG00000003137,ENSG00000154839,ENSG00000237649,ENSG00000127564,ENSG00000075702,ENSG00000090889,ENSG00000183856,ENSG00000065328,ENSG00000134057,ENSG00000093009,ENSG00000143476,ENSG00000171848,ENSG00000101057,ENSG00000011426,ENSG00000198765,ENSG00000118193…
GO:0007059	chromosome segregation	biological_process	2.1812e-28	1.1482e-24	38	211	325	19006	ENSG00000117399,ENSG00000115163,ENSG00000184661,ENSG00000138160,ENSG00000131747,ENSG00000165480,ENSG00000142945,ENSG00000071539,ENSG00000156970,ENSG00000121621,ENSG00000123485,ENSG00000121152,ENSG00000175063,ENSG00000178999,ENSG00000089685,ENSG00000102384,ENSG00000237649,ENSG00000154839,ENSG00000186185,ENSG00000166851,ENSG00000112742,ENSG00000152253,ENSG00000177602,ENSG00000148773,ENSG00000146670…
GO:0007049	cell cycle	biological_process	4.0916e-28	1.7231e-24	77	211	1710	19006	ENSG00000157456,ENSG00000184661,ENSG00000123473,ENSG00000138160,ENSG00000115163,ENSG00000117399,ENSG00000142945,ENSG00000071539,ENSG00000165304,ENSG00000178999,ENSG00000123485,ENSG00000101003,ENSG00000089685,ENSG00000140534,ENSG00000170312,ENSG00000102384,ENSG00000186185,ENSG00000166851,ENSG00000112742,Novel00644,ENSG00000152253,ENSG00000085999,ENSG00000072571,ENSG00000129173,ENSG00000177602,ENSG…
GO:0051301	cell division	biological_process	1.3387e-26	4.6981e-23	49	211	660	19006	ENSG00000112742,ENSG00000166851,ENSG00000127564,ENSG00000129173,ENSG00000152253,ENSG00000090889,ENSG00000170312,ENSG00000089685,ENSG00000237649,ENSG00000154839,ENSG00000186185,ENSG00000112984,ENSG00000121152,ENSG00000178999,ENSG00000175063,ENSG00000158402,ENSG00000117399,ENSG00000115163,ENSG00000138160,ENSG00000184661,ENSG00000157456,ENSG00000142945,ENSG00000131747,ENSG00000165480,ENSG00000156970…
GO:0007067	mitotic nuclear division	biological_process	1.7151e-26	5.1592e-23	33	211	240	19006	ENSG00000177602,ENSG00000146670,ENSG00000134057,ENSG00000148773,ENSG00000101057,ENSG00000011426,ENSG00000135476,ENSG00000118193,ENSG00000167244,ENSG00000117724,ENSG00000134690,ENSG00000076382,ENSG00000126787,ENSG00000087586,ENSG00000117650,ENSG00000109805,ENSG00000094804,ENSG00000117399,ENSG00000138160,ENSG00000142945,ENSG00000156970,ENSG00000121621,ENSG00000121152,ENSG00000178999,ENSG00000175063…
GO:0000280	nuclear division	biological_process	4.1788e-24	1.0999e-20	37	211	388	19006	ENSG00000101057,ENSG00000148773,ENSG00000134057,ENSG00000146670,ENSG00000177602,ENSG00000167244,ENSG00000118193,ENSG00000198765,ENSG00000135476,ENSG00000011426,ENSG00000087586,ENSG00000126787,ENSG00000117650,ENSG00000076382,ENSG00000134690,ENSG00000117724,ENSG00000094804,ENSG00000109805,ENSG00000156970,ENSG00000121621,ENSG00000131747,ENSG00000142945,ENSG00000071539,ENSG00000138160,ENSG00000117399…
GO:0048285	organelle fission	biological_process	2.1108e-22	4.9386e-19	37	211	434	19006	ENSG00000101057,ENSG00000146670,ENSG00000134057,ENSG00000148773,ENSG00000177602,ENSG00000118193,ENSG00000167244,ENSG00000198765,ENSG00000135476,ENSG00000011426,ENSG00000126787,ENSG00000087586,ENSG00000117650,ENSG00000076382,ENSG00000134690,ENSG00000117724,ENSG00000094804,ENSG00000109805,ENSG00000156970,ENSG00000121621,ENSG00000071539,ENSG00000131747,ENSG00000142945,ENSG00000138160,ENSG00000117399…
GO:0098813	nuclear chromosome segregation	biological_process	1.9477e-21	4.1013e-18	27	211	212	19006	ENSG00000237649,ENSG00000134690,ENSG00000117724,ENSG00000126787,ENSG00000117650,ENSG00000186185,ENSG00000076382,ENSG00000137812,ENSG00000166851,ENSG00000112742,ENSG00000109805,ENSG00000094804,ENSG00000177602,ENSG00000117399,ENSG00000156970,ENSG00000121621,ENSG00000142945,ENSG00000131747,ENSG00000071539,ENSG00000146670,ENSG00000134057,ENSG00000175063,ENSG00000178999,ENSG00000135476,ENSG00000121152…
GO:0000819	sister chromatid segregation	biological_process	2.2701e-21	4.3456e-18	23	211	134	19006	ENSG00000118193,ENSG00000135476,ENSG00000175063,ENSG00000121152,ENSG00000121621,ENSG00000156970,ENSG00000146670,ENSG00000134057,ENSG00000142945,ENSG00000131747,ENSG00000177602,ENSG00000117399,ENSG00000094804,ENSG00000112742,ENSG00000109805,ENSG00000166851,ENSG00000117650,ENSG00000126787,ENSG00000076382,ENSG00000186185,ENSG00000134690,ENSG00000237649,ENSG00000117724
GO:0000070	mitotic sister chromatid segregation	biological_process	8.5981e-21	1.5087e-17	22	211	124	19006	ENSG00000117724,ENSG00000237649,ENSG00000134690,ENSG00000076382,ENSG00000186185,ENSG00000126787,ENSG00000117650,ENSG00000109805,ENSG00000112742,ENSG00000166851,ENSG00000094804,ENSG00000117399,ENSG00000177602,ENSG00000146670,ENSG00000134057,ENSG00000142945,ENSG00000121621,ENSG00000156970,ENSG00000121152,ENSG00000135476,ENSG00000175063,ENSG00000118193
GO:0005819	spindle	cellular_component	6.7542e-20	1.094e-16	30	211	304	19006	ENSG00000156970,ENSG00000121621,ENSG00000165480,ENSG00000134057,ENSG00000169607,ENSG00000138160,ENSG00000177602,ENSG00000117399,ENSG00000118193,ENSG00000135476,ENSG00000178999,ENSG00000112984,ENSG00000117650,ENSG00000087586,ENSG00000126787,ENSG00000186185,ENSG00000076382,ENSG00000134690,ENSG00000154839,ENSG00000101447,ENSG00000237649,ENSG00000089685,ENSG00000170312,ENSG00000117724,ENSG00000090889…
GO:0000775	chromosome, centromeric region	cellular_component	1.1735e-18	1.765e-15	24	211	192	19006	ENSG00000198765,ENSG00000178999,ENSG00000123485,ENSG00000156970,ENSG00000121621,ENSG00000142945,ENSG00000165480,ENSG00000148773,ENSG00000146670,ENSG00000134057,ENSG00000115163,ENSG00000152253,ENSG00000137812,ENSG00000166851,ENSG00000112742,ENSG00000109805,ENSG00000117650,ENSG00000087586,ENSG00000076382,ENSG00000154839,ENSG00000134690,ENSG00000089685,ENSG00000117724,ENSG00000102384
GO:0044770	cell cycle phase transition	biological_process	4.9327e-18	6.5857e-15	36	211	556	19006	ENSG00000118193,ENSG00000091651,ENSG00000135476,ENSG00000011426,ENSG00000171848,ENSG00000093009,ENSG00000134057,ENSG00000146670,ENSG00000065328,ENSG00000183856,ENSG00000094804,ENSG00000111206,ENSG00000145386,ENSG00000164045,ENSG00000184481,ENSG00000087586,ENSG00000126787,ENSG00000117650,ENSG00000101447,ENSG00000122641,ENSG00000117724,ENSG00000075218,ENSG00000158402,ENSG00000165304,ENSG00000175063…
GO:0044772	mitotic cell cycle phase transition	biological_process	5.0041e-18	6.5857e-15	35	211	525	19006	ENSG00000072571,ENSG00000129173,ENSG00000166851,ENSG00000127564,ENSG00000112742,ENSG00000140534,ENSG00000170312,ENSG00000158402,ENSG00000075218,ENSG00000104833,ENSG00000175063,ENSG00000165304,ENSG00000156970,ENSG00000117399,ENSG00000157456,ENSG00000094804,ENSG00000164045,ENSG00000184481,ENSG00000111206,ENSG00000145386,ENSG00000117650,ENSG00000087586,ENSG00000126787,ENSG00000122641,ENSG00000117724…
GO:0000793	condensed chromosome	cellular_component	9.4744e-17	1.1735e-13	23	211	210	19006	ENSG00000178999,ENSG00000121152,ENSG00000123485,ENSG00000198765,ENSG00000115163,ENSG00000156970,ENSG00000134057,ENSG00000146670,ENSG00000142945,ENSG00000165480,ENSG00000148773,ENSG00000131747,Novel00644,ENSG00000109805,ENSG00000166851,ENSG00000137812,ENSG00000152253,ENSG00000154839,ENSG00000117724,ENSG00000089685,ENSG00000087586,ENSG00000117650,ENSG00000076382
GO:0005694	chromosome	cellular_component	1.4143e-16	1.6545e-13	44	211	949	19006	ENSG00000184661,ENSG00000115163,ENSG00000121621,ENSG00000156970,ENSG00000165480,ENSG00000131747,ENSG00000142945,ENSG00000178999,ENSG00000123485,ENSG00000121152,ENSG00000154839,ENSG00000101003,ENSG00000089685,ENSG00000170312,ENSG00000102384,ENSG00000134323,ENSG00000166851,Novel00644,ENSG00000112742,ENSG00000090889,ENSG00000152253,ENSG00000177602,ENSG00000065328,ENSG00000051341,ENSG00000276043,ENSG…
GO:0000226	microtubule cytoskeleton organization	biological_process	3.7893e-16	4.1996e-13	32	211	463	19006	ENSG00000186185,ENSG00000170312,ENSG00000089685,ENSG00000237649,ENSG00000154839,ENSG00000152253,ENSG00000090889,ENSG00000112742,ENSG00000075702,ENSG00000166851,ENSG00000165480,ENSG00000142945,ENSG00000121621,ENSG00000117399,ENSG00000115163,ENSG00000186638,ENSG00000138160,ENSG00000123473,ENSG00000044524,ENSG00000112984,ENSG00000104833,ENSG00000178999,ENSG00000165304,ENSG00000076382,ENSG00000087586…
GO:0051276	chromosome organization	biological_process	1.7729e-15	1.8666e-12	47	211	1145	19006	ENSG00000115163,ENSG00000117399,ENSG00000071539,ENSG00000131747,ENSG00000142945,ENSG00000156970,ENSG00000121621,ENSG00000121152,ENSG00000123485,ENSG00000170820,ENSG00000178999,ENSG00000175063,ENSG00000102384,ENSG00000170312,ENSG00000089685,ENSG00000101003,ENSG00000154839,ENSG00000237649,ENSG00000064655,ENSG00000186185,ENSG00000112742,ENSG00000166851,ENSG00000085999,ENSG00000152253,ENSG00000276043…
GO:0010564	regulation of cell cycle process	biological_process	2.9727e-15	2.9808e-12	34	211	599	19006	ENSG00000094804,ENSG00000145386,ENSG00000111206,ENSG00000184481,ENSG00000164045,ENSG00000087586,ENSG00000126787,ENSG00000117650,ENSG00000076382,ENSG00000101447,ENSG00000117724,ENSG00000118193,ENSG00000167244,ENSG00000135476,ENSG00000011426,ENSG00000093009,ENSG00000134057,ENSG00000146670,ENSG00000148773,ENSG00000177602,ENSG00000129173,ENSG00000112742,ENSG00000127564,ENSG00000166851,ENSG00000170312…
GO:0000776	kinetochore	cellular_component	3.5158e-15	3.3651e-12	18	211	132	19006	ENSG00000115163,ENSG00000121621,ENSG00000156970,ENSG00000134057,ENSG00000165480,ENSG00000142945,ENSG00000178999,ENSG00000123485,ENSG00000154839,ENSG00000117724,ENSG00000102384,ENSG00000089685,ENSG00000117650,ENSG00000076382,ENSG00000112742,ENSG00000137812,ENSG00000166851,ENSG00000152253
GO:0051302	regulation of cell division	biological_process	4.7612e-15	4.3589e-12	24	211	275	19006	ENSG00000011426,ENSG00000175063,ENSG00000135476,ENSG00000178999,ENSG00000158402,ENSG00000091651,ENSG00000167244,ENSG00000118193,ENSG00000117399,ENSG00000138160,ENSG00000148773,ENSG00000146670,ENSG00000134057,ENSG00000156970,ENSG00000127564,ENSG00000166851,ENSG00000112742,ENSG00000129173,ENSG00000094804,ENSG00000117724,ENSG00000186185,ENSG00000087586,ENSG00000126787,ENSG00000117650
GO:0000779	condensed chromosome, centromeric region	cellular_component	5.0815e-15	4.4584e-12	17	211	115	19006	ENSG00000154839,ENSG00000089685,ENSG00000117724,ENSG00000117650,ENSG00000087586,ENSG00000076382,ENSG00000137812,ENSG00000166851,ENSG00000109805,ENSG00000152253,ENSG00000115163,ENSG00000156970,ENSG00000165480,ENSG00000142945,ENSG00000134057,ENSG00000178999,ENSG00000123485
GO:0007017	microtubule-based process	biological_process	8.6351e-15	7.1065e-12	36	211	661	19006	ENSG00000165304,ENSG00000153060,ENSG00000178999,ENSG00000104833,ENSG00000112984,ENSG00000075218,ENSG00000044524,ENSG00000123473,ENSG00000186638,ENSG00000138160,ENSG00000115163,ENSG00000117399,ENSG00000121621,ENSG00000165480,ENSG00000142945,ENSG00000166851,ENSG00000075702,ENSG00000112742,ENSG00000090889,ENSG00000152253,ENSG00000154839,ENSG00000237649,ENSG00000089685,ENSG00000170312,ENSG00000186185…
GO:0051983	regulation of chromosome segregation	biological_process	8.7747e-15	7.1065e-12	15	211	82	19006	ENSG00000148773,ENSG00000142945,ENSG00000134057,ENSG00000076382,ENSG00000146670,ENSG00000126787,ENSG00000156970,ENSG00000117650,ENSG00000117724,ENSG00000094804,ENSG00000166851,ENSG00000112742,ENSG00000175063,ENSG00000178999,ENSG00000135476
GO:0007052	mitotic spindle organization	biological_process	1.1331e-14	8.837e-12	16	211	94	19006	ENSG00000134057,ENSG00000101057,ENSG00000117399,ENSG00000138160,ENSG00000123473,ENSG00000178999,ENSG00000087586,ENSG00000117650,ENSG00000089685,ENSG00000237649,ENSG00000152253,ENSG00000090889,ENSG00000112742,ENSG00000166851,ENSG00000075702,ENSG00000198901
GO:0007088	regulation of mitotic nuclear division	biological_process	1.7933e-14	1.3486e-11	18	211	142	19006	ENSG00000158402,ENSG00000167244,ENSG00000011426,ENSG00000135476,ENSG00000175063,ENSG00000134057,ENSG00000146670,ENSG00000148773,ENSG00000156970,ENSG00000138160,ENSG00000094804,ENSG00000112742,ENSG00000127564,ENSG00000166851,ENSG00000126787,ENSG00000087586,ENSG00000117650,ENSG00000117724
GO:0051783	regulation of nuclear division	biological_process	2.0522e-14	1.4901e-11	19	211	165	19006	ENSG00000156970,ENSG00000148773,ENSG00000134057,ENSG00000146670,ENSG00000138160,ENSG00000117399,ENSG00000167244,ENSG00000158402,ENSG00000175063,ENSG00000135476,ENSG00000011426,ENSG00000087586,ENSG00000126787,ENSG00000117650,ENSG00000117724,ENSG00000094804,ENSG00000166851,ENSG00000127564,ENSG00000112742
GO:0007062	sister chromatid cohesion	biological_process	2.8516e-14	2.0015e-11	17	211	124	19006	ENSG00000152253,ENSG00000166851,ENSG00000137812,ENSG00000134690,ENSG00000154839,ENSG00000089685,ENSG00000117724,ENSG00000102384,ENSG00000135476,ENSG00000178999,ENSG00000156970,ENSG00000121621,ENSG00000142945,ENSG00000146670,ENSG00000177602,ENSG00000115163,ENSG00000117399
GO:0044427	chromosomal part	cellular_component	2.9784e-14	2.0231e-11	38	211	835	19006	ENSG00000154839,ENSG00000101003,ENSG00000089685,ENSG00000170312,ENSG00000102384,ENSG00000152253,ENSG00000134323,ENSG00000166851,ENSG00000112742,Novel00644,ENSG00000156970,ENSG00000121621,ENSG00000165480,ENSG00000142945,ENSG00000115163,ENSG00000178999,ENSG00000123485,ENSG00000121152,ENSG00000087586,ENSG00000117650,ENSG00000076382,ENSG00000134690,ENSG00000105011,ENSG00000117724,ENSG00000184357,ENSG…
GO:0098687	chromosomal region	cellular_component	5.939e-14	3.908e-11	25	211	351	19006	ENSG00000198765,ENSG00000178999,ENSG00000123485,ENSG00000156970,ENSG00000121621,ENSG00000134057,ENSG00000146670,ENSG00000142945,ENSG00000148773,ENSG00000165480,ENSG00000115163,ENSG00000152253,ENSG00000109805,ENSG00000112742,ENSG00000137812,ENSG00000166851,ENSG00000087586,ENSG00000117650,ENSG00000076382,ENSG00000154839,ENSG00000134690,ENSG00000102384,ENSG00000117724,ENSG00000170312,ENSG00000089685
GO:0007051	spindle organization	biological_process	1.1646e-13	7.431e-11	18	211	151	19006	ENSG00000101057,ENSG00000134057,ENSG00000123473,ENSG00000138160,ENSG00000117399,ENSG00000135476,ENSG00000178999,ENSG00000117650,ENSG00000087586,ENSG00000076382,ENSG00000237649,ENSG00000089685,ENSG00000152253,ENSG00000090889,ENSG00000198901,ENSG00000112742,ENSG00000166851,ENSG00000075702
GO:0007346	regulation of mitotic cell cycle	biological_process	2.0288e-13	1.2565e-10	29	211	504	19006	ENSG00000129173,ENSG00000094804,ENSG00000127564,ENSG00000166851,ENSG00000184481,ENSG00000112742,ENSG00000145386,ENSG00000126787,ENSG00000087586,ENSG00000117650,ENSG00000140534,ENSG00000089685,ENSG00000117724,ENSG00000170312,ENSG00000158402,ENSG00000167244,ENSG00000075218,ENSG00000118193,ENSG00000011426,ENSG00000175063,ENSG00000135476,ENSG00000131747,ENSG00000148773,ENSG00000146670,ENSG00000134057…
GO:0005876	spindle microtubule	cellular_component	2.4645e-13	1.4502e-10	12	211	50	19006	ENSG00000090889,ENSG00000198901,ENSG00000178999,ENSG00000166851,ENSG00000121621,ENSG00000087586,ENSG00000076382,ENSG00000186185,ENSG00000165480,ENSG00000138160,ENSG00000154839,ENSG00000170312
GO:1901987	regulation of cell cycle phase transition	biological_process	2.4793e-13	1.4502e-10	24	211	339	19006	ENSG00000112742,ENSG00000184481,ENSG00000166851,ENSG00000164045,ENSG00000145386,ENSG00000129173,ENSG00000094804,ENSG00000170312,ENSG00000117724,ENSG00000140534,ENSG00000101447,ENSG00000126787,ENSG00000087586,ENSG00000011426,ENSG00000135476,ENSG00000175063,ENSG00000158402,ENSG00000118193,ENSG00000075218,ENSG00000117399,ENSG00000146670,ENSG00000134057,ENSG00000093009,ENSG00000156970
GO:0051726	regulation of cell cycle	biological_process	3.3752e-13	1.9209e-10	40	211	966	19006	ENSG00000177602,ENSG00000148773,ENSG00000146670,ENSG00000134057,ENSG00000093009,ENSG00000143476,ENSG00000101057,ENSG00000011426,ENSG00000135476,ENSG00000167244,ENSG00000118193,ENSG00000122641,ENSG00000117724,ENSG00000101447,ENSG00000076382,ENSG00000117650,ENSG00000087586,ENSG00000126787,ENSG00000184481,ENSG00000164045,ENSG00000111206,ENSG00000145386,ENSG00000094804,ENSG00000117399,ENSG00000157456…
GO:0000075	cell cycle checkpoint	biological_process	3.6634e-13	2.03e-10	20	211	223	19006	ENSG00000140534,ENSG00000117724,ENSG00000170312,ENSG00000087586,ENSG00000184481,ENSG00000166851,ENSG00000137812,ENSG00000112742,Novel00644,ENSG00000094804,ENSG00000129173,ENSG00000177602,ENSG00000143476,ENSG00000093009,ENSG00000156970,ENSG00000131747,ENSG00000134057,ENSG00000178999,ENSG00000075218,ENSG00000158402
GO:0015630	microtubule cytoskeleton	cellular_component	6.8643e-13	3.7062e-10	43	211	1089	19006	ENSG00000075218,ENSG00000112984,ENSG00000104833,ENSG00000178999,ENSG00000142945,ENSG00000131747,ENSG00000165480,ENSG00000121621,ENSG00000156970,ENSG00000117399,ENSG00000186638,ENSG00000138160,ENSG00000123473,ENSG00000157456,ENSG00000090889,ENSG00000112742,ENSG00000075702,ENSG00000166851,ENSG00000186185,ENSG00000170312,ENSG00000089685,ENSG00000154839,ENSG00000237649,ENSG00000118193,ENSG00000165495…
GO:1902589	single-organism organelle organization	biological_process	1.1649e-12	6.1322e-10	69	211	2583	19006	ENSG00000166851,ENSG00000112742,ENSG00000152253,ENSG00000089685,ENSG00000170312,ENSG00000102384,ENSG00000150361,ENSG00000186185,ENSG00000134207,ENSG00000165304,ENSG00000178999,ENSG00000044524,ENSG00000138160,ENSG00000123473,ENSG00000115163,ENSG00000117399,ENSG00000142945,ENSG00000071539,ENSG00000145386,ENSG00000198901,ENSG00000137812,ENSG00000134369,ENSG00000077264,ENSG00000094804,ENSG00000134690…
GO:1901990	regulation of mitotic cell cycle phase transition	biological_process	2.2464e-12	1.1537e-09	22	211	312	19006	ENSG00000145386,ENSG00000112742,ENSG00000184481,ENSG00000166851,ENSG00000129173,ENSG00000094804,ENSG00000117724,ENSG00000170312,ENSG00000140534,ENSG00000087586,ENSG00000126787,ENSG00000135476,ENSG00000175063,ENSG00000011426,ENSG00000118193,ENSG00000075218,ENSG00000158402,ENSG00000117399,ENSG00000156970,ENSG00000093009,ENSG00000146670,ENSG00000134057
GO:0000777	condensed chromosome kinetochore	cellular_component	4.422e-12	2.217e-09	14	211	103	19006	ENSG00000152253,ENSG00000123485,ENSG00000137812,ENSG00000166851,ENSG00000117650,ENSG00000156970,ENSG00000076382,ENSG00000134057,ENSG00000165480,ENSG00000142945,ENSG00000154839,ENSG00000117724,ENSG00000089685,ENSG00000115163
GO:0034502	protein localization to chromosome	biological_process	1.1922e-11	5.8384e-09	11	211	55	19006	ENSG00000184357,ENSG00000178999,ENSG00000112742,ENSG00000137812,ENSG00000166851,ENSG00000156970,ENSG00000146670,ENSG00000177602,ENSG00000091831,ENSG00000170312,ENSG00000115163
GO:0044839	cell cycle G2/M phase transition	biological_process	1.9602e-11	9.3809e-09	19	211	247	19006	ENSG00000075218,ENSG00000118193,ENSG00000158402,ENSG00000165304,ENSG00000104833,ENSG00000134057,ENSG00000157456,ENSG00000072571,ENSG00000111206,ENSG00000145386,ENSG00000127564,ENSG00000184481,ENSG00000166851,ENSG00000164045,ENSG00000087586,ENSG00000117650,ENSG00000140534,ENSG00000117724,ENSG00000170312
GO:0000922	spindle pole	cellular_component	2.3315e-11	1.091e-08	15	211	134	19006	ENSG00000087586,ENSG00000117650,ENSG00000126787,ENSG00000134057,ENSG00000076382,ENSG00000138160,ENSG00000101447,ENSG00000169607,ENSG00000117724,ENSG00000117399,ENSG00000094804,ENSG00000178999,ENSG00000198901,ENSG00000075702,ENSG00000166851
GO:0000086	G2/M transition of mitotic cell cycle	biological_process	9.0074e-11	4.1232e-08	18	211	238	19006	ENSG00000158402,ENSG00000118193,ENSG00000104833,ENSG00000165304,ENSG00000134057,ENSG00000157456,ENSG00000072571,ENSG00000166851,ENSG00000184481,ENSG00000164045,ENSG00000127564,ENSG00000111206,ENSG00000145386,ENSG00000117650,ENSG00000087586,ENSG00000140534,ENSG00000117724,ENSG00000170312
GO:0016043	cellular component organization	biological_process	9.2513e-11	4.1448e-08	114	211	6124	19006	ENSG00000085999,ENSG00000152253,ENSG00000150625,ENSG00000175445,ENSG00000166851,ENSG00000112742,ENSG00000186185,ENSG00000134207,ENSG00000150361,ENSG00000089685,ENSG00000159307,ENSG00000140534,ENSG00000102384,ENSG00000170312,ENSG00000101003,ENSG00000044524,ENSG00000123485,ENSG00000165304,ENSG00000178999,ENSG00000142945,ENSG00000071539,ENSG00000110245,ENSG00000136943,ENSG00000117399,ENSG00000115163…
GO:0031145	anaphase-promoting complex-dependent proteasomal ubiquitin-dependent protein catabolic process	biological_process	9.8707e-11	4.3301e-08	13	211	115	19006	ENSG00000175063,ENSG00000178999,ENSG00000135476,ENSG00000166851,ENSG00000112742,ENSG00000094804,ENSG00000117399,ENSG00000170312,ENSG00000117724,ENSG00000087586,ENSG00000126787,ENSG00000156970,ENSG00000134057
GO:0071459	protein localization to chromosome, centromeric region	biological_process	1.0259e-10	4.4088e-08	7	211	15	19006	ENSG00000156970,ENSG00000137812,ENSG00000115163,ENSG00000112742,ENSG00000170312,ENSG00000178999,ENSG00000177602
GO:0090068	positive regulation of cell cycle process	biological_process	3.8354e-10	1.6153e-07	18	211	254	19006	ENSG00000101447,ENSG00000170312,ENSG00000087586,ENSG00000126787,ENSG00000164045,ENSG00000184481,ENSG00000094804,ENSG00000129173,ENSG00000093009,ENSG00000146670,ENSG00000134057,ENSG00000178999,ENSG00000135476,ENSG00000175063,ENSG00000118193,ENSG00000075218,ENSG00000167244,ENSG00000158402
GO:0071840	cellular component organization or biogenesis	biological_process	3.9393e-10	1.6264e-07	114	211	6268	19006	ENSG00000185008,ENSG00000060718,ENSG00000161681,ENSG00000183856,ENSG00000276043,ENSG00000101057,ENSG00000130287,ENSG00000093009,ENSG00000171617,ENSG00000171848,ENSG00000011347,ENSG00000134057,ENSG00000185774,ENSG00000090776,ENSG00000011426,ENSG00000118193,ENSG00000134571,ENSG00000198765,ENSG00000174371,ENSG00000113161,ENSG00000105011,ENSG00000087586,ENSG00000126787,ENSG00000076382,ENSG00000157193…
GO:0051233	spindle midzone	cellular_component	6.1655e-10	2.4867e-07	8	211	28	19006	ENSG00000134690,ENSG00000121621,ENSG00000156970,ENSG00000087586,ENSG00000166851,ENSG00000178999,ENSG00000094804,ENSG00000118193
GO:0044430	cytoskeletal part	cellular_component	6.2589e-10	2.4867e-07	45	211	1488	19006	ENSG00000157193,ENSG00000198901,ENSG00000094804,ENSG00000134369,ENSG00000117724,ENSG00000129991,ENSG00000134690,ENSG00000101447,ENSG00000076382,ENSG00000087586,ENSG00000126787,ENSG00000117650,ENSG00000138180,ENSG00000011426,ENSG00000135476,ENSG00000134571,ENSG00000118193,ENSG00000169607,ENSG00000177602,ENSG00000134057,ENSG00000143476,ENSG00000093009,ENSG00000166851,ENSG00000075702,ENSG00000112742…
GO:0030071	regulation of mitotic metaphase/anaphase transition	biological_process	7.4265e-10	2.8959e-07	9	211	44	19006	ENSG00000156970,ENSG00000126787,ENSG00000134057,ENSG00000117724,ENSG00000094804,ENSG00000135476,ENSG00000175063,ENSG00000112742,ENSG00000166851
GO:1902099	regulation of metaphase/anaphase transition of cell cycle	biological_process	8.8933e-10	3.4048e-07	9	211	45	19006	ENSG00000117724,ENSG00000126787,ENSG00000156970,ENSG00000134057,ENSG00000135476,ENSG00000175063,ENSG00000112742,ENSG00000166851,ENSG00000094804
GO:0051321	meiotic cell cycle	biological_process	9.0975e-10	3.4208e-07	17	211	234	19006	ENSG00000117399,ENSG00000121621,ENSG00000156970,ENSG00000131747,ENSG00000148773,ENSG00000071539,ENSG00000135476,ENSG00000121152,ENSG00000198765,ENSG00000174371,ENSG00000003137,ENSG00000170312,ENSG00000117650,ENSG00000087586,ENSG00000166851,ENSG00000112742,ENSG00000085999
GO:0000940	condensed chromosome outer kinetochore	cellular_component	9.4315e-10	3.4842e-07	6	211	12	19006	ENSG00000117724,ENSG00000166851,ENSG00000154839,ENSG00000134057,ENSG00000165480,ENSG00000156970
GO:0007010	cytoskeleton organization	biological_process	1.0174e-09	3.6936e-07	40	211	1187	19006	ENSG00000117650,ENSG00000087586,ENSG00000076382,ENSG00000134369,ENSG00000077264,ENSG00000198901,ENSG00000137812,ENSG00000140795,ENSG00000101057,ENSG00000134057,ENSG00000161681,ENSG00000134571,ENSG00000135476,ENSG00000011426,ENSG00000150361,ENSG00000186185,ENSG00000154839,ENSG00000237649,ENSG00000089685,ENSG00000198844,ENSG00000170312,ENSG00000090889,ENSG00000152253,ENSG00000075702,ENSG00000166851…
GO:0007091	metaphase/anaphase transition of mitotic cell cycle	biological_process	1.1022e-09	3.9337e-07	9	211	46	19006	ENSG00000117724,ENSG00000134057,ENSG00000126787,ENSG00000156970,ENSG00000112742,ENSG00000166851,ENSG00000135476,ENSG00000175063,ENSG00000094804
GO:0005874	microtubule	cellular_component	1.2468e-09	4.3757e-07	22	211	388	19006	ENSG00000076382,ENSG00000186185,ENSG00000087586,ENSG00000117650,ENSG00000170312,ENSG00000089685,ENSG00000237649,ENSG00000154839,ENSG00000134369,ENSG00000090889,ENSG00000166851,ENSG00000198901,ENSG00000165480,ENSG00000142945,ENSG00000121621,ENSG00000138160,ENSG00000186638,ENSG00000118193,ENSG00000075218,ENSG00000112984,ENSG00000104833,ENSG00000178999
GO:0010965	regulation of mitotic sister chromatid separation	biological_process	1.3086e-09	4.422e-07	9	211	47	19006	ENSG00000094804,ENSG00000175063,ENSG00000135476,ENSG00000166851,ENSG00000112742,ENSG00000126787,ENSG00000156970,ENSG00000134057,ENSG00000117724
GO:0044784	metaphase/anaphase transition of cell cycle	biological_process	1.3086e-09	4.422e-07	9	211	47	19006	ENSG00000156970,ENSG00000126787,ENSG00000134057,ENSG00000117724,ENSG00000094804,ENSG00000135476,ENSG00000175063,ENSG00000112742,ENSG00000166851
GO:0034501	protein localization to kinetochore	biological_process	1.323e-09	4.422e-07	6	211	12	19006	ENSG00000156970,ENSG00000178999,ENSG00000177602,ENSG00000137812,ENSG00000170312,ENSG00000112742
GO:0051310	metaphase plate congression	biological_process	1.4244e-09	4.6865e-07	9	211	49	19006	ENSG00000117724,ENSG00000134690,ENSG00000101447,ENSG00000237649,ENSG00000142945,ENSG00000134057,ENSG00000146670,ENSG00000121621,ENSG00000118193
GO:0051303	establishment of chromosome localization	biological_process	1.5457e-09	5.0074e-07	10	211	68	19006	ENSG00000237649,ENSG00000134690,ENSG00000101447,ENSG00000117724,ENSG00000126787,ENSG00000121621,ENSG00000142945,ENSG00000146670,ENSG00000134057,ENSG00000118193
GO:0006996	organelle organization	biological_process	1.6917e-09	5.3973e-07	77	211	3648	19006	ENSG00000184357,ENSG00000109805,ENSG00000140795,ENSG00000126787,ENSG00000087586,ENSG00000076382,ENSG00000105011,ENSG00000118193,ENSG00000134571,ENSG00000174371,ENSG00000198765,ENSG00000011426,ENSG00000093009,ENSG00000101057,ENSG00000134057,ENSG00000011347,ENSG00000161681,ENSG00000276043,ENSG00000090889,ENSG00000075702,ENSG00000127564,ENSG00000001084,ENSG00000064655,ENSG00000237649,ENSG00000154839…
GO:0050000	chromosome localization	biological_process	1.8123e-09	5.6437e-07	10	211	69	19006	ENSG00000117724,ENSG00000101447,ENSG00000134690,ENSG00000237649,ENSG00000142945,ENSG00000134057,ENSG00000146670,ENSG00000121621,ENSG00000126787,ENSG00000118193
GO:0030496	midbody	cellular_component	1.8225e-09	5.6437e-07	14	211	147	19006	ENSG00000090889,ENSG00000118193,ENSG00000198901,ENSG00000178999,ENSG00000166851,ENSG00000112984,ENSG00000087586,ENSG00000117650,ENSG00000138180,ENSG00000076382,ENSG00000134690,ENSG00000089685,ENSG00000170312,ENSG00000117724
GO:0051306	mitotic sister chromatid separation	biological_process	1.9305e-09	5.8915e-07	9	211	49	19006	ENSG00000126787,ENSG00000156970,ENSG00000134057,ENSG00000117724,ENSG00000094804,ENSG00000175063,ENSG00000135476,ENSG00000166851,ENSG00000112742
GO:0031570	DNA integrity checkpoint	biological_process	2.479e-09	7.4571e-07	14	211	164	19006	ENSG00000131747,ENSG00000134057,ENSG00000087586,ENSG00000093009,ENSG00000143476,ENSG00000140534,ENSG00000170312,ENSG00000129173,ENSG00000158402,ENSG00000094804,ENSG00000075218,ENSG00000184481,ENSG00000166851,Novel00644
GO:1901989	positive regulation of cell cycle phase transition	biological_process	2.6279e-09	7.7937e-07	10	211	68	19006	ENSG00000164045,ENSG00000175063,ENSG00000135476,ENSG00000094804,ENSG00000158402,ENSG00000170312,ENSG00000101447,ENSG00000146670,ENSG00000093009,ENSG00000126787
GO:1902850	microtubule cytoskeleton organization involved in mitosis	biological_process	3.0774e-09	9.0003e-07	10	211	63	19006	ENSG00000142945,ENSG00000117650,ENSG00000101057,ENSG00000089685,ENSG00000117399,ENSG00000138160,ENSG00000237649,ENSG00000090889,ENSG00000166851,ENSG00000178999
GO:0051304	chromosome separation	biological_process	3.138e-09	9.0517e-07	10	211	69	19006	ENSG00000117724,ENSG00000126787,ENSG00000156970,ENSG00000131747,ENSG00000134057,ENSG00000175063,ENSG00000135476,ENSG00000166851,ENSG00000112742,ENSG00000094804
GO:0044843	cell cycle G1/S phase transition	biological_process	3.195e-09	9.0914e-07	17	211	254	19006	ENSG00000065328,ENSG00000183856,ENSG00000093009,ENSG00000171848,ENSG00000134057,ENSG00000118193,ENSG00000075218,ENSG00000158402,ENSG00000091651,ENSG00000101447,ENSG00000170312,ENSG00000122641,ENSG00000087586,ENSG00000145386,ENSG00000164045,ENSG00000129173,ENSG00000094804
GO:0033047	regulation of mitotic sister chromatid segregation	biological_process	3.6265e-09	1.0182e-06	9	211	52	19006	ENSG00000112742,ENSG00000166851,ENSG00000135476,ENSG00000175063,ENSG00000094804,ENSG00000117724,ENSG00000134057,ENSG00000156970,ENSG00000126787
GO:0031577	spindle checkpoint	biological_process	3.8421e-09	1.0645e-06	8	211	36	19006	ENSG00000117724,ENSG00000177602,ENSG00000134057,ENSG00000156970,ENSG00000166851,ENSG00000137812,ENSG00000112742,ENSG00000178999
GO:0033045	regulation of sister chromatid segregation	biological_process	4.236e-09	1.1584e-06	9	211	53	19006	ENSG00000134057,ENSG00000126787,ENSG00000156970,ENSG00000117724,ENSG00000094804,ENSG00000166851,ENSG00000112742,ENSG00000175063,ENSG00000135476
GO:0005875	microtubule associated complex	cellular_component	5.0171e-09	1.3544e-06	14	211	146	19006	ENSG00000087586,ENSG00000121621,ENSG00000142945,ENSG00000186185,ENSG00000186638,ENSG00000138160,ENSG00000134690,ENSG00000237649,ENSG00000089685,ENSG00000118193,ENSG00000090889,ENSG00000178999,ENSG00000112984,ENSG00000157193
GO:0007093	mitotic cell cycle checkpoint	biological_process	8.4065e-09	2.2407e-06	13	211	153	19006	ENSG00000170312,ENSG00000117724,ENSG00000140534,ENSG00000134057,ENSG00000131747,ENSG00000087586,ENSG00000156970,ENSG00000112742,ENSG00000166851,ENSG00000184481,ENSG00000158402,ENSG00000129173,ENSG00000075218
GO:0006323	DNA packaging	biological_process	8.8116e-09	2.3193e-06	14	211	197	19006	ENSG00000121152,ENSG00000109805,ENSG00000123485,ENSG00000137812,ENSG00000170820,ENSG00000198765,ENSG00000184357,ENSG00000105011,ENSG00000102384,ENSG00000170312,ENSG00000115163,ENSG00000134057,ENSG00000146670,ENSG00000131747
GO:0000910	cytokinesis	biological_process	9.813e-09	2.551e-06	13	211	139	19006	ENSG00000115163,ENSG00000087586,ENSG00000138180,ENSG00000166851,ENSG00000011426,ENSG00000112984,ENSG00000135476,ENSG00000198901,ENSG00000178999,ENSG00000094804,ENSG00000129173,ENSG00000090889,ENSG00000118193
GO:0090307	mitotic spindle assembly	biological_process	1.0134e-08	2.6023e-06	9	211	52	19006	ENSG00000117650,ENSG00000101057,ENSG00000089685,ENSG00000117399,ENSG00000237649,ENSG00000138160,ENSG00000090889,ENSG00000166851,ENSG00000178999
GO:0000228	nuclear chromosome	cellular_component	1.6907e-08	4.2894e-06	23	211	536	19006	ENSG00000171617,ENSG00000093009,ENSG00000156970,ENSG00000131747,ENSG00000134057,ENSG00000146670,ENSG00000065328,ENSG00000115163,ENSG00000091831,ENSG00000276043,ENSG00000198765,ENSG00000091651,ENSG00000178999,ENSG00000121152,ENSG00000087586,ENSG00000117650,ENSG00000101003,ENSG00000105011,ENSG00000089685,ENSG00000170312,ENSG00000184357,ENSG00000166851,Novel00644
GO:0005856	cytoskeleton	cellular_component	1.7521e-08	4.3921e-06	51	211	2005	19006	ENSG00000166851,ENSG00000075702,ENSG00000112742,ENSG00000090889,ENSG00000089685,ENSG00000170312,ENSG00000237649,ENSG00000154839,ENSG00000186185,ENSG00000150361,ENSG00000104833,ENSG00000112984,ENSG00000170011,ENSG00000178999,ENSG00000075218,ENSG00000117399,ENSG00000157456,ENSG00000186638,ENSG00000138160,ENSG00000123473,ENSG00000142945,ENSG00000165480,ENSG00000131747,ENSG00000121621,ENSG00000156970…
GO:0000780	condensed nuclear chromosome, centromeric region	cellular_component	2.3788e-08	5.893e-06	6	211	19	19006	ENSG00000134057,ENSG00000156970,ENSG00000087586,ENSG00000166851,ENSG00000115163,ENSG00000178999
GO:0071103	DNA conformation change	biological_process	2.4219e-08	5.93e-06	16	211	277	19006	ENSG00000123485,ENSG00000170820,ENSG00000121152,ENSG00000198765,ENSG00000115163,ENSG00000093009,ENSG00000131747,ENSG00000134057,ENSG00000146670,ENSG00000137812,ENSG00000109805,ENSG00000184357,ENSG00000105011,ENSG00000101003,ENSG00000170312,ENSG00000102384
GO:0044763	single-organism cellular process	biological_process	2.9085e-08	7.0395e-06	178	211	12860	19006	ENSG00000123572,ENSG00000177602,ENSG00000168078,ENSG00000124839,ENSG00000091651,ENSG00000135476,ENSG00000180785,ENSG00000117650,ENSG00000111665,ENSG00000101447,ENSG00000145113,ENSG00000101638,ENSG00000122641,ENSG00000168309,ENSG00000077264,ENSG00000094804,ENSG00000145386,ENSG00000198901,ENSG00000137812,ENSG00000164045,ENSG00000110245,ENSG00000231852,ENSG00000071539,ENSG00000123473,ENSG00000138160…
GO:0045787	positive regulation of cell cycle	biological_process	3.0194e-08	7.2249e-06	18	211	330	19006	ENSG00000134057,ENSG00000146670,ENSG00000093009,ENSG00000158402,ENSG00000118193,ENSG00000167244,ENSG00000075218,ENSG00000178999,ENSG00000135476,ENSG00000175063,ENSG00000126787,ENSG00000087586,ENSG00000170312,ENSG00000101447,ENSG00000129173,ENSG00000094804,ENSG00000164045,ENSG00000184481
GO:0033044	regulation of chromosome organization	biological_process	3.8156e-08	9.0275e-06	17	211	296	19006	ENSG00000170820,ENSG00000175063,ENSG00000178999,ENSG00000135476,ENSG00000148773,ENSG00000146670,ENSG00000134057,ENSG00000093009,ENSG00000156970,ENSG00000276043,ENSG00000184357,ENSG00000094804,ENSG00000166851,ENSG00000112742,ENSG00000126787,ENSG00000117650,ENSG00000117724
GO:0000794	condensed nuclear chromosome	cellular_component	4.0129e-08	9.3396e-06	10	211	89	19006	ENSG00000115163,ENSG00000117650,ENSG00000087586,ENSG00000156970,ENSG00000134057,ENSG00000178999,ENSG00000121152,Novel00644,ENSG00000166851,ENSG00000198765
GO:0071822	protein complex subunit organization	biological_process	4.0362e-08	9.3396e-06	48	211	1946	19006	ENSG00000186638,ENSG00000138160,ENSG00000123473,ENSG00000134569,ENSG00000115163,ENSG00000117399,ENSG00000121621,ENSG00000142945,ENSG00000175063,ENSG00000178999,ENSG00000123485,ENSG00000104833,ENSG00000170820,ENSG00000168676,ENSG00000237649,ENSG00000159307,ENSG00000089685,ENSG00000198844,ENSG00000102384,ENSG00000170312,ENSG00000186185,ENSG00000075702,ENSG00000166851,ENSG00000112742,ENSG00000090889…
GO:0032133	chromosome passenger complex	cellular_component	4.4655e-08	1.0221e-05	4	211	5	19006	ENSG00000089685,ENSG00000178999,ENSG00000134690,ENSG00000087586
GO:0033043	regulation of organelle organization	biological_process	4.7381e-08	1.0728e-05	36	211	1185	19006	ENSG00000123473,ENSG00000138160,ENSG00000117399,ENSG00000156970,ENSG00000121621,ENSG00000165480,ENSG00000132872,ENSG00000178999,ENSG00000175063,ENSG00000170820,ENSG00000104833,ENSG00000044524,ENSG00000158402,ENSG00000154839,ENSG00000198844,ENSG00000112742,ENSG00000166851,ENSG00000127564,ENSG00000276043,ENSG00000161681,ENSG00000093009,ENSG00000146670,ENSG00000134057,ENSG00000148773,ENSG00000135476…
GO:0005871	kinesin complex	cellular_component	5.2176e-08	1.1688e-05	9	211	55	19006	ENSG00000121621,ENSG00000186185,ENSG00000142945,ENSG00000186638,ENSG00000138160,ENSG00000237649,ENSG00000118193,ENSG00000090889,ENSG00000112984
GO:0007080	mitotic metaphase plate congression	biological_process	5.2814e-08	1.1706e-05	7	211	35	19006	ENSG00000237649,ENSG00000134690,ENSG00000121621,ENSG00000118193,ENSG00000142945,ENSG00000146670,ENSG00000134057
GO:0043228	non-membrane-bounded organelle	cellular_component	6.104e-08	1.3251e-05	77	211	3970	19006	ENSG00000134369,ENSG00000094804,ENSG00000198901,ENSG00000137812,ENSG00000117650,ENSG00000134690,ENSG00000101447,ENSG00000117724,ENSG00000091651,ENSG00000135476,ENSG00000148773,ENSG00000146670,ENSG00000169607,ENSG00000177602,ENSG00000051341,ENSG00000091831,ENSG00000152253,ENSG00000129173,ENSG00000134323,ENSG00000166851,ENSG00000112742,Novel00644,ENSG00000150361,ENSG00000186185,ENSG00000101003,ENSG…
GO:0043232	intracellular non-membrane-bounded organelle	cellular_component	6.104e-08	1.3251e-05	77	211	3970	19006	ENSG00000184357,ENSG00000157193,ENSG00000140795,ENSG00000109805,ENSG00000076382,ENSG00000126787,ENSG00000087586,ENSG00000138180,ENSG00000129991,Novel00550,ENSG00000105011,ENSG00000198765,ENSG00000165495,ENSG00000134571,ENSG00000118193,ENSG00000011426,ENSG00000134057,ENSG00000093009,ENSG00000171617,ENSG00000101057,ENSG00000143476,ENSG00000276043,ENSG00000065328,ENSG00000090889,ENSG00000127564,ENSG…
GO:1902749	regulation of cell cycle G2/M phase transition	biological_process	6.956e-08	1.4946e-05	11	211	126	19006	ENSG00000087586,ENSG00000170312,ENSG00000117724,ENSG00000140534,ENSG00000158402,ENSG00000118193,ENSG00000075218,ENSG00000184481,ENSG00000166851,ENSG00000164045,ENSG00000145386
GO:0000082	G1/S transition of mitotic cell cycle	biological_process	7.644e-08	1.6259e-05	15	211	241	19006	ENSG00000164045,ENSG00000094804,ENSG00000129173,ENSG00000158402,ENSG00000091651,ENSG00000118193,ENSG00000075218,ENSG00000170312,ENSG00000183856,ENSG00000122641,ENSG00000065328,ENSG00000134057,ENSG00000093009,ENSG00000087586,ENSG00000171848
GO:0051225	spindle assembly	biological_process	7.816e-08	1.6458e-05	10	211	88	19006	ENSG00000237649,ENSG00000138160,ENSG00000117399,ENSG00000089685,ENSG00000117650,ENSG00000087586,ENSG00000101057,ENSG00000178999,ENSG00000166851,ENSG00000090889
GO:0043933	macromolecular complex subunit organization	biological_process	7.9681e-08	1.6612e-05	59	211	2706	19006	ENSG00000117399,ENSG00000115163,ENSG00000186638,ENSG00000138160,ENSG00000134569,ENSG00000123473,ENSG00000142945,ENSG00000121621,ENSG00000110245,ENSG00000104833,ENSG00000170820,ENSG00000123485,ENSG00000178999,ENSG00000175063,ENSG00000126733,ENSG00000168676,ENSG00000198844,ENSG00000102384,ENSG00000170312,ENSG00000089685,ENSG00000140534,ENSG00000159307,ENSG00000064655,ENSG00000237649,ENSG00000186185…
GO:0005813	centrosome	cellular_component	8.1657e-08	1.6857e-05	22	211	498	19006	ENSG00000135476,ENSG00000178999,ENSG00000117399,ENSG00000123473,ENSG00000186638,ENSG00000177602,ENSG00000169607,ENSG00000157456,ENSG00000134057,ENSG00000131747,ENSG00000142945,ENSG00000143476,ENSG00000093009,ENSG00000166851,ENSG00000075702,ENSG00000117724,ENSG00000170312,ENSG00000076382,ENSG00000138180,ENSG00000087586,ENSG00000126787,ENSG00000117650
GO:0032434	regulation of proteasomal ubiquitin-dependent protein catabolic process	biological_process	9.8289e-08	2.0094e-05	12	211	153	19006	ENSG00000168078,ENSG00000117724,ENSG00000156970,ENSG00000087586,ENSG00000126787,ENSG00000001084,ENSG00000134057,ENSG00000175063,ENSG00000135476,ENSG00000166851,ENSG00000112742,ENSG00000094804
GO:0070507	regulation of microtubule cytoskeleton organization	biological_process	1.4469e-07	2.9296e-05	12	211	150	19006	ENSG00000076382,ENSG00000134057,ENSG00000165480,ENSG00000121621,ENSG00000117650,ENSG00000087586,ENSG00000138160,ENSG00000123473,ENSG00000154839,ENSG00000044524,ENSG00000166851,ENSG00000104833
GO:0000003	reproduction	biological_process	1.707e-07	3.4232e-05	32	211	1038	19006	ENSG00000134207,ENSG00000003137,ENSG00000170312,ENSG00000001626,ENSG00000237649,ENSG00000085999,ENSG00000166851,ENSG00000112742,ENSG00000131747,ENSG00000071539,ENSG00000121621,ENSG00000156970,ENSG00000136943,ENSG00000117399,ENSG00000158402,ENSG00000170820,ENSG00000121152,ENSG00000087586,ENSG00000117650,ENSG00000122641,ENSG00000163501,ENSG00000105011,ENSG00000137812,ENSG00000138039,ENSG00000148773…
GO:0005815	microtubule organizing center	cellular_component	1.8276e-07	3.6306e-05	25	211	657	19006	ENSG00000135476,ENSG00000178999,ENSG00000134057,ENSG00000142945,ENSG00000131747,ENSG00000143476,ENSG00000121621,ENSG00000093009,ENSG00000156970,ENSG00000117399,ENSG00000186638,ENSG00000177602,ENSG00000123473,ENSG00000157456,ENSG00000169607,ENSG00000075702,ENSG00000166851,ENSG00000076382,ENSG00000138180,ENSG00000087586,ENSG00000117650,ENSG00000126787,ENSG00000170312,ENSG00000117724,ENSG00000237649
GO:0044699	single-organism process	biological_process	2.4178e-07	4.7528e-05	186	211	14031	19006	ENSG00000134369,ENSG00000188803,ENSG00000138039,ENSG00000198932,ENSG00000187079,ENSG00000134690,ENSG00000163501,ENSG00000137869,ENSG00000117724,ENSG00000167244,ENSG00000169783,ENSG00000166676,ENSG00000035499,ENSG00000182389,ENSG00000183770,ENSG00000100234,ENSG00000148773,ENSG00000146670,ENSG00000114646,ENSG00000051341,ENSG00000152208,ENSG00000091831,ENSG00000177181,ENSG00000175445,ENSG00000085999…
GO:1904666	regulation of ubiquitin protein ligase activity	biological_process	2.4377e-07	4.7528e-05	7	211	43	19006	ENSG00000117724,ENSG00000112742,ENSG00000117399,ENSG00000166851,ENSG00000175063,ENSG00000134057,ENSG00000156970
GO:0006259	DNA metabolic process	biological_process	4.1197e-07	7.9093e-05	30	211	994	19006	ENSG00000276043,ENSG00000051341,ENSG00000065328,ENSG00000071539,ENSG00000146670,ENSG00000148773,ENSG00000131747,ENSG00000143476,ENSG00000093009,ENSG00000171848,ENSG00000183770,ENSG00000170820,ENSG00000178999,ENSG00000158402,ENSG00000198765,ENSG00000091651,ENSG00000174371,ENSG00000170312,ENSG00000117724,ENSG00000140534,ENSG00000101003,ENSG00000064655,ENSG00000117650,Novel00644,ENSG00000164045,ENSG…
GO:0051782	negative regulation of cell division	biological_process	4.1317e-07	7.9093e-05	8	211	64	19006	ENSG00000156970,ENSG00000134057,ENSG00000117724,ENSG00000091651,ENSG00000129173,ENSG00000178999,ENSG00000112742,ENSG00000166851
GO:0044454	nuclear chromosome part	cellular_component	4.3903e-07	8.3285e-05	20	211	502	19006	ENSG00000171617,ENSG00000093009,ENSG00000156970,ENSG00000134057,ENSG00000146670,ENSG00000065328,ENSG00000091831,ENSG00000276043,ENSG00000115163,ENSG00000091651,ENSG00000198765,ENSG00000178999,ENSG00000121152,ENSG00000087586,ENSG00000101003,ENSG00000105011,ENSG00000170312,ENSG00000184357,Novel00644,ENSG00000166851
GO:0008017	microtubule binding	molecular_function	4.7779e-07	8.9828e-05	14	211	213	19006	ENSG00000090889,ENSG00000118193,ENSG00000198901,ENSG00000166851,ENSG00000112984,ENSG00000121621,ENSG00000142945,ENSG00000186185,ENSG00000101447,ENSG00000154839,ENSG00000237649,ENSG00000138160,ENSG00000186638,ENSG00000089685
GO:0007126	meiotic nuclear division	biological_process	5.136e-07	9.5707e-05	12	211	175	19006	ENSG00000003137,ENSG00000117399,ENSG00000131747,ENSG00000071539,ENSG00000156970,ENSG00000121621,ENSG00000087586,ENSG00000166851,ENSG00000112742,ENSG00000121152,ENSG00000135476,ENSG00000198765
GO:0071173	spindle assembly checkpoint	biological_process	5.7868e-07	0.00010689	6	211	29	19006	ENSG00000112742,ENSG00000117724,ENSG00000137812,ENSG00000166851,ENSG00000134057,ENSG00000156970
GO:0051656	establishment of organelle localization	biological_process	6.3179e-07	0.00011568	17	211	360	19006	ENSG00000135476,ENSG00000101098,ENSG00000118193,ENSG00000165646,ENSG00000124839,ENSG00000115163,ENSG00000121621,ENSG00000146670,ENSG00000134057,ENSG00000011347,ENSG00000142945,ENSG00000134690,ENSG00000237649,ENSG00000101447,ENSG00000117724,ENSG00000126787,ENSG00000076382
GO:0032886	regulation of microtubule-based process	biological_process	7.4316e-07	0.0001349	12	211	172	19006	ENSG00000044524,ENSG00000104833,ENSG00000166851,ENSG00000121621,ENSG00000117650,ENSG00000087586,ENSG00000076382,ENSG00000134057,ENSG00000165480,ENSG00000138160,ENSG00000123473,ENSG00000154839
GO:0008608	attachment of spindle microtubules to kinetochore	biological_process	8.5504e-07	0.00015308	6	211	30	19006	ENSG00000137812,ENSG00000178999,ENSG00000142945,ENSG00000076382,ENSG00000134057,ENSG00000117650
GO:1903046	meiotic cell cycle process	biological_process	8.5782e-07	0.00015308	12	211	184	19006	ENSG00000156970,ENSG00000121621,ENSG00000087586,ENSG00000071539,ENSG00000131747,ENSG00000003137,ENSG00000117399,ENSG00000198765,ENSG00000135476,ENSG00000112742,ENSG00000121152,ENSG00000166851
GO:0000778	condensed nuclear chromosome kinetochore	cellular_component	1.056e-06	0.00018685	4	211	9	19006	ENSG00000156970,ENSG00000134057,ENSG00000166851,ENSG00000115163
GO:0061136	regulation of proteasomal protein catabolic process	biological_process	1.067e-06	0.00018723	12	211	191	19006	ENSG00000134057,ENSG00000001084,ENSG00000087586,ENSG00000156970,ENSG00000126787,ENSG00000117724,ENSG00000168078,ENSG00000094804,ENSG00000112742,ENSG00000166851,ENSG00000135476,ENSG00000175063
GO:0030261	chromosome condensation	biological_process	1.0869e-06	0.00018915	6	211	33	19006	ENSG00000109805,ENSG00000121152,ENSG00000170312,ENSG00000146670,ENSG00000134057,ENSG00000131747
GO:0051985	negative regulation of chromosome segregation	biological_process	1.1281e-06	0.00019417	6	211	32	19006	ENSG00000135476,ENSG00000117724,ENSG00000112742,ENSG00000166851,ENSG00000156970,ENSG00000134057
GO:0035173	histone kinase activity	molecular_function	1.1342e-06	0.00019417	5	211	17	19006	ENSG00000178999,ENSG00000177602,ENSG00000170312,ENSG00000087586,ENSG00000134057
GO:1903050	regulation of proteolysis involved in cellular protein catabolic process	biological_process	1.1449e-06	0.00019442	14	211	270	19006	ENSG00000094804,ENSG00000112742,ENSG00000166851,ENSG00000135476,ENSG00000175063,ENSG00000134057,ENSG00000001084,ENSG00000087586,ENSG00000126787,ENSG00000156970,ENSG00000117724,ENSG00000170312,ENSG00000168078,ENSG00000117399
GO:0044877	macromolecular complex binding	molecular_function	1.405e-06	0.00023667	39	211	1506	19006	ENSG00000090889,ENSG00000166402,ENSG00000166851,ENSG00000186185,ENSG00000237649,ENSG00000154839,ENSG00000170312,ENSG00000140534,ENSG00000089685,ENSG00000112984,ENSG00000121152,ENSG00000171914,ENSG00000136943,ENSG00000121621,ENSG00000142945,ENSG00000131747,ENSG00000186638,ENSG00000138160,ENSG00000115163,ENSG00000117399,ENSG00000184357,ENSG00000198901,ENSG00000184481,ENSG00000157193,ENSG00000101447…
GO:0003777	microtubule motor activity	molecular_function	1.4182e-06	0.00023701	9	211	78	19006	ENSG00000186185,ENSG00000142945,ENSG00000121621,ENSG00000138160,ENSG00000186638,ENSG00000237649,ENSG00000118193,ENSG00000090889,ENSG00000112984
GO:0061640	cytoskeleton-dependent cytokinesis	biological_process	1.4905e-06	0.00024713	7	211	49	19006	ENSG00000166851,ENSG00000115163,ENSG00000011426,ENSG00000112984,ENSG00000178999,ENSG00000090889,ENSG00000138180
GO:0010948	negative regulation of cell cycle process	biological_process	1.5323e-06	0.00025207	14	211	277	19006	ENSG00000075218,ENSG00000129173,ENSG00000158402,ENSG00000135476,ENSG00000178999,ENSG00000184481,ENSG00000166851,ENSG00000112742,ENSG00000087586,ENSG00000156970,ENSG00000134057,ENSG00000140534,ENSG00000117724,ENSG00000170312
GO:0072686	mitotic spindle	cellular_component	1.5528e-06	0.00025347	8	211	70	19006	ENSG00000101447,ENSG00000169607,ENSG00000170312,ENSG00000087586,ENSG00000121621,ENSG00000076382,ENSG00000178999,ENSG00000135476
GO:1901991	negative regulation of mitotic cell cycle phase transition	biological_process	1.5792e-06	0.00025579	12	211	202	19006	ENSG00000184481,ENSG00000166851,ENSG00000112742,ENSG00000075218,ENSG00000129173,ENSG00000158402,ENSG00000140534,ENSG00000117724,ENSG00000170312,ENSG00000087586,ENSG00000156970,ENSG00000134057
GO:0045931	positive regulation of mitotic cell cycle	biological_process	1.6374e-06	0.0002632	10	211	130	19006	ENSG00000167244,ENSG00000094804,ENSG00000135476,ENSG00000175063,ENSG00000087586,ENSG00000126787,ENSG00000093009,ENSG00000146670,ENSG00000134057,ENSG00000170312
GO:0034698	response to gonadotropin	biological_process	1.6624e-06	0.00026519	6	211	29	19006	ENSG00000001084,ENSG00000136943,ENSG00000170820,ENSG00000122641,ENSG00000138039,ENSG00000145386
GO:0044774	mitotic DNA integrity checkpoint	biological_process	1.6786e-06	0.00026576	9	211	106	19006	ENSG00000184481,ENSG00000158402,ENSG00000129173,ENSG00000075218,ENSG00000170312,ENSG00000140534,ENSG00000134057,ENSG00000131747,ENSG00000087586
GO:0010498	proteasomal protein catabolic process	biological_process	1.8276e-06	0.0002872	18	211	445	19006	ENSG00000166851,ENSG00000112742,ENSG00000094804,ENSG00000170312,ENSG00000117724,ENSG00000087586,ENSG00000126787,ENSG00000001084,ENSG00000175063,ENSG00000135476,ENSG00000178999,ENSG00000075218,ENSG00000118193,ENSG00000168078,ENSG00000117399,ENSG00000171617,ENSG00000156970,ENSG00000134057
GO:0051640	organelle localization	biological_process	2.1673e-06	0.00033806	19	211	478	19006	ENSG00000076382,ENSG00000126787,ENSG00000087586,ENSG00000117724,ENSG00000101447,ENSG00000237649,ENSG00000134690,ENSG00000124839,ENSG00000118193,ENSG00000165646,ENSG00000101098,ENSG00000135476,ENSG00000146670,ENSG00000134057,ENSG00000011347,ENSG00000142945,ENSG00000060140,ENSG00000121621,ENSG00000115163
GO:0051128	regulation of cellular component organization	biological_process	2.2571e-06	0.00034947	52	211	2362	19006	ENSG00000117724,ENSG00000122641,ENSG00000087586,ENSG00000117650,ENSG00000126787,ENSG00000076382,ENSG00000140795,ENSG00000157193,ENSG00000184357,ENSG00000168309,ENSG00000077264,ENSG00000094804,ENSG00000185008,ENSG00000091831,ENSG00000276043,ENSG00000152208,ENSG00000161681,ENSG00000093009,ENSG00000171617,ENSG00000134057,ENSG00000011347,ENSG00000146670,ENSG00000148773,ENSG00000135476,ENSG00000011426…
GO:0016572	histone phosphorylation	biological_process	2.3418e-06	0.00035994	6	211	35	19006	ENSG00000170312,ENSG00000145386,ENSG00000177602,ENSG00000178999,ENSG00000134057,ENSG00000087586
GO:1901992	positive regulation of mitotic cell cycle phase transition	biological_process	2.441e-06	0.00037246	7	211	58	19006	ENSG00000135476,ENSG00000175063,ENSG00000170312,ENSG00000126787,ENSG00000093009,ENSG00000094804,ENSG00000146670
GO:0043161	proteasome-mediated ubiquitin-dependent protein catabolic process	biological_process	2.981e-06	0.00045159	17	211	416	19006	ENSG00000075218,ENSG00000118193,ENSG00000175063,ENSG00000135476,ENSG00000178999,ENSG00000156970,ENSG00000134057,ENSG00000168078,ENSG00000117399,ENSG00000094804,ENSG00000166851,ENSG00000112742,ENSG00000087586,ENSG00000126787,ENSG00000001084,ENSG00000117724,ENSG00000170312
GO:0071371	cellular response to gonadotropin stimulus	biological_process	3.0262e-06	0.00045213	5	211	19	19006	ENSG00000170820,ENSG00000122641,ENSG00000145386,ENSG00000138039,ENSG00000001084
GO:1901988	negative regulation of cell cycle phase transition	biological_process	3.0275e-06	0.00045213	12	211	214	19006	ENSG00000166851,ENSG00000184481,ENSG00000112742,ENSG00000129173,ENSG00000158402,ENSG00000075218,ENSG00000140534,ENSG00000117724,ENSG00000170312,ENSG00000134057,ENSG00000087586,ENSG00000156970
GO:1903362	regulation of cellular protein catabolic process	biological_process	3.2615e-06	0.00048364	14	211	293	19006	ENSG00000094804,ENSG00000112742,ENSG00000166851,ENSG00000135476,ENSG00000175063,ENSG00000134057,ENSG00000001084,ENSG00000156970,ENSG00000087586,ENSG00000126787,ENSG00000117724,ENSG00000170312,ENSG00000117399,ENSG00000168078
GO:0006260	DNA replication	biological_process	3.3722e-06	0.00049657	16	211	370	19006	ENSG00000140534,ENSG00000170312,ENSG00000101003,ENSG00000117650,ENSG00000164045,ENSG00000129173,ENSG00000094804,ENSG00000051341,ENSG00000065328,ENSG00000171848,ENSG00000093009,ENSG00000143476,ENSG00000178999,ENSG00000158402,ENSG00000091651,ENSG00000174371
GO:0051436	negative regulation of ubiquitin-protein ligase activity involved in mitotic cell cycle	biological_process	3.8564e-06	0.00056003	8	211	95	19006	ENSG00000112742,ENSG00000166851,ENSG00000175063,ENSG00000134057,ENSG00000156970,ENSG00000117724,ENSG00000170312,ENSG00000117399
GO:0051439	regulation of ubiquitin-protein ligase activity involved in mitotic cell cycle	biological_process	3.8564e-06	0.00056003	8	211	95	19006	ENSG00000112742,ENSG00000166851,ENSG00000175063,ENSG00000117724,ENSG00000170312,ENSG00000117399,ENSG00000134057,ENSG00000156970
GO:0045132	meiotic chromosome segregation	biological_process	4.9063e-06	0.00070761	8	211	89	19006	ENSG00000198765,ENSG00000135476,ENSG00000112742,ENSG00000121152,ENSG00000166851,ENSG00000156970,ENSG00000071539,ENSG00000131747
GO:1902806	regulation of cell cycle G1/S phase transition	biological_process	5.423e-06	0.00077341	10	211	148	19006	ENSG00000094804,ENSG00000158402,ENSG00000129173,ENSG00000075218,ENSG00000118193,ENSG00000170312,ENSG00000101447,ENSG00000134057,ENSG00000093009,ENSG00000087586
GO:0045930	negative regulation of mitotic cell cycle	biological_process	5.436e-06	0.00077341	13	211	264	19006	ENSG00000156970,ENSG00000087586,ENSG00000131747,ENSG00000134057,ENSG00000140534,ENSG00000170312,ENSG00000117724,ENSG00000075218,ENSG00000129173,ENSG00000158402,ENSG00000166851,ENSG00000184481,ENSG00000112742
GO:0070925	organelle assembly	biological_process	5.9568e-06	0.00083635	19	211	516	19006	ENSG00000117650,ENSG00000087586,ENSG00000237649,ENSG00000117724,ENSG00000089685,ENSG00000090889,ENSG00000140795,ENSG00000166851,ENSG00000075702,ENSG00000137812,ENSG00000101057,ENSG00000011347,ENSG00000123473,ENSG00000138160,ENSG00000115163,ENSG00000117399,ENSG00000134571,ENSG00000178999,ENSG00000011426
GO:0000077	DNA damage checkpoint	biological_process	5.9578e-06	0.00083635	10	211	154	19006	ENSG00000129173,ENSG00000158402,ENSG00000075218,ENSG00000166851,ENSG00000184481,Novel00644,ENSG00000134057,ENSG00000087586,ENSG00000143476,ENSG00000170312
GO:0000281	mitotic cytokinesis	biological_process	7.3792e-06	0.001029	6	211	40	19006	ENSG00000112984,ENSG00000011426,ENSG00000166851,ENSG00000115163,ENSG00000138180,ENSG00000090889
GO:0007094	mitotic spindle assembly checkpoint	biological_process	8.3261e-06	0.0011534	5	211	27	19006	ENSG00000117724,ENSG00000112742,ENSG00000166851,ENSG00000156970,ENSG00000134057
GO:0006720	isoprenoid metabolic process	biological_process	9.1528e-06	0.001259	9	211	127	19006	ENSG00000110245,ENSG00000113161,ENSG00000003137,ENSG00000175445,ENSG00000198074,ENSG00000142798,ENSG00000157193,ENSG00000265203,ENSG00000134240
GO:0051444	negative regulation of ubiquitin-protein transferase activity	biological_process	9.2077e-06	0.001259	8	211	106	19006	ENSG00000166851,ENSG00000112742,ENSG00000175063,ENSG00000134057,ENSG00000156970,ENSG00000117399,ENSG00000170312,ENSG00000117724
GO:0045840	positive regulation of mitotic nuclear division	biological_process	9.5162e-06	0.0012928	6	211	46	19006	ENSG00000126787,ENSG00000167244,ENSG00000087586,ENSG00000146670,ENSG00000135476,ENSG00000175063
GO:0051352	negative regulation of ligase activity	biological_process	9.9158e-06	0.0013384	8	211	107	19006	ENSG00000134057,ENSG00000156970,ENSG00000117399,ENSG00000170312,ENSG00000117724,ENSG00000166851,ENSG00000112742,ENSG00000175063
GO:0015631	tubulin binding	molecular_function	1.0066e-05	0.0013501	14	211	285	19006	ENSG00000089685,ENSG00000186638,ENSG00000138160,ENSG00000237649,ENSG00000101447,ENSG00000154839,ENSG00000142945,ENSG00000186185,ENSG00000121621,ENSG00000112984,ENSG00000166851,ENSG00000198901,ENSG00000118193,ENSG00000090889
GO:0051781	positive regulation of cell division	biological_process	1.0835e-05	0.001444	9	211	127	19006	ENSG00000094804,ENSG00000167244,ENSG00000118193,ENSG00000175063,ENSG00000178999,ENSG00000135476,ENSG00000146670,ENSG00000087586,ENSG00000126787
GO:0071174	mitotic spindle checkpoint	biological_process	1.1981e-05	0.0015867	5	211	29	19006	ENSG00000156970,ENSG00000134057,ENSG00000112742,ENSG00000117724,ENSG00000166851
GO:0042176	regulation of protein catabolic process	biological_process	1.2254e-05	0.0016127	16	211	411	19006	ENSG00000001084,ENSG00000126787,ENSG00000087586,ENSG00000170312,ENSG00000117724,ENSG00000101447,ENSG00000094804,ENSG00000112742,ENSG00000166851,ENSG00000134057,ENSG00000100234,ENSG00000156970,ENSG00000117399,ENSG00000168078,ENSG00000135476,ENSG00000175063
GO:0033046	negative regulation of sister chromatid segregation	biological_process	1.4039e-05	0.0017952	5	211	30	19006	ENSG00000117724,ENSG00000112742,ENSG00000166851,ENSG00000156970,ENSG00000134057
GO:0033048	negative regulation of mitotic sister chromatid segregation	biological_process	1.4039e-05	0.0017952	5	211	30	19006	ENSG00000134057,ENSG00000156970,ENSG00000166851,ENSG00000112742,ENSG00000117724
GO:0045841	negative regulation of mitotic metaphase/anaphase transition	biological_process	1.4039e-05	0.0017952	5	211	30	19006	ENSG00000166851,ENSG00000112742,ENSG00000117724,ENSG00000134057,ENSG00000156970
GO:2000816	negative regulation of mitotic sister chromatid separation	biological_process	1.4039e-05	0.0017952	5	211	30	19006	ENSG00000166851,ENSG00000117724,ENSG00000112742,ENSG00000156970,ENSG00000134057
GO:0022607	cellular component assembly	biological_process	1.4067e-05	0.0017952	51	211	2518	19006	ENSG00000113161,ENSG00000105011,ENSG00000163501,ENSG00000117724,ENSG00000087586,ENSG00000187079,ENSG00000117650,ENSG00000137812,ENSG00000140795,ENSG00000077264,ENSG00000184357,ENSG00000185008,ENSG00000161681,ENSG00000091831,ENSG00000051341,ENSG00000093009,ENSG00000171848,ENSG00000101057,ENSG00000011347,ENSG00000134057,ENSG00000011426,ENSG00000118193,ENSG00000134571,ENSG00000198765,ENSG00000124839…
GO:0072698	protein localization to microtubule cytoskeleton	biological_process	1.432e-05	0.0018165	5	211	27	19006	ENSG00000087586,ENSG00000076382,ENSG00000123473,ENSG00000101447,ENSG00000112742
GO:0003006	developmental process involved in reproduction	biological_process	1.5655e-05	0.0019739	21	211	639	19006	ENSG00000185008,ENSG00000091831,ENSG00000121621,ENSG00000136943,ENSG00000123572,ENSG00000134057,ENSG00000071539,ENSG00000170820,ENSG00000183770,ENSG00000126733,ENSG00000198765,ENSG00000001626,ENSG00000163501,ENSG00000122641,ENSG00000137869,ENSG00000102384,ENSG00000087586,ENSG00000138039,ENSG00000137812,ENSG00000148795,ENSG00000129173
GO:1902100	negative regulation of metaphase/anaphase transition of cell cycle	biological_process	1.6178e-05	0.0020277	5	211	31	19006	ENSG00000134057,ENSG00000156970,ENSG00000112742,ENSG00000117724,ENSG00000166851
GO:2000045	regulation of G1/S transition of mitotic cell cycle	biological_process	1.6863e-05	0.0021004	9	211	135	19006	ENSG00000075218,ENSG00000118193,ENSG00000094804,ENSG00000158402,ENSG00000129173,ENSG00000170312,ENSG00000087586,ENSG00000093009,ENSG00000134057
GO:1904667	negative regulation of ubiquitin protein ligase activity	biological_process	1.6957e-05	0.0021004	5	211	32	19006	ENSG00000166851,ENSG00000117724,ENSG00000112742,ENSG00000156970,ENSG00000134057
GO:1903052	positive regulation of proteolysis involved in cellular protein catabolic process	biological_process	1.9697e-05	0.0024255	10	211	180	19006	ENSG00000134057,ENSG00000087586,ENSG00000126787,ENSG00000156970,ENSG00000001084,ENSG00000117399,ENSG00000170312,ENSG00000166851,ENSG00000175063,ENSG00000135476
GO:0005524	ATP binding	molecular_function	2.1062e-05	0.0025785	37	211	1497	19006	ENSG00000148773,ENSG00000123572,ENSG00000060140,ENSG00000051341,ENSG00000168078,ENSG00000177602,ENSG00000118193,ENSG00000117650,ENSG00000087586,ENSG00000094804,ENSG00000077264,ENSG00000140795,ENSG00000071539,ENSG00000142945,ENSG00000131747,ENSG00000121621,ENSG00000156970,ENSG00000136267,ENSG00000138160,ENSG00000186638,ENSG00000044524,ENSG00000112984,ENSG00000178999,ENSG00000165304,ENSG00000175063…
GO:0071156	regulation of cell cycle arrest	biological_process	2.1243e-05	0.0025856	8	211	110	19006	ENSG00000134057,ENSG00000087586,ENSG00000170312,ENSG00000129173,ENSG00000158402,ENSG00000075218,ENSG00000184481,ENSG00000111206
GO:0006974	cellular response to DNA damage stimulus	biological_process	2.2681e-05	0.0027448	23	211	801	19006	ENSG00000158402,ENSG00000174371,ENSG00000198765,ENSG00000075218,ENSG00000131747,ENSG00000071539,ENSG00000134057,ENSG00000146670,ENSG00000093009,ENSG00000143476,ENSG00000051341,ENSG00000276043,ENSG00000065328,ENSG00000085999,ENSG00000129173,ENSG00000184481,ENSG00000166851,Novel00644,ENSG00000111206,ENSG00000087586,ENSG00000140534,ENSG00000170312,ENSG00000064655
GO:0051603	proteolysis involved in cellular protein catabolic process	biological_process	2.3393e-05	0.0028148	21	211	679	19006	ENSG00000001084,ENSG00000126787,ENSG00000087586,ENSG00000170312,ENSG00000117724,ENSG00000094804,ENSG00000112742,ENSG00000166851,ENSG00000134057,ENSG00000136943,ENSG00000143476,ENSG00000171617,ENSG00000156970,ENSG00000276043,ENSG00000168078,ENSG00000117399,ENSG00000118193,ENSG00000075218,ENSG00000135476,ENSG00000178999,ENSG00000175063
GO:0032435	negative regulation of proteasomal ubiquitin-dependent protein catabolic process	biological_process	2.3555e-05	0.0028182	6	211	55	19006	ENSG00000134057,ENSG00000156970,ENSG00000168078,ENSG00000166851,ENSG00000117724,ENSG00000112742
GO:0034453	microtubule anchoring	biological_process	2.4661e-05	0.0029338	6	211	49	19006	ENSG00000117650,ENSG00000142945,ENSG00000076382,ENSG00000134057,ENSG00000178999,ENSG00000137812
GO:0071168	protein localization to chromatin	biological_process	2.555e-05	0.0030225	4	211	18	19006	ENSG00000146670,ENSG00000184357,ENSG00000091831,ENSG00000166851
GO:0046545	development of primary female sexual characteristics	biological_process	2.6547e-05	0.0031229	8	211	100	19006	ENSG00000185008,ENSG00000122641,ENSG00000137869,ENSG00000091831,ENSG00000126733,ENSG00000138039,ENSG00000170820,ENSG00000183770
GO:0000079	regulation of cyclin-dependent protein serine/threonine kinase activity	biological_process	2.7652e-05	0.0032348	7	211	81	19006	ENSG00000158402,ENSG00000134057,ENSG00000094804,ENSG00000145386,ENSG00000164045,ENSG00000127564,ENSG00000166851
GO:0031397	negative regulation of protein ubiquitination	biological_process	3.0691e-05	0.0035705	9	211	158	19006	ENSG00000175063,ENSG00000112742,ENSG00000166851,ENSG00000117724,ENSG00000170312,ENSG00000117399,ENSG00000001084,ENSG00000156970,ENSG00000134057
GO:0051785	positive regulation of nuclear division	biological_process	3.4075e-05	0.0039424	6	211	57	19006	ENSG00000167244,ENSG00000087586,ENSG00000126787,ENSG00000146670,ENSG00000135476,ENSG00000175063
GO:0071158	positive regulation of cell cycle arrest	biological_process	3.49e-05	0.0040158	7	211	86	19006	ENSG00000134057,ENSG00000129173,ENSG00000158402,ENSG00000087586,ENSG00000075218,ENSG00000184481,ENSG00000170312
GO:0044380	protein localization to cytoskeleton	biological_process	3.5191e-05	0.0040273	5	211	31	19006	ENSG00000087586,ENSG00000076382,ENSG00000123473,ENSG00000101447,ENSG00000112742
GO:1904029	regulation of cyclin-dependent protein kinase activity	biological_process	3.5578e-05	0.0040279	7	211	84	19006	ENSG00000134057,ENSG00000158402,ENSG00000094804,ENSG00000145386,ENSG00000127564,ENSG00000164045,ENSG00000166851
GO:0032559	adenyl ribonucleotide binding	molecular_function	3.5579e-05	0.0040279	37	211	1533	19006	ENSG00000117650,ENSG00000087586,ENSG00000094804,ENSG00000077264,ENSG00000140795,ENSG00000148773,ENSG00000123572,ENSG00000060140,ENSG00000051341,ENSG00000168078,ENSG00000177602,ENSG00000118193,ENSG00000186185,ENSG00000001084,ENSG00000170312,ENSG00000166833,ENSG00000001626,ENSG00000237649,ENSG00000085999,ENSG00000177181,ENSG00000090889,ENSG00000112742,ENSG00000166851,ENSG00000127564,ENSG00000071539…
GO:0030554	adenyl nucleotide binding	molecular_function	4.0697e-05	0.0045826	37	211	1543	19006	ENSG00000044524,ENSG00000175063,ENSG00000165304,ENSG00000178999,ENSG00000112984,ENSG00000156970,ENSG00000121621,ENSG00000131747,ENSG00000142945,ENSG00000071539,ENSG00000138160,ENSG00000186638,ENSG00000136267,ENSG00000177181,ENSG00000090889,ENSG00000085999,ENSG00000166851,ENSG00000127564,ENSG00000112742,ENSG00000001084,ENSG00000186185,ENSG00000001626,ENSG00000237649,ENSG00000166833,ENSG00000170312…
GO:0006977	DNA damage response, signal transduction by p53 class mediator resulting in cell cycle arrest	biological_process	4.1754e-05	0.0046735	6	211	62	19006	ENSG00000170312,ENSG00000075218,ENSG00000087586,ENSG00000158402,ENSG00000129173,ENSG00000134057
GO:1903364	positive regulation of cellular protein catabolic process	biological_process	4.1947e-05	0.0046735	10	211	195	19006	ENSG00000170312,ENSG00000117399,ENSG00000001084,ENSG00000087586,ENSG00000126787,ENSG00000156970,ENSG00000134057,ENSG00000135476,ENSG00000175063,ENSG00000166851
GO:0045839	negative regulation of mitotic nuclear division	biological_process	4.4636e-05	0.0049314	5	211	39	19006	ENSG00000117724,ENSG00000112742,ENSG00000166851,ENSG00000156970,ENSG00000134057
GO:0045786	negative regulation of cell cycle	biological_process	4.4731e-05	0.0049314	17	211	508	19006	ENSG00000135476,ENSG00000178999,ENSG00000075218,ENSG00000158402,ENSG00000156970,ENSG00000134057,ENSG00000131747,ENSG00000111206,ENSG00000112742,ENSG00000184481,ENSG00000166851,ENSG00000129173,ENSG00000170312,ENSG00000117724,ENSG00000140534,ENSG00000122641,ENSG00000087586
GO:0072431	signal transduction involved in mitotic G1 DNA damage checkpoint	biological_process	4.799e-05	0.0052101	6	211	63	19006	ENSG00000087586,ENSG00000075218,ENSG00000158402,ENSG00000129173,ENSG00000134057,ENSG00000170312
GO:1902400	intracellular signal transduction involved in G1 DNA damage checkpoint	biological_process	4.799e-05	0.0052101	6	211	63	19006	ENSG00000129173,ENSG00000158402,ENSG00000134057,ENSG00000075218,ENSG00000087586,ENSG00000170312
GO:1903321	negative regulation of protein modification by small protein conjugation or removal	biological_process	4.8001e-05	0.0052101	9	211	167	19006	ENSG00000166851,ENSG00000112742,ENSG00000175063,ENSG00000134057,ENSG00000156970,ENSG00000001084,ENSG00000117399,ENSG00000117724,ENSG00000170312
GO:0001523	retinoid metabolic process	biological_process	4.8284e-05	0.005214	7	211	89	19006	ENSG00000198074,ENSG00000142798,ENSG00000003137,ENSG00000157193,ENSG00000265203,ENSG00000175445,ENSG00000110245
GO:0065003	macromolecular complex assembly	biological_process	4.9873e-05	0.005358	38	211	1799	19006	ENSG00000134057,ENSG00000171848,ENSG00000093009,ENSG00000101057,ENSG00000091831,ENSG00000051341,ENSG00000161681,ENSG00000134571,ENSG00000118193,ENSG00000011426,ENSG00000087586,ENSG00000187079,ENSG00000117650,ENSG00000117724,ENSG00000105011,ENSG00000113161,ENSG00000077264,ENSG00000184357,ENSG00000137812,ENSG00000110245,ENSG00000115163,ENSG00000117399,ENSG00000134569,ENSG00000138160,ENSG00000126733…
GO:0072413	signal transduction involved in mitotic cell cycle checkpoint	biological_process	5.2025e-05	0.005505	6	211	64	19006	ENSG00000170312,ENSG00000134057,ENSG00000129173,ENSG00000158402,ENSG00000087586,ENSG00000075218
GO:1902402	signal transduction involved in mitotic DNA damage checkpoint	biological_process	5.2025e-05	0.005505	6	211	64	19006	ENSG00000129173,ENSG00000134057,ENSG00000158402,ENSG00000087586,ENSG00000075218,ENSG00000170312
GO:1902403	signal transduction involved in mitotic DNA integrity checkpoint	biological_process	5.2025e-05	0.005505	6	211	64	19006	ENSG00000134057,ENSG00000129173,ENSG00000158402,ENSG00000075218,ENSG00000087586,ENSG00000170312
GO:1901799	negative regulation of proteasomal protein catabolic process	biological_process	5.2869e-05	0.0055663	6	211	63	19006	ENSG00000134057,ENSG00000156970,ENSG00000168078,ENSG00000166851,ENSG00000117724,ENSG00000112742
GO:0044257	cellular protein catabolic process	biological_process	5.317e-05	0.0055702	21	211	720	19006	ENSG00000175063,ENSG00000135476,ENSG00000178999,ENSG00000075218,ENSG00000118193,ENSG00000117399,ENSG00000168078,ENSG00000276043,ENSG00000134057,ENSG00000171617,ENSG00000143476,ENSG00000156970,ENSG00000136943,ENSG00000166851,ENSG00000112742,ENSG00000094804,ENSG00000117724,ENSG00000170312,ENSG00000126787,ENSG00000087586,ENSG00000001084
GO:0051984	positive regulation of chromosome segregation	biological_process	5.5089e-05	0.0057427	4	211	20	19006	ENSG00000126787,ENSG00000134057,ENSG00000094804,ENSG00000135476
GO:0006511	ubiquitin-dependent protein catabolic process	biological_process	5.6526e-05	0.005854	19	211	611	19006	ENSG00000166851,ENSG00000112742,ENSG00000094804,ENSG00000170312,ENSG00000117724,ENSG00000087586,ENSG00000126787,ENSG00000001084,ENSG00000175063,ENSG00000135476,ENSG00000178999,ENSG00000075218,ENSG00000118193,ENSG00000168078,ENSG00000117399,ENSG00000276043,ENSG00000143476,ENSG00000156970,ENSG00000134057
GO:0006461	protein complex assembly	biological_process	5.6714e-05	0.005854	34	211	1529	19006	ENSG00000077264,ENSG00000184357,ENSG00000137812,ENSG00000117650,ENSG00000187079,ENSG00000087586,ENSG00000117724,ENSG00000113161,ENSG00000105011,ENSG00000118193,ENSG00000134571,ENSG00000011426,ENSG00000134057,ENSG00000171848,ENSG00000101057,ENSG00000161681,ENSG00000091831,ENSG00000051341,ENSG00000090889,ENSG00000166851,ENSG00000089685,ENSG00000159307,ENSG00000102384,ENSG00000170312,ENSG00000237649…
GO:0070271	protein complex biogenesis	biological_process	5.7287e-05	0.0058679	34	211	1530	19006	ENSG00000115163,ENSG00000117399,ENSG00000138160,ENSG00000134569,ENSG00000104833,ENSG00000123485,ENSG00000175063,ENSG00000178999,ENSG00000168676,ENSG00000089685,ENSG00000159307,ENSG00000102384,ENSG00000170312,ENSG00000237649,ENSG00000166851,ENSG00000090889,ENSG00000161681,ENSG00000091831,ENSG00000051341,ENSG00000134057,ENSG00000171848,ENSG00000101057,ENSG00000011426,ENSG00000118193,ENSG00000134571…
GO:0036094	small molecule binding	molecular_function	5.7406e-05	0.0058679	49	211	2424	19006	ENSG00000044524,ENSG00000178999,ENSG00000175063,ENSG00000165304,ENSG00000112984,ENSG00000104833,ENSG00000110245,ENSG00000121621,ENSG00000156970,ENSG00000071539,ENSG00000132872,ENSG00000131747,ENSG00000142945,ENSG00000186638,ENSG00000138160,ENSG00000136267,ENSG00000177181,ENSG00000090889,ENSG00000085999,ENSG00000152402,ENSG00000112742,ENSG00000166851,ENSG00000127564,ENSG00000001084,ENSG00000134207…
GO:0032403	protein complex binding	molecular_function	6.373e-05	0.0064829	26	211	971	19006	ENSG00000166851,ENSG00000198901,ENSG00000166402,ENSG00000090889,ENSG00000117724,ENSG00000089685,ENSG00000237649,ENSG00000154839,ENSG00000129991,ENSG00000101447,ENSG00000186185,ENSG00000112984,ENSG00000165495,ENSG00000134571,ENSG00000118193,ENSG00000167244,ENSG00000276043,ENSG00000213694,ENSG00000161681,ENSG00000117399,ENSG00000186638,ENSG00000138160,ENSG00000142945,ENSG00000136943,ENSG00000171914…
GO:0072401	signal transduction involved in DNA integrity checkpoint	biological_process	6.4499e-05	0.0064901	6	211	66	19006	ENSG00000087586,ENSG00000075218,ENSG00000129173,ENSG00000134057,ENSG00000158402,ENSG00000170312
GO:0072422	signal transduction involved in DNA damage checkpoint	biological_process	6.4499e-05	0.0064901	6	211	66	19006	ENSG00000170312,ENSG00000129173,ENSG00000134057,ENSG00000158402,ENSG00000075218,ENSG00000087586
GO:0019941	modification-dependent protein catabolic process	biological_process	6.4725e-05	0.0064901	19	211	618	19006	ENSG00000112742,ENSG00000166851,ENSG00000094804,ENSG00000170312,ENSG00000117724,ENSG00000001084,ENSG00000126787,ENSG00000087586,ENSG00000178999,ENSG00000135476,ENSG00000175063,ENSG00000118193,ENSG00000075218,ENSG00000276043,ENSG00000117399,ENSG00000168078,ENSG00000143476,ENSG00000156970,ENSG00000134057
GO:0051493	regulation of cytoskeleton organization	biological_process	6.7109e-05	0.0066973	16	211	445	19006	ENSG00000076382,ENSG00000087586,ENSG00000117650,ENSG00000198844,ENSG00000154839,ENSG00000077264,ENSG00000166851,ENSG00000140795,ENSG00000165480,ENSG00000134057,ENSG00000121621,ENSG00000161681,ENSG00000123473,ENSG00000138160,ENSG00000044524,ENSG00000104833
GO:0031109	microtubule polymerization or depolymerization	biological_process	6.7797e-05	0.006734	7	211	86	19006	ENSG00000142945,ENSG00000186185,ENSG00000165480,ENSG00000121621,ENSG00000104833,ENSG00000154839,ENSG00000186638
GO:0046660	female sex differentiation	biological_process	7.1141e-05	0.0070329	8	211	114	19006	ENSG00000138039,ENSG00000183770,ENSG00000170820,ENSG00000126733,ENSG00000185008,ENSG00000091831,ENSG00000137869,ENSG00000122641
GO:0044773	mitotic DNA damage checkpoint	biological_process	7.3678e-05	0.0072497	7	211	99	19006	ENSG00000184481,ENSG00000170312,ENSG00000129173,ENSG00000134057,ENSG00000158402,ENSG00000087586,ENSG00000075218
GO:0072395	signal transduction involved in cell cycle checkpoint	biological_process	7.438e-05	0.0072848	6	211	67	19006	ENSG00000087586,ENSG00000075218,ENSG00000129173,ENSG00000134057,ENSG00000158402,ENSG00000170312
GO:0043632	modification-dependent macromolecule catabolic process	biological_process	7.5017e-05	0.0073131	19	211	625	19006	ENSG00000118193,ENSG00000075218,ENSG00000135476,ENSG00000178999,ENSG00000175063,ENSG00000134057,ENSG00000143476,ENSG00000156970,ENSG00000276043,ENSG00000168078,ENSG00000117399,ENSG00000094804,ENSG00000112742,ENSG00000166851,ENSG00000001084,ENSG00000126787,ENSG00000087586,ENSG00000170312,ENSG00000117724
GO:0009057	macromolecule catabolic process	biological_process	7.6154e-05	0.007357	29	211	1231	19006	ENSG00000101447,ENSG00000117724,ENSG00000170312,ENSG00000126787,ENSG00000087586,ENSG00000001084,ENSG00000198932,ENSG00000166851,ENSG00000142798,ENSG00000112742,ENSG00000072571,ENSG00000094804,ENSG00000168078,ENSG00000117399,ENSG00000276043,ENSG00000130287,ENSG00000143476,ENSG00000171617,ENSG00000156970,ENSG00000136943,ENSG00000100234,ENSG00000114646,ENSG00000134057,ENSG00000175063,ENSG00000178999…
GO:0071824	protein-DNA complex subunit organization	biological_process	7.6166e-05	0.007357	11	211	266	19006	ENSG00000093009,ENSG00000102384,ENSG00000091831,ENSG00000117724,ENSG00000115163,ENSG00000105011,ENSG00000184357,ENSG00000126733,ENSG00000123485,ENSG00000170820,ENSG00000137812
GO:0007548	sex differentiation	biological_process	7.9025e-05	0.0075983	12	211	267	19006	ENSG00000148795,ENSG00000126733,ENSG00000138039,ENSG00000183770,ENSG00000170820,ENSG00000136943,ENSG00000121621,ENSG00000185008,ENSG00000102384,ENSG00000091831,ENSG00000122641,ENSG00000137869
GO:0008574	ATP-dependent microtubule motor activity, plus-end-directed	molecular_function	8.181e-05	0.0078303	4	211	16	19006	ENSG00000138160,ENSG00000118193,ENSG00000090889,ENSG00000121621
GO:0016101	diterpenoid metabolic process	biological_process	8.4792e-05	0.008079	7	211	96	19006	ENSG00000142798,ENSG00000265203,ENSG00000157193,ENSG00000003137,ENSG00000198074,ENSG00000175445,ENSG00000110245
GO:0022412	cellular process involved in reproduction in multicellular organism	biological_process	8.5516e-05	0.0081113	12	211	284	19006	ENSG00000170820,ENSG00000137812,ENSG00000183770,ENSG00000138039,ENSG00000198765,ENSG00000122641,ENSG00000163501,ENSG00000185008,ENSG00000001626,ENSG00000071539,ENSG00000134057,ENSG00000087586
GO:0097125	cyclin B1-CDK1 complex	cellular_component	8.7837e-05	0.0082941	2	211	2	19006	ENSG00000134057,ENSG00000170312
GO:0051437	positive regulation of ubiquitin-protein ligase activity involved in regulation of mitotic cell cycle transition	biological_process	8.9664e-05	0.0084288	6	211	77	19006	ENSG00000156970,ENSG00000134057,ENSG00000175063,ENSG00000166851,ENSG00000117399,ENSG00000170312
GO:0030163	protein catabolic process	biological_process	9.297e-05	0.0087007	23	211	862	19006	ENSG00000166851,ENSG00000112742,ENSG00000094804,ENSG00000170312,ENSG00000117724,ENSG00000101447,ENSG00000126787,ENSG00000087586,ENSG00000001084,ENSG00000175063,ENSG00000178999,ENSG00000135476,ENSG00000075218,ENSG00000118193,ENSG00000168078,ENSG00000117399,ENSG00000276043,ENSG00000134057,ENSG00000171617,ENSG00000143476,ENSG00000156970,ENSG00000100234,ENSG00000136943
GO:0008092	cytoskeletal protein binding	molecular_function	9.3648e-05	0.0087254	24	211	850	19006	ENSG00000165495,ENSG00000134571,ENSG00000118193,ENSG00000011426,ENSG00000170011,ENSG00000112984,ENSG00000171914,ENSG00000121621,ENSG00000171617,ENSG00000142945,ENSG00000138160,ENSG00000186638,ENSG00000183856,ENSG00000090889,ENSG00000198901,ENSG00000157193,ENSG00000166851,ENSG00000150361,ENSG00000186185,ENSG00000129991,ENSG00000237649,ENSG00000101447,ENSG00000154839,ENSG00000089685
GO:0003774	motor activity	molecular_function	9.6465e-05	0.008884	9	211	134	19006	ENSG00000138160,ENSG00000186638,ENSG00000237649,ENSG00000142945,ENSG00000186185,ENSG00000121621,ENSG00000112984,ENSG00000118193,ENSG00000090889
GO:0031571	mitotic G1 DNA damage checkpoint	biological_process	9.6616e-05	0.008884	6	211	71	19006	ENSG00000170312,ENSG00000129173,ENSG00000158402,ENSG00000134057,ENSG00000075218,ENSG00000087586
GO:0044819	mitotic G1/S transition checkpoint	biological_process	9.6616e-05	0.008884	6	211	71	19006	ENSG00000075218,ENSG00000087586,ENSG00000158402,ENSG00000129173,ENSG00000134057,ENSG00000170312
GO:0006270	DNA replication initiation	biological_process	9.7891e-05	0.0089622	5	211	43	19006	ENSG00000094804,ENSG00000091651,ENSG00000093009,ENSG00000140534,ENSG00000065328
GO:0044783	G1 DNA damage checkpoint	biological_process	0.00010464	0.0095384	6	211	72	19006	ENSG00000170312,ENSG00000134057,ENSG00000129173,ENSG00000158402,ENSG00000075218,ENSG00000087586
GO:0001545	primary ovarian follicle growth	biological_process	0.00010856	0.0097938	2	211	2	19006	ENSG00000138039,ENSG00000170820
GO:0004963	follicle-stimulating hormone receptor activity	molecular_function	0.00010856	0.0097938	2	211	2	19006	ENSG00000170820,ENSG00000138039
GO:0032502	developmental process	biological_process	0.00010884	0.0097938	96	211	6046	19006	ENSG00000150361,ENSG00000167363,ENSG00000166833,ENSG00000101003,ENSG00000159307,ENSG00000170312,ENSG00000102384,ENSG00000244067,ENSG00000243955,ENSG00000150625,ENSG00000175445,ENSG00000085999,ENSG00000129173,ENSG00000151617,ENSG00000136943,ENSG00000071539,ENSG00000157456,ENSG00000134569,ENSG00000123473,ENSG00000117399,ENSG00000165646,ENSG00000044524,ENSG00000244094,ENSG00000165304,ENSG00000178999…
GO:0035639	purine ribonucleoside triphosphate binding	molecular_function	0.0001126	0.010089	40	211	1841	19006	ENSG00000237649,ENSG00000001626,ENSG00000166833,ENSG00000170312,ENSG00000001084,ENSG00000186185,ENSG00000152402,ENSG00000166851,ENSG00000127564,ENSG00000112742,ENSG00000177181,ENSG00000090889,ENSG00000085999,ENSG00000186638,ENSG00000138160,ENSG00000136267,ENSG00000156970,ENSG00000121621,ENSG00000142945,ENSG00000131747,ENSG00000071539,ENSG00000175063,ENSG00000165304,ENSG00000178999,ENSG00000104833…
GO:0065004	protein-DNA complex assembly	biological_process	0.00011462	0.010227	10	211	236	19006	ENSG00000184357,ENSG00000126733,ENSG00000123485,ENSG00000137812,ENSG00000093009,ENSG00000105011,ENSG00000117724,ENSG00000102384,ENSG00000091831,ENSG00000115163
GO:0060065	uterus development	biological_process	0.00011565	0.010276	4	211	21	19006	ENSG00000137869,ENSG00000170820,ENSG00000091831,ENSG00000183770
GO:0004674	protein serine/threonine kinase activity	molecular_function	0.00011619	0.01028	16	211	451	19006	ENSG00000077264,ENSG00000127564,ENSG00000166851,ENSG00000112742,ENSG00000140795,ENSG00000117650,ENSG00000087586,ENSG00000170312,ENSG00000165304,ENSG00000178999,ENSG00000156970,ENSG00000123572,ENSG00000134057,ENSG00000157456,ENSG00000177602,ENSG00000168078
GO:0097367	carbohydrate derivative binding	molecular_function	0.00011909	0.010492	46	211	2262	19006	ENSG00000178999,ENSG00000175063,ENSG00000165304,ENSG00000112984,ENSG00000104833,ENSG00000044524,ENSG00000186638,ENSG00000138160,ENSG00000136267,ENSG00000121621,ENSG00000156970,ENSG00000071539,ENSG00000132872,ENSG00000131747,ENSG00000142945,ENSG00000152402,ENSG00000112742,ENSG00000127564,ENSG00000166851,ENSG00000175445,ENSG00000090889,ENSG00000177181,ENSG00000072571,ENSG00000085999,ENSG00000166833…
GO:0032550	purine ribonucleoside binding	molecular_function	0.0001257	0.011029	40	211	1850	19006	ENSG00000186638,ENSG00000138160,ENSG00000136267,ENSG00000121621,ENSG00000156970,ENSG00000071539,ENSG00000142945,ENSG00000131747,ENSG00000178999,ENSG00000165304,ENSG00000175063,ENSG00000112984,ENSG00000104833,ENSG00000044524,ENSG00000166833,ENSG00000237649,ENSG00000001626,ENSG00000170312,ENSG00000001084,ENSG00000186185,ENSG00000152402,ENSG00000112742,ENSG00000166851,ENSG00000127564,ENSG00000177181…
GO:0006336	DNA replication-independent nucleosome assembly	biological_process	0.00012876	0.01125	5	211	53	19006	ENSG00000105011,ENSG00000123485,ENSG00000137812,ENSG00000115163,ENSG00000102384
GO:0001883	purine nucleoside binding	molecular_function	0.00012934	0.011254	40	211	1853	19006	ENSG00000087586,ENSG00000117650,ENSG00000140795,ENSG00000094804,ENSG00000077264,ENSG00000168078,ENSG00000051341,ENSG00000177602,ENSG00000148773,ENSG00000060140,ENSG00000123572,ENSG00000124839,ENSG00000118193,ENSG00000170312,ENSG00000237649,ENSG00000001626,ENSG00000166833,ENSG00000186185,ENSG00000001084,ENSG00000127564,ENSG00000166851,ENSG00000112742,ENSG00000152402,ENSG00000085999,ENSG00000090889…
GO:0032549	ribonucleoside binding	molecular_function	0.00013022	0.011284	40	211	1853	19006	ENSG00000044524,ENSG00000112984,ENSG00000104833,ENSG00000178999,ENSG00000165304,ENSG00000175063,ENSG00000071539,ENSG00000131747,ENSG00000142945,ENSG00000121621,ENSG00000156970,ENSG00000136267,ENSG00000186638,ENSG00000138160,ENSG00000085999,ENSG00000090889,ENSG00000177181,ENSG00000112742,ENSG00000166851,ENSG00000127564,ENSG00000152402,ENSG00000186185,ENSG00000001084,ENSG00000170312,ENSG00000166833…
GO:1903051	negative regulation of proteolysis involved in cellular protein catabolic process	biological_process	0.00013285	0.011464	6	211	75	19006	ENSG00000156970,ENSG00000134057,ENSG00000117724,ENSG00000112742,ENSG00000168078,ENSG00000166851
GO:0051340	regulation of ligase activity	biological_process	0.00013709	0.011778	8	211	147	19006	ENSG00000112742,ENSG00000166851,ENSG00000175063,ENSG00000134057,ENSG00000156970,ENSG00000117724,ENSG00000170312,ENSG00000117399
GO:0043486	histone exchange	biological_process	0.0001379	0.011778	5	211	54	19006	ENSG00000102384,ENSG00000137812,ENSG00000115163,ENSG00000123485,ENSG00000170820
GO:0034508	centromere complex assembly	biological_process	0.00013859	0.011778	5	211	54	19006	ENSG00000115163,ENSG00000137812,ENSG00000123485,ENSG00000117724,ENSG00000102384
GO:0051438	regulation of ubiquitin-protein transferase activity	biological_process	0.00013871	0.011778	8	211	145	19006	ENSG00000117399,ENSG00000117724,ENSG00000170312,ENSG00000134057,ENSG00000156970,ENSG00000166851,ENSG00000112742,ENSG00000175063
GO:0001882	nucleoside binding	molecular_function	0.00013975	0.011818	40	211	1860	19006	ENSG00000156970,ENSG00000121621,ENSG00000142945,ENSG00000131747,ENSG00000071539,ENSG00000186638,ENSG00000138160,ENSG00000136267,ENSG00000044524,ENSG00000165304,ENSG00000175063,ENSG00000178999,ENSG00000104833,ENSG00000112984,ENSG00000001084,ENSG00000186185,ENSG00000001626,ENSG00000237649,ENSG00000166833,ENSG00000170312,ENSG00000090889,ENSG00000177181,ENSG00000085999,ENSG00000152402,ENSG00000127564…
GO:0044085	cellular component biogenesis	biological_process	0.00014129	0.0119	51	211	2778	19006	ENSG00000118193,ENSG00000134571,ENSG00000198765,ENSG00000124839,ENSG00000011426,ENSG00000093009,ENSG00000171848,ENSG00000101057,ENSG00000134057,ENSG00000011347,ENSG00000185008,ENSG00000091831,ENSG00000051341,ENSG00000161681,ENSG00000077264,ENSG00000184357,ENSG00000140795,ENSG00000137812,ENSG00000187079,ENSG00000087586,ENSG00000117650,ENSG00000105011,ENSG00000113161,ENSG00000117724,ENSG00000163501…
GO:0034724	DNA replication-independent nucleosome organization	biological_process	0.00014205	0.011917	5	211	54	19006	ENSG00000105011,ENSG00000137812,ENSG00000123485,ENSG00000115163,ENSG00000102384
GO:0008585	female gonad development	biological_process	0.00014599	0.012198	7	211	96	19006	ENSG00000122641,ENSG00000137869,ENSG00000170820,ENSG00000091831,ENSG00000183770,ENSG00000138039,ENSG00000185008
GO:0051784	negative regulation of nuclear division	biological_process	0.00014952	0.012444	5	211	49	19006	ENSG00000112742,ENSG00000117724,ENSG00000166851,ENSG00000156970,ENSG00000134057
GO:0031616	spindle pole centrosome	cellular_component	0.00015224	0.012621	3	211	11	19006	ENSG00000178999,ENSG00000126787,ENSG00000087586
GO:0035404	histone-serine phosphorylation	biological_process	0.00015386	0.012705	3	211	10	19006	ENSG00000178999,ENSG00000087586,ENSG00000134057
GO:0006721	terpenoid metabolic process	biological_process	0.00015453	0.01271	7	211	106	19006	ENSG00000110245,ENSG00000175445,ENSG00000157193,ENSG00000003137,ENSG00000265203,ENSG00000142798,ENSG00000198074
GO:0010389	regulation of G2/M transition of mitotic cell cycle	biological_process	0.00017563	0.014371	7	211	115	19006	ENSG00000145386,ENSG00000170312,ENSG00000117724,ENSG00000140534,ENSG00000184481,ENSG00000118193,ENSG00000087586
GO:0030330	DNA damage response, signal transduction by p53 class mediator	biological_process	0.00017609	0.014371	7	211	109	19006	ENSG00000129173,ENSG00000158402,ENSG00000134057,ENSG00000075218,ENSG00000087586,ENSG00000170312,ENSG00000111206
GO:0045171	intercellular bridge	cellular_component	0.00017889	0.014544	5	211	45	19006	ENSG00000134690,ENSG00000183770,ENSG00000090889,ENSG00000138180,ENSG00000165495
GO:0032555	purine ribonucleotide binding	molecular_function	0.00018494	0.014978	40	211	1884	19006	ENSG00000090889,ENSG00000177181,ENSG00000085999,ENSG00000152402,ENSG00000166851,ENSG00000127564,ENSG00000112742,ENSG00000001084,ENSG00000186185,ENSG00000001626,ENSG00000237649,ENSG00000166833,ENSG00000170312,ENSG00000044524,ENSG00000175063,ENSG00000165304,ENSG00000178999,ENSG00000104833,ENSG00000112984,ENSG00000156970,ENSG00000121621,ENSG00000131747,ENSG00000142945,ENSG00000071539,ENSG00000138160…
GO:0044767	single-organism developmental process	biological_process	0.00018592	0.014999	94	211	5958	19006	ENSG00000134369,ENSG00000077264,ENSG00000145386,ENSG00000138039,ENSG00000137812,ENSG00000187079,ENSG00000117650,ENSG00000101331,ENSG00000101447,ENSG00000117724,ENSG00000163501,ENSG00000137869,ENSG00000122641,ENSG00000167244,ENSG00000124839,ENSG00000169783,ENSG00000183770,ENSG00000123572,ENSG00000114646,ENSG00000148773,ENSG00000091831,ENSG00000152208,ENSG00000051341,ENSG00000150625,ENSG00000175445…
GO:0022414	reproductive process	biological_process	0.00020039	0.016105	29	211	1265	19006	ENSG00000121621,ENSG00000136943,ENSG00000123572,ENSG00000071539,ENSG00000134057,ENSG00000185008,ENSG00000091831,ENSG00000137070,ENSG00000126733,ENSG00000198765,ENSG00000158402,ENSG00000170820,ENSG00000183770,ENSG00000087586,ENSG00000176387,ENSG00000134207,ENSG00000001626,ENSG00000237649,ENSG00000105011,ENSG00000163501,ENSG00000122641,ENSG00000003137,ENSG00000137869,ENSG00000170312,ENSG00000102384…
GO:0006261	DNA-dependent DNA replication	biological_process	0.0002058	0.016477	8	211	145	19006	ENSG00000051341,ENSG00000140534,ENSG00000065328,ENSG00000101003,ENSG00000093009,ENSG00000129173,ENSG00000094804,ENSG00000091651
GO:1904668	positive regulation of ubiquitin protein ligase activity	biological_process	0.00020879	0.016653	3	211	12	19006	ENSG00000175063,ENSG00000166851,ENSG00000117399
GO:0017076	purine nucleotide binding	molecular_function	0.00021093	0.01676	40	211	1896	19006	ENSG00000044524,ENSG00000178999,ENSG00000165304,ENSG00000175063,ENSG00000112984,ENSG00000104833,ENSG00000121621,ENSG00000156970,ENSG00000071539,ENSG00000131747,ENSG00000142945,ENSG00000186638,ENSG00000138160,ENSG00000136267,ENSG00000177181,ENSG00000090889,ENSG00000085999,ENSG00000152402,ENSG00000112742,ENSG00000166851,ENSG00000127564,ENSG00000001084,ENSG00000186185,ENSG00000166833,ENSG00000001626…
GO:0032553	ribonucleotide binding	molecular_function	0.00022066	0.017468	40	211	1901	19006	ENSG00000136267,ENSG00000186638,ENSG00000138160,ENSG00000071539,ENSG00000131747,ENSG00000142945,ENSG00000156970,ENSG00000121621,ENSG00000112984,ENSG00000104833,ENSG00000178999,ENSG00000165304,ENSG00000175063,ENSG00000044524,ENSG00000170312,ENSG00000166833,ENSG00000001626,ENSG00000237649,ENSG00000186185,ENSG00000001084,ENSG00000112742,ENSG00000127564,ENSG00000166851,ENSG00000152402,ENSG00000085999…
GO:0051988	regulation of attachment of spindle microtubules to kinetochore	biological_process	0.00022223	0.017526	3	211	12	19006	ENSG00000134057,ENSG00000076382,ENSG00000117650
GO:0000166	nucleotide binding	molecular_function	0.00022372	0.017578	43	211	2129	19006	ENSG00000175063,ENSG00000165304,ENSG00000178999,ENSG00000104833,ENSG00000112984,ENSG00000044524,ENSG00000186638,ENSG00000138160,ENSG00000136267,ENSG00000121621,ENSG00000156970,ENSG00000131747,ENSG00000142945,ENSG00000071539,ENSG00000152402,ENSG00000127564,ENSG00000166851,ENSG00000112742,ENSG00000090889,ENSG00000177181,ENSG00000085999,ENSG00000237649,ENSG00000001626,ENSG00000166833,ENSG00000170312…
GO:1901265	nucleoside phosphate binding	molecular_function	0.00022539	0.017618	43	211	2130	19006	ENSG00000140795,ENSG00000077264,ENSG00000094804,ENSG00000113161,ENSG00000117650,ENSG00000087586,ENSG00000118193,ENSG00000124839,ENSG00000177602,ENSG00000276043,ENSG00000051341,ENSG00000168078,ENSG00000123572,ENSG00000060140,ENSG00000148773,ENSG00000152402,ENSG00000112742,ENSG00000166851,ENSG00000127564,ENSG00000090889,ENSG00000177181,ENSG00000085999,ENSG00000166833,ENSG00000001626,ENSG00000237649…
GO:0007098	centrosome cycle	biological_process	0.00022633	0.017618	7	211	107	19006	ENSG00000087586,ENSG00000117650,ENSG00000166851,ENSG00000075702,ENSG00000170312,ENSG00000138160,ENSG00000123473
GO:0007018	microtubule-based movement	biological_process	0.00022674	0.017618	11	211	251	19006	ENSG00000153060,ENSG00000112984,ENSG00000118193,ENSG00000090889,ENSG00000138160,ENSG00000186638,ENSG00000237649,ENSG00000126787,ENSG00000121621,ENSG00000186185,ENSG00000142945
GO:0008283	cell proliferation	biological_process	0.00023581	0.018255	39	211	1941	19006	ENSG00000134057,ENSG00000148773,ENSG00000123572,ENSG00000060140,ENSG00000276043,ENSG00000183856,ENSG00000091831,ENSG00000213694,ENSG00000065328,ENSG00000118193,ENSG00000167244,ENSG00000090776,ENSG00000126787,ENSG00000117724,ENSG00000163501,ENSG00000122641,ENSG00000113161,ENSG00000101447,ENSG00000094804,ENSG00000184481,ENSG00000164045,ENSG00000145386,ENSG00000198901,ENSG00000111206,ENSG00000142945…
GO:0000022	mitotic spindle elongation	biological_process	0.0002401	0.01852	3	211	11	19006	ENSG00000198901,ENSG00000178999,ENSG00000090889
GO:1903363	negative regulation of cellular protein catabolic process	biological_process	0.00024885	0.019124	6	211	83	19006	ENSG00000134057,ENSG00000156970,ENSG00000166851,ENSG00000168078,ENSG00000117724,ENSG00000112742
GO:0097472	cyclin-dependent protein kinase activity	molecular_function	0.00025861	0.019802	4	211	30	19006	ENSG00000170312,ENSG00000145386,ENSG00000157456,ENSG00000134057
GO:2000060	positive regulation of protein ubiquitination involved in ubiquitin-dependent protein catabolic process	biological_process	0.0002845	0.021705	6	211	91	19006	ENSG00000134057,ENSG00000156970,ENSG00000170312,ENSG00000166851,ENSG00000117399,ENSG00000175063
GO:0045137	development of primary sexual characteristics	biological_process	0.00028661	0.021787	10	211	221	19006	ENSG00000126733,ENSG00000138039,ENSG00000170820,ENSG00000183770,ENSG00000121621,ENSG00000136943,ENSG00000185008,ENSG00000137869,ENSG00000122641,ENSG00000091831
GO:0003688	DNA replication origin binding	molecular_function	0.00028855	0.021856	3	211	13	19006	ENSG00000065328,ENSG00000093009,ENSG00000091651
GO:0051297	centrosome organization	biological_process	0.00029047	0.021923	7	211	111	19006	ENSG00000123473,ENSG00000138160,ENSG00000075702,ENSG00000166851,ENSG00000170312,ENSG00000087586,ENSG00000117650
GO:0043234	protein complex	cellular_component	0.00029824	0.022429	73	211	4567	19006	ENSG00000121621,ENSG00000156970,ENSG00000165480,ENSG00000131747,ENSG00000186638,ENSG00000075218,ENSG00000186510,ENSG00000126733,ENSG00000175063,ENSG00000104833,ENSG00000121152,ENSG00000112984,ENSG00000001084,ENSG00000001626,ENSG00000154839,ENSG00000237649,ENSG00000090889,ENSG00000024526,ENSG00000171617,ENSG00000093009,ENSG00000143476,ENSG00000171848,ENSG00000101057,ENSG00000134057,ENSG00000060718…
GO:0007143	female meiotic division	biological_process	0.0003028	0.022637	4	211	31	19006	ENSG00000166851,ENSG00000112742,ENSG00000071539,ENSG00000087586
GO:0051231	spindle elongation	biological_process	0.00030316	0.022637	3	211	12	19006	ENSG00000178999,ENSG00000198901,ENSG00000090889
GO:0031045	dense core granule	cellular_component	0.00031979	0.023795	3	211	12	19006	ENSG00000170011,ENSG00000132872,ENSG00000011347
GO:0006508	proteolysis	biological_process	0.00032566	0.024146	35	211	1754	19006	ENSG00000156970,ENSG00000136943,ENSG00000219073,ENSG00000117399,ENSG00000075218,ENSG00000175063,ENSG00000178999,ENSG00000124920,ENSG00000164099,ENSG00000001084,ENSG00000001626,ENSG00000089685,ENSG00000170312,ENSG00000166851,ENSG00000112742,ENSG00000171617,ENSG00000143476,ENSG00000100234,ENSG00000134057,ENSG00000168078,ENSG00000276043,ENSG00000091831,ENSG00000118193,ENSG00000135476,ENSG00000265203…
GO:0016125	sterol metabolic process	biological_process	0.00033876	0.025029	8	211	152	19006	ENSG00000001626,ENSG00000113161,ENSG00000219073,ENSG00000003137,ENSG00000137869,ENSG00000231852,ENSG00000134240,ENSG00000148795
GO:0005829	cytosol	cellular_component	0.00034961	0.025741	76	211	4847	19006	ENSG00000117724,ENSG00000134690,ENSG00000111665,ENSG00000117650,ENSG00000137812,ENSG00000164045,ENSG00000198932,ENSG00000145386,ENSG00000198901,ENSG00000077264,ENSG00000094804,ENSG00000169607,ENSG00000146670,ENSG00000035499,ENSG00000182389,ENSG00000135476,ENSG00000089685,ENSG00000244067,ENSG00000243955,ENSG00000170312,ENSG00000102384,ENSG00000186185,ENSG00000167363,ENSG00000134207,ENSG00000166851…
GO:0042770	signal transduction in response to DNA damage	biological_process	0.0003651	0.026787	7	211	122	19006	ENSG00000075218,ENSG00000087586,ENSG00000134057,ENSG00000129173,ENSG00000158402,ENSG00000111206,ENSG00000170312
GO:0071372	cellular response to follicle-stimulating hormone stimulus	biological_process	0.00038792	0.028362	3	211	12	19006	ENSG00000001084,ENSG00000122641,ENSG00000170820
GO:0004672	protein kinase activity	molecular_function	0.00041635	0.030336	19	211	661	19006	ENSG00000077264,ENSG00000127564,ENSG00000166851,ENSG00000140795,ENSG00000112742,ENSG00000145386,ENSG00000087586,ENSG00000117650,ENSG00000170312,ENSG00000044524,ENSG00000165304,ENSG00000178999,ENSG00000134057,ENSG00000060140,ENSG00000156970,ENSG00000123572,ENSG00000168078,ENSG00000157456,ENSG00000177602
GO:0031023	microtubule organizing center organization	biological_process	0.00042498	0.030858	7	211	118	19006	ENSG00000087586,ENSG00000117650,ENSG00000123473,ENSG00000138160,ENSG00000075702,ENSG00000166851,ENSG00000170312
GO:0071373	cellular response to luteinizing hormone stimulus	biological_process	0.00043584	0.031538	2	211	3	19006	ENSG00000138039,ENSG00000145386
GO:0042787	protein ubiquitination involved in ubiquitin-dependent protein catabolic process	biological_process	0.00044367	0.031995	9	211	205	19006	ENSG00000087586,ENSG00000156970,ENSG00000134057,ENSG00000117399,ENSG00000276043,ENSG00000170312,ENSG00000175063,ENSG00000178999,ENSG00000166851
GO:0001541	ovarian follicle development	biological_process	0.00044767	0.032173	5	211	56	19006	ENSG00000091831,ENSG00000183770,ENSG00000122641,ENSG00000170820,ENSG00000138039
GO:0007100	mitotic centrosome separation	biological_process	0.00045051	0.032267	3	211	13	19006	ENSG00000138160,ENSG00000117650,ENSG00000087586
GO:0022602	ovulation cycle process	biological_process	0.00045804	0.032695	6	211	83	19006	ENSG00000138039,ENSG00000185008,ENSG00000091831,ENSG00000183770,ENSG00000170820,ENSG00000122641
GO:0060537	muscle tissue development	biological_process	0.00046338	0.032964	13	211	363	19006	ENSG00000134057,ENSG00000101331,ENSG00000003137,ENSG00000163501,ENSG00000170312,ENSG00000117724,ENSG00000113161,ENSG00000064655,ENSG00000129991,ENSG00000060718,ENSG00000134571,ENSG00000183770,ENSG00000140795
GO:0016321	female meiosis chromosome segregation	biological_process	0.00047855	0.033929	2	211	4	19006	ENSG00000166851,ENSG00000112742
GO:0007096	regulation of exit from mitosis	biological_process	0.00048352	0.034166	3	211	17	19006	ENSG00000011426,ENSG00000175063,ENSG00000146670
GO:0007292	female gamete generation	biological_process	0.00049446	0.034698	7	211	118	19006	ENSG00000087586,ENSG00000134057,ENSG00000071539,ENSG00000183770,ENSG00000163501,ENSG00000122641,ENSG00000170820
GO:0034080	CENP-A containing nucleosome assembly	biological_process	0.00049599	0.034698	4	211	42	19006	ENSG00000123485,ENSG00000137812,ENSG00000115163,ENSG00000102384
GO:0061641	CENP-A containing chromatin organization	biological_process	0.00049599	0.034698	4	211	42	19006	ENSG00000137812,ENSG00000123485,ENSG00000115163,ENSG00000102384
GO:0007019	microtubule depolymerization	biological_process	0.00049925	0.034733	4	211	30	19006	ENSG00000186185,ENSG00000142945,ENSG00000121621,ENSG00000186638
GO:0000942	condensed nuclear chromosome outer kinetochore	cellular_component	0.00049979	0.034733	2	211	4	19006	ENSG00000134057,ENSG00000166851
GO:0045120	pronucleus	cellular_component	0.00054263	0.03755	3	211	14	19006	ENSG00000087586,ENSG00000145386,ENSG00000117724
GO:0006325	chromatin organization	biological_process	0.00054389	0.03755	19	211	729	19006	ENSG00000145386,ENSG00000137812,ENSG00000184357,ENSG00000105011,ENSG00000064655,ENSG00000102384,ENSG00000170312,ENSG00000087586,ENSG00000178999,ENSG00000123485,ENSG00000170820,ENSG00000198765,ENSG00000177602,ENSG00000276043,ENSG00000091831,ENSG00000115163,ENSG00000093009,ENSG00000134057,ENSG00000148773
GO:0007076	mitotic chromosome condensation	biological_process	0.00054663	0.037615	3	211	15	19006	ENSG00000109805,ENSG00000121152,ENSG00000146670
GO:0051299	centrosome separation	biological_process	0.00055234	0.037885	3	211	14	19006	ENSG00000087586,ENSG00000117650,ENSG00000138160
GO:0042177	negative regulation of protein catabolic process	biological_process	0.00055825	0.038166	7	211	128	19006	ENSG00000117724,ENSG00000112742,ENSG00000166851,ENSG00000168078,ENSG00000134057,ENSG00000100234,ENSG00000156970
GO:0031572	G2 DNA damage checkpoint	biological_process	0.00058676	0.039985	4	211	36	19006	ENSG00000143476,ENSG00000166851,ENSG00000184481,ENSG00000170312
GO:0071897	DNA biosynthetic process	biological_process	0.00059436	0.040372	8	211	174	19006	ENSG00000174371,ENSG00000077264,ENSG00000198765,ENSG00000178999,ENSG00000143476,ENSG00000117650,ENSG00000051341,ENSG00000117724
GO:0045732	positive regulation of protein catabolic process	biological_process	0.00061222	0.041377	10	211	265	19006	ENSG00000170312,ENSG00000117399,ENSG00000134057,ENSG00000001084,ENSG00000156970,ENSG00000087586,ENSG00000126787,ENSG00000166851,ENSG00000135476,ENSG00000175063
GO:0019901	protein kinase binding	molecular_function	0.00061308	0.041377	16	211	540	19006	ENSG00000091831,ENSG00000138160,ENSG00000134569,ENSG00000134057,ENSG00000131747,ENSG00000112984,ENSG00000158402,ENSG00000118193,ENSG00000101447,ENSG00000129991,ENSG00000087586,ENSG00000164045,ENSG00000166851,ENSG00000145386,ENSG00000198901,ENSG00000111206
GO:2000134	negative regulation of G1/S transition of mitotic cell cycle	biological_process	0.00062837	0.042273	6	211	96	19006	ENSG00000087586,ENSG00000075218,ENSG00000158402,ENSG00000129173,ENSG00000134057,ENSG00000170312
GO:0005515	protein binding	molecular_function	0.00065349	0.043823	144	211	10862	19006	ENSG00000198932,ENSG00000163501,ENSG00000117724,ENSG00000134690,ENSG00000187079,ENSG00000183770,ENSG00000182389,ENSG00000169783,ENSG00000167244,ENSG00000051341,ENSG00000091831,ENSG00000152208,ENSG00000148773,ENSG00000114646,ENSG00000146670,ENSG00000100234,ENSG00000166851,ENSG00000112742,ENSG00000134323,ENSG00000151617,ENSG00000085999,ENSG00000129173,ENSG00000072571,ENSG00000175445,ENSG00000140534…
GO:0051443	positive regulation of ubiquitin-protein transferase activity	biological_process	0.00065851	0.04402	6	211	105	19006	ENSG00000156970,ENSG00000134057,ENSG00000175063,ENSG00000170312,ENSG00000166851,ENSG00000117399
GO:0031055	chromatin remodeling at centromere	biological_process	0.00066223	0.044128	4	211	45	19006	ENSG00000102384,ENSG00000137812,ENSG00000123485,ENSG00000115163
GO:0032991	macromolecular complex	cellular_component	0.00067362	0.044692	80	211	5306	19006	ENSG00000184357,ENSG00000109805,ENSG00000157193,ENSG00000076382,ENSG00000087586,Novel00550,ENSG00000105011,ENSG00000129991,ENSG00000134571,ENSG00000118193,ENSG00000185774,ENSG00000134057,ENSG00000093009,ENSG00000171617,ENSG00000171848,ENSG00000143476,ENSG00000101057,ENSG00000276043,ENSG00000161681,ENSG00000060718,ENSG00000065328,ENSG00000090889,ENSG00000024526,ENSG00000075702,ENSG00000001084,ENSG…
GO:0000076	DNA replication checkpoint	biological_process	0.00067493	0.044692	3	211	17	19006	ENSG00000094804,ENSG00000093009,ENSG00000140534
GO:0031536	positive regulation of exit from mitosis	biological_process	0.00070746	0.046699	2	211	5	19006	ENSG00000175063,ENSG00000146670
GO:0048791	calcium ion-dependent exocytosis of neurotransmitter	biological_process	0.00071742	0.047209	4	211	31	19006	ENSG00000101098,ENSG00000011347,ENSG00000134207,ENSG00000132872
GO:2000058	regulation of protein ubiquitination involved in ubiquitin-dependent protein catabolic process	biological_process	0.00072186	0.047353	6	211	107	19006	ENSG00000134057,ENSG00000156970,ENSG00000117399,ENSG00000166851,ENSG00000170312,ENSG00000175063
GO:0008202	steroid metabolic process	biological_process	0.00075295	0.049238	11	211	309	19006	ENSG00000091831,ENSG00000003137,ENSG00000137869,ENSG00000219073,ENSG00000113161,ENSG00000001626,ENSG00000176387,ENSG00000231852,ENSG00000134240,ENSG00000198074,ENSG00000148795
GO:0032465	regulation of cytokinesis	biological_process	0.00075958	0.049518	5	211	63	19006	ENSG00000087586,ENSG00000118193,ENSG00000094804,ENSG00000129173,ENSG00000178999
GO:2000371	regulation of DNA topoisomerase (ATP-hydrolyzing) activity	biological_process	0.00076658	0.049667	2	211	4	19006	ENSG00000121152,ENSG00000276043
GO:2000373	positive regulation of DNA topoisomerase (ATP-hydrolyzing) activity	biological_process	0.00076658	0.049667	2	211	4	19006	ENSG00000276043,ENSG00000121152
GO:1902807	negative regulation of cell cycle G1/S phase transition	biological_process	0.00078673	0.050816	6	211	100	19006	ENSG00000129173,ENSG00000134057,ENSG00000158402,ENSG00000075218,ENSG00000087586,ENSG00000170312
GO:0043073	germ cell nucleus	cellular_component	0.00080785	0.051893	3	211	17	19006	ENSG00000087586,ENSG00000071539,ENSG00000198765
GO:0019900	kinase binding	molecular_function	0.00080832	0.051893	17	211	611	19006	ENSG00000094804,ENSG00000164045,ENSG00000166851,ENSG00000198901,ENSG00000145386,ENSG00000111206,ENSG00000087586,ENSG00000129991,ENSG00000101447,ENSG00000158402,ENSG00000118193,ENSG00000112984,ENSG00000134057,ENSG00000131747,ENSG00000091831,ENSG00000134569,ENSG00000138160
GO:0071539	protein localization to centrosome	biological_process	0.00083519	0.053455	3	211	17	19006	ENSG00000087586,ENSG00000076382,ENSG00000123473
GO:0043168	anion binding	molecular_function	0.00085653	0.054654	49	211	2700	19006	ENSG00000001084,ENSG00000134207,ENSG00000186185,ENSG00000166833,ENSG00000001626,ENSG00000237649,ENSG00000170312,ENSG00000003137,ENSG00000175445,ENSG00000166402,ENSG00000090889,ENSG00000177181,ENSG00000085999,ENSG00000152402,ENSG00000112742,ENSG00000166851,ENSG00000127564,ENSG00000121621,ENSG00000110245,ENSG00000156970,ENSG00000071539,ENSG00000131747,ENSG00000142945,ENSG00000132872,ENSG00000138160…
GO:0043044	ATP-dependent chromatin remodeling	biological_process	0.00088896	0.056552	5	211	75	19006	ENSG00000102384,ENSG00000137812,ENSG00000115163,ENSG00000123485,ENSG00000170820
GO:0051351	positive regulation of ligase activity	biological_process	0.00089209	0.056581	6	211	111	19006	ENSG00000134057,ENSG00000156970,ENSG00000170312,ENSG00000166851,ENSG00000117399,ENSG00000175063
GO:0016568	chromatin modification	biological_process	0.00090507	0.057232	17	211	628	19006	ENSG00000064655,ENSG00000105011,ENSG00000170312,ENSG00000102384,ENSG00000087586,ENSG00000145386,ENSG00000137812,ENSG00000184357,ENSG00000177602,ENSG00000115163,ENSG00000276043,ENSG00000091831,ENSG00000093009,ENSG00000134057,ENSG00000178999,ENSG00000123485,ENSG00000170820
GO:0031261	DNA replication preinitiation complex	cellular_component	0.00091395	0.05762	2	211	5	19006	ENSG00000101003,ENSG00000093009
GO:0042699	follicle-stimulating hormone signaling pathway	biological_process	0.0009275	0.0583	2	211	5	19006	ENSG00000138039,ENSG00000170820
GO:0044702	single organism reproductive process	biological_process	0.00094319	0.05911	25	211	1130	19006	ENSG00000123572,ENSG00000136943,ENSG00000121621,ENSG00000134057,ENSG00000071539,ENSG00000185008,ENSG00000091831,ENSG00000137070,ENSG00000158402,ENSG00000198765,ENSG00000183770,ENSG00000170820,ENSG00000087586,ENSG00000134207,ENSG00000105011,ENSG00000001626,ENSG00000237649,ENSG00000170312,ENSG00000137869,ENSG00000003137,ENSG00000122641,ENSG00000163501,ENSG00000129173,ENSG00000138039,ENSG00000137812
GO:0006704	glucocorticoid biosynthetic process	biological_process	0.0009647	0.060278	3	211	17	19006	ENSG00000176387,ENSG00000231852,ENSG00000148795
GO:0034699	response to luteinizing hormone	biological_process	0.00098483	0.061354	2	211	4	19006	ENSG00000145386,ENSG00000138039
GO:0008406	gonad development	biological_process	0.0010053	0.062444	9	211	216	19006	ENSG00000121621,ENSG00000136943,ENSG00000122641,ENSG00000137869,ENSG00000091831,ENSG00000185008,ENSG00000170820,ENSG00000183770,ENSG00000138039
GO:0031981	nuclear lumen	cellular_component	0.0010112	0.062628	63	211	3925	19006	ENSG00000157456,ENSG00000184661,ENSG00000117399,ENSG00000115163,ENSG00000156970,ENSG00000131747,ENSG00000142945,ENSG00000175063,ENSG00000124920,ENSG00000178999,ENSG00000123485,ENSG00000112984,ENSG00000121152,ENSG00000075218,ENSG00000158402,ENSG00000064655,ENSG00000206262,ENSG00000101003,ENSG00000166833,ENSG00000140534,ENSG00000089685,ENSG00000102384,ENSG00000170312,ENSG00000186185,ENSG00000134323…
GO:0014706	striated muscle tissue development	biological_process	0.0010389	0.064153	12	211	348	19006	ENSG00000183770,ENSG00000140795,ENSG00000134571,ENSG00000117724,ENSG00000170312,ENSG00000003137,ENSG00000060718,ENSG00000064655,ENSG00000113161,ENSG00000129991,ENSG00000101331,ENSG00000134057
GO:0007127	meiosis I	biological_process	0.0011035	0.06794	6	211	110	19006	ENSG00000166851,ENSG00000135476,ENSG00000131747,ENSG00000198765,ENSG00000071539,ENSG00000087586
GO:0007077	mitotic nuclear envelope disassembly	biological_process	0.0011376	0.069837	4	211	43	19006	ENSG00000134057,ENSG00000170312,ENSG00000166851,ENSG00000157456
GO:0031330	negative regulation of cellular catabolic process	biological_process	0.0011447	0.070069	8	211	185	19006	ENSG00000168078,ENSG00000117724,ENSG00000156970,ENSG00000110245,ENSG00000100234,ENSG00000134057,ENSG00000166851,ENSG00000112742
GO:0004712	protein serine/threonine/tyrosine kinase activity	molecular_function	0.0011497	0.070174	4	211	40	19006	ENSG00000178999,ENSG00000112742,ENSG00000087586,ENSG00000077264
GO:0010911	regulation of isomerase activity	biological_process	0.0011661	0.070765	2	211	5	19006	ENSG00000121152,ENSG00000276043
GO:0010912	positive regulation of isomerase activity	biological_process	0.0011661	0.070765	2	211	5	19006	ENSG00000121152,ENSG00000276043
GO:0008395	steroid hydroxylase activity	molecular_function	0.0011745	0.070957	3	211	19	19006	ENSG00000148795,ENSG00000231852,ENSG00000137869
GO:0005680	anaphase-promoting complex	cellular_component	0.0011761	0.070957	3	211	22	19006	ENSG00000117399,ENSG00000175063,ENSG00000156970
GO:0070647	protein modification by small protein conjugation or removal	biological_process	0.0012017	0.072029	25	211	1143	19006	ENSG00000175063,ENSG00000178999,ENSG00000117399,ENSG00000091831,ENSG00000276043,ENSG00000171617,ENSG00000156970,ENSG00000143476,ENSG00000163833,ENSG00000131747,ENSG00000134057,ENSG00000145386,ENSG00000166851,ENSG00000164045,ENSG00000184481,ENSG00000112742,ENSG00000134690,ENSG00000001626,ENSG00000089685,ENSG00000117724,ENSG00000170312,ENSG00000087586,ENSG00000001084,ENSG00000150361,ENSG00000111665
GO:0045842	positive regulation of mitotic metaphase/anaphase transition	biological_process	0.0012075	0.072029	2	211	5	19006	ENSG00000135476,ENSG00000126787
GO:1901970	positive regulation of mitotic sister chromatid separation	biological_process	0.0012075	0.072029	2	211	5	19006	ENSG00000126787,ENSG00000135476
GO:1902101	positive regulation of metaphase/anaphase transition of cell cycle	biological_process	0.0012075	0.072029	2	211	5	19006	ENSG00000126787,ENSG00000135476
GO:0007281	germ cell development	biological_process	0.0012168	0.07238	9	211	233	19006	ENSG00000071539,ENSG00000134057,ENSG00000087586,ENSG00000163501,ENSG00000001626,ENSG00000198765,ENSG00000137812,ENSG00000170820,ENSG00000183770
GO:0034185	apolipoprotein binding	molecular_function	0.0012558	0.074488	3	211	17	19006	ENSG00000134569,ENSG00000157193,ENSG00000175445
GO:0034728	nucleosome organization	biological_process	0.0012712	0.075189	7	211	169	19006	ENSG00000102384,ENSG00000137812,ENSG00000115163,ENSG00000170820,ENSG00000123485,ENSG00000105011,ENSG00000184357
GO:0044265	cellular macromolecule catabolic process	biological_process	0.0013524	0.079771	22	211	1005	19006	ENSG00000094804,ENSG00000166851,ENSG00000112742,ENSG00000126787,ENSG00000087586,ENSG00000001084,ENSG00000170312,ENSG00000117724,ENSG00000075218,ENSG00000118193,ENSG00000183770,ENSG00000175063,ENSG00000178999,ENSG00000135476,ENSG00000134057,ENSG00000143476,ENSG00000171617,ENSG00000156970,ENSG00000136943,ENSG00000168078,ENSG00000117399,ENSG00000276043
GO:0032354	response to follicle-stimulating hormone	biological_process	0.0013691	0.080528	3	211	17	19006	ENSG00000170820,ENSG00000122641,ENSG00000001084
GO:0016773	phosphotransferase activity, alcohol group as acceptor	molecular_function	0.0013813	0.081019	20	211	791	19006	ENSG00000136267,ENSG00000168078,ENSG00000177602,ENSG00000157456,ENSG00000134057,ENSG00000123572,ENSG00000156970,ENSG00000060140,ENSG00000178999,ENSG00000165304,ENSG00000044524,ENSG00000170312,ENSG00000117650,ENSG00000087586,ENSG00000112742,ENSG00000140795,ENSG00000127564,ENSG00000166851,ENSG00000145386,ENSG00000077264
GO:0019894	kinesin binding	molecular_function	0.0014328	0.083809	4	211	39	19006	ENSG00000101447,ENSG00000198901,ENSG00000157193,ENSG00000186185
GO:0005654	nucleoplasm	cellular_component	0.0014526	0.084732	55	211	3331	19006	ENSG00000145386,ENSG00000198901,ENSG00000111206,ENSG00000137812,ENSG00000184481,ENSG00000164045,ENSG00000094804,ENSG00000168309,ENSG00000105011,ENSG00000134690,ENSG00000117724,ENSG00000187079,ENSG00000117650,ENSG00000087586,ENSG00000011426,ENSG00000183770,ENSG00000165495,ENSG00000091651,ENSG00000174371,ENSG00000065328,ENSG00000091831,ENSG00000051341,ENSG00000093009,ENSG00000171617,ENSG00000143476…
GO:1901575	organic substance catabolic process	biological_process	0.0015105	0.087864	35	211	1927	19006	ENSG00000135476,ENSG00000183770,ENSG00000118193,ENSG00000276043,ENSG00000168078,ENSG00000100234,ENSG00000171617,ENSG00000130287,ENSG00000143476,ENSG00000134057,ENSG00000114646,ENSG00000198932,ENSG00000142798,ENSG00000094804,ENSG00000101447,ENSG00000117724,ENSG00000137869,ENSG00000087586,ENSG00000126787,ENSG00000178999,ENSG00000175063,ENSG00000075218,ENSG00000117399,ENSG00000136943,ENSG00000156970…
GO:1904385	cellular response to angiotensin	biological_process	0.0015158	0.087929	2	211	6	19006	ENSG00000094804,ENSG00000196660
GO:0051641	cellular localization	biological_process	0.0015204	0.087956	58	211	3594	19006	ENSG00000075218,ENSG00000165646,ENSG00000170011,ENSG00000101098,ENSG00000178999,ENSG00000132872,ENSG00000142945,ENSG00000121621,ENSG00000156970,ENSG00000171914,ENSG00000115163,ENSG00000138160,ENSG00000123473,ENSG00000134569,ENSG00000166402,ENSG00000090889,Novel00464,ENSG00000175445,ENSG00000166851,ENSG00000112742,ENSG00000134207,ENSG00000164099,ENSG00000089685,ENSG00000170312,ENSG00000237649,ENSG…
GO:0035174	histone serine kinase activity	molecular_function	0.001542	0.088523	2	211	6	19006	ENSG00000178999,ENSG00000087586
GO:0030397	membrane disassembly	biological_process	0.0015429	0.088523	4	211	47	19006	ENSG00000134057,ENSG00000170312,ENSG00000166851,ENSG00000157456
GO:0051081	nuclear envelope disassembly	biological_process	0.0015429	0.088523	4	211	47	19006	ENSG00000157456,ENSG00000166851,ENSG00000170312,ENSG00000134057
GO:0070193	synaptonemal complex organization	biological_process	0.0015473	0.088538	3	211	23	19006	ENSG00000166851,ENSG00000071539,ENSG00000198765
GO:0048856	anatomical structure development	biological_process	0.0015633	0.089207	82	211	5319	19006	ENSG00000163501,ENSG00000137869,ENSG00000122641,ENSG00000117724,ENSG00000101447,ENSG00000101331,ENSG00000187079,ENSG00000117650,ENSG00000137812,ENSG00000138039,ENSG00000145386,ENSG00000077264,ENSG00000134369,ENSG00000152208,ENSG00000091831,ENSG00000051341,ENSG00000148773,ENSG00000114646,ENSG00000123572,ENSG00000183770,ENSG00000169783,ENSG00000124839,ENSG00000167244,ENSG00000159307,ENSG00000243955…
GO:0016115	terpenoid catabolic process	biological_process	0.0016304	0.092787	2	211	6	19006	ENSG00000003137,ENSG00000198074
GO:0007050	cell cycle arrest	biological_process	0.0016584	0.094125	9	211	248	19006	ENSG00000129173,ENSG00000158402,ENSG00000075218,ENSG00000184481,ENSG00000111206,ENSG00000134057,ENSG00000087586,ENSG00000170312,ENSG00000122641
GO:0051338	regulation of transferase activity	biological_process	0.0016882	0.095559	22	211	971	19006	ENSG00000158402,ENSG00000167244,ENSG00000118193,ENSG00000175063,ENSG00000178999,ENSG00000134057,ENSG00000156970,ENSG00000123572,ENSG00000117399,ENSG00000183856,ENSG00000094804,ENSG00000077264,ENSG00000127564,ENSG00000157193,ENSG00000166851,ENSG00000164045,ENSG00000112742,ENSG00000145386,ENSG00000117650,ENSG00000117724,ENSG00000170312,ENSG00000113161
GO:0007064	mitotic sister chromatid cohesion	biological_process	0.0017086	0.096455	3	211	20	19006	ENSG00000146670,ENSG00000177602,ENSG00000117399
GO:0035371	microtubule plus-end	cellular_component	0.0017269	0.097231	3	211	19	19006	ENSG00000076382,ENSG00000186185,ENSG00000142945
GO:1902751	positive regulation of cell cycle G2/M phase transition	biological_process	0.0017838	0.10017	3	211	24	19006	ENSG00000164045,ENSG00000170312,ENSG00000158402
GO:0031298	replication fork protection complex	cellular_component	0.0017922	0.10037	2	211	6	19006	ENSG00000065328,ENSG00000093009
GO:0003682	chromatin binding	molecular_function	0.0018032	0.10071	14	211	491	19006	ENSG00000184357,ENSG00000174371,ENSG00000184481,ENSG00000121152,ENSG00000131747,ENSG00000146670,ENSG00000093009,ENSG00000115163,ENSG00000140534,ENSG00000276043,ENSG00000117724,ENSG00000091831,ENSG00000170312,ENSG00000051341
GO:0097512	cardiac myofibril	cellular_component	0.0018158	0.10115	2	211	7	19006	ENSG00000134571,ENSG00000129991
GO:0042698	ovulation cycle	biological_process	0.0018509	0.10283	6	211	106	19006	ENSG00000183770,ENSG00000091831,ENSG00000170820,ENSG00000122641,ENSG00000138039,ENSG00000185008
GO:0010997	anaphase-promoting complex binding	molecular_function	0.0018904	0.10462	2	211	6	19006	ENSG00000117399,ENSG00000166851
GO:0006281	DNA repair	biological_process	0.001893	0.10462	14	211	527	19006	ENSG00000085999,ENSG00000198765,ENSG00000174371,ENSG00000111206,Novel00644,ENSG00000093009,ENSG00000143476,ENSG00000071539,ENSG00000146670,ENSG00000064655,ENSG00000140534,ENSG00000051341,ENSG00000276043,ENSG00000170312
GO:0051129	negative regulation of cellular component organization	biological_process	0.0019718	0.10847	16	211	627	19006	ENSG00000169783,ENSG00000118193,ENSG00000104833,ENSG00000135476,ENSG00000132872,ENSG00000134057,ENSG00000110245,ENSG00000156970,ENSG00000161681,ENSG00000185008,ENSG00000134569,ENSG00000166851,ENSG00000112742,ENSG00000117650,ENSG00000198844,ENSG00000117724
GO:2001251	negative regulation of chromosome organization	biological_process	0.0019729	0.10847	6	211	117	19006	ENSG00000134057,ENSG00000156970,ENSG00000166851,ENSG00000112742,ENSG00000117724,ENSG00000135476
GO:0048599	oocyte development	biological_process	0.0019854	0.10887	4	211	46	19006	ENSG00000071539,ENSG00000134057,ENSG00000087586,ENSG00000183770
GO:0045862	positive regulation of proteolysis	biological_process	0.0020259	0.11048	11	211	367	19006	ENSG00000175063,ENSG00000135476,ENSG00000166851,ENSG00000183770,ENSG00000117399,ENSG00000170312,ENSG00000087586,ENSG00000156970,ENSG00000126787,ENSG00000001084,ENSG00000134057
GO:0032436	positive regulation of proteasomal ubiquitin-dependent protein catabolic process	biological_process	0.0020305	0.11048	5	211	82	19006	ENSG00000166851,ENSG00000135476,ENSG00000087586,ENSG00000126787,ENSG00000001084
GO:0006334	nucleosome assembly	biological_process	0.0020305	0.11048	6	211	141	19006	ENSG00000184357,ENSG00000115163,ENSG00000137812,ENSG00000123485,ENSG00000102384,ENSG00000105011
GO:0051054	positive regulation of DNA metabolic process	biological_process	0.0020999	0.11371	8	211	208	19006	ENSG00000178999,ENSG00000111206,ENSG00000129173,ENSG00000077264,ENSG00000170312,ENSG00000064655,ENSG00000131747,ENSG00000117650
GO:0046605	regulation of centrosome cycle	biological_process	0.0021007	0.11371	4	211	48	19006	ENSG00000138160,ENSG00000123473,ENSG00000087586,ENSG00000117650
GO:0044710	single-organism metabolic process	biological_process	0.00211	0.11392	80	211	5508	19006	ENSG00000177602,ENSG00000168078,ENSG00000091831,ENSG00000051341,ENSG00000123572,ENSG00000100234,ENSG00000114646,ENSG00000146670,ENSG00000135476,ENSG00000167244,ENSG00000101447,ENSG00000101638,ENSG00000145113,ENSG00000137869,ENSG00000163501,ENSG00000122641,ENSG00000117724,ENSG00000117650,ENSG00000138039,ENSG00000145386,ENSG00000094804,ENSG00000077264,ENSG00000131471,ENSG00000219073,ENSG00000219481…
GO:0060074	synapse maturation	biological_process	0.0021787	0.11733	3	211	20	19006	ENSG00000161681,ENSG00000117399,ENSG00000198844
GO:0048522	positive regulation of cellular process	biological_process	0.0021876	0.11751	74	211	4818	19006	ENSG00000090776,ENSG00000118193,ENSG00000161681,ENSG00000213694,ENSG00000276043,ENSG00000183856,ENSG00000185008,ENSG00000134057,ENSG00000011347,ENSG00000101057,ENSG00000093009,ENSG00000171617,ENSG00000184481,ENSG00000157193,ENSG00000140795,ENSG00000111206,ENSG00000184357,ENSG00000113161,ENSG00000087586,ENSG00000126787,ENSG00000170820,ENSG00000175063,ENSG00000124920,ENSG00000158402,ENSG00000075218…
GO:0009888	tissue development	biological_process	0.002201	0.11793	37	211	2000	19006	ENSG00000170820,ENSG00000196805,ENSG00000244094,ENSG00000044524,ENSG00000123473,ENSG00000134569,ENSG00000136943,ENSG00000151617,ENSG00000129173,ENSG00000166402,ENSG00000150625,ENSG00000159307,ENSG00000003137,ENSG00000170312,ENSG00000198844,ENSG00000243955,ENSG00000244067,ENSG00000064655,ENSG00000167363,ENSG00000090776,ENSG00000183770,ENSG00000134571,ENSG00000183856,ENSG00000091831,ENSG00000213694…
GO:0008211	glucocorticoid metabolic process	biological_process	0.0022131	0.11828	3	211	24	19006	ENSG00000148795,ENSG00000176387,ENSG00000231852
GO:0044818	mitotic G2/M transition checkpoint	biological_process	0.0022274	0.11857	3	211	25	19006	ENSG00000170312,ENSG00000184481,ENSG00000140534
GO:0016301	kinase activity	molecular_function	0.0022299	0.11857	21	211	899	19006	ENSG00000044524,ENSG00000165304,ENSG00000178999,ENSG00000060140,ENSG00000156970,ENSG00000123572,ENSG00000134057,ENSG00000157456,ENSG00000177602,ENSG00000168078,ENSG00000136267,ENSG00000077264,ENSG00000145386,ENSG00000166851,ENSG00000127564,ENSG00000112742,ENSG00000140795,ENSG00000087586,ENSG00000117650,ENSG00000167363,ENSG00000170312
GO:0065009	regulation of molecular function	biological_process	0.002357	0.12502	50	211	2976	19006	ENSG00000183856,ENSG00000276043,ENSG00000091831,ENSG00000161681,ENSG00000100234,ENSG00000123572,ENSG00000134057,ENSG00000182389,ENSG00000035499,ENSG00000183770,ENSG00000185774,ENSG00000118193,ENSG00000134571,ENSG00000167244,ENSG00000113161,ENSG00000129991,ENSG00000117724,ENSG00000117650,ENSG00000087586,ENSG00000101331,ENSG00000205517,ENSG00000145386,ENSG00000138039,ENSG00000157193,ENSG00000137812…
GO:0022411	cellular component disassembly	biological_process	0.0024639	0.13035	13	211	486	19006	ENSG00000186638,ENSG00000157456,ENSG00000170312,ENSG00000159307,ENSG00000136943,ENSG00000121621,ENSG00000134057,ENSG00000142945,ENSG00000186185,ENSG00000131747,ENSG00000183770,ENSG00000142798,ENSG00000166851
GO:0005814	centriole	cellular_component	0.0024714	0.13035	6	211	116	19006	ENSG00000075702,ENSG00000186638,ENSG00000123473,ENSG00000131747,ENSG00000138180,ENSG00000087586
GO:0072331	signal transduction by p53 class mediator	biological_process	0.0024762	0.13035	9	211	261	19006	ENSG00000178999,ENSG00000111206,ENSG00000075218,ENSG00000174371,ENSG00000158402,ENSG00000129173,ENSG00000170312,ENSG00000087586,ENSG00000134057
GO:0009994	oocyte differentiation	biological_process	0.0025104	0.13183	4	211	49	19006	ENSG00000183770,ENSG00000087586,ENSG00000134057,ENSG00000071539
GO:0044424	intracellular part	cellular_component	0.0025186	0.13192	174	211	14030	19006	ENSG00000126787,ENSG00000138180,Novel00550,ENSG00000105011,ENSG00000130045,ENSG00000157193,ENSG00000184481,ENSG00000093009,ENSG00000130287,ENSG00000060140,ENSG00000101057,ENSG00000171617,ENSG00000198597,ENSG00000011347,ENSG00000134057,ENSG00000065328,ENSG00000183856,ENSG00000165495,ENSG00000118193,ENSG00000198765,ENSG00000090776,ENSG00000185774,ENSG00000011426,ENSG00000154839,ENSG00000064655,ENSG…
GO:0007275	multicellular organismal development	biological_process	0.0025604	0.13378	78	211	5067	19006	ENSG00000166402,ENSG00000075702,ENSG00000064655,ENSG00000186197,ENSG00000003137,ENSG00000198844,ENSG00000004776,ENSG00000137070,ENSG00000126733,ENSG00000124920,ENSG00000196805,ENSG00000170820,ENSG00000121621,ENSG00000132872,ENSG00000131747,ENSG00000157193,ENSG00000184481,ENSG00000140795,ENSG00000142798,ENSG00000087586,ENSG00000113161,ENSG00000129991,ENSG00000105011,ENSG00000134571,ENSG00000118193…
GO:1902969	mitotic DNA replication	biological_process	0.0026235	0.13674	2	211	8	19006	ENSG00000093009,ENSG00000101003
GO:0021700	developmental maturation	biological_process	0.0026338	0.13676	9	211	247	19006	ENSG00000118193,ENSG00000134057,ENSG00000071539,ENSG00000087586,ENSG00000161681,ENSG00000163501,ENSG00000117399,ENSG00000198844,ENSG00000001626
GO:0050790	regulation of catalytic activity	biological_process	0.0026369	0.13676	42	211	2407	19006	ENSG00000167244,ENSG00000134571,ENSG00000118193,ENSG00000183770,ENSG00000035499,ENSG00000134057,ENSG00000100234,ENSG00000123572,ENSG00000091831,ENSG00000276043,ENSG00000183856,ENSG00000094804,ENSG00000077264,ENSG00000157193,ENSG00000137812,ENSG00000164045,ENSG00000138039,ENSG00000145386,ENSG00000205517,ENSG00000117650,ENSG00000117724,ENSG00000113161,ENSG00000129991,ENSG00000158402,ENSG00000044524…
GO:0044450	microtubule organizing center part	cellular_component	0.0026528	0.13725	7	211	160	19006	ENSG00000076382,ENSG00000131747,ENSG00000138180,ENSG00000087586,ENSG00000075702,ENSG00000123473,ENSG00000186638
GO:0048146	positive regulation of fibroblast proliferation	biological_process	0.0026773	0.13817	4	211	51	19006	ENSG00000134057,ENSG00000094804,ENSG00000145386,ENSG00000091831
GO:0044703	multi-organism reproductive process	biological_process	0.0027285	0.14047	21	211	967	19006	ENSG00000137812,ENSG00000122641,ENSG00000163501,ENSG00000003137,ENSG00000170312,ENSG00000001626,ENSG00000237649,ENSG00000105011,ENSG00000176387,ENSG00000134207,ENSG00000087586,ENSG00000170820,ENSG00000183770,ENSG00000198765,ENSG00000158402,ENSG00000137070,ENSG00000091831,ENSG00000071539,ENSG00000134057,ENSG00000136943,ENSG00000123572
GO:0032466	negative regulation of cytokinesis	biological_process	0.0027354	0.14048	2	211	7	19006	ENSG00000178999,ENSG00000129173
GO:0046880	regulation of follicle-stimulating hormone secretion	biological_process	0.0027813	0.14215	2	211	6	19006	ENSG00000122641,ENSG00000183770
GO:0046881	positive regulation of follicle-stimulating hormone secretion	biological_process	0.0027813	0.14215	2	211	6	19006	ENSG00000122641,ENSG00000183770
GO:0048519	negative regulation of biological process	biological_process	0.0027941	0.14246	71	211	4675	19006	ENSG00000184357,ENSG00000184481,ENSG00000157193,ENSG00000111206,ENSG00000087586,ENSG00000050628,ENSG00000129991,ENSG00000113161,ENSG00000118193,ENSG00000179750,ENSG00000198597,ENSG00000134057,ENSG00000171617,ENSG00000093009,ENSG00000161681,ENSG00000276043,ENSG00000183856,ENSG00000213694,ENSG00000185008,ENSG00000196660,ENSG00000127564,ENSG00000145358,ENSG00000024526,ENSG00000001084,ENSG00000003137…
GO:0030154	cell differentiation	biological_process	0.0028158	0.14307	62	211	3854	19006	ENSG00000087586,ENSG00000105011,ENSG00000113161,ENSG00000129991,ENSG00000101447,ENSG00000117724,ENSG00000122641,ENSG00000163501,ENSG00000134369,ENSG00000077264,ENSG00000138039,ENSG00000140795,ENSG00000137812,ENSG00000184481,ENSG00000157193,ENSG00000060140,ENSG00000171617,ENSG00000101057,ENSG00000198597,ENSG00000134057,ENSG00000114646,ENSG00000060718,ENSG00000185008,ENSG00000152208,ENSG00000213694…
GO:0048477	oogenesis	biological_process	0.0028196	0.14307	5	211	82	19006	ENSG00000183770,ENSG00000163501,ENSG00000087586,ENSG00000071539,ENSG00000134057
GO:0030162	regulation of proteolysis	biological_process	0.0028786	0.14571	17	211	759	19006	ENSG00000170312,ENSG00000117724,ENSG00000089685,ENSG00000001084,ENSG00000087586,ENSG00000126787,ENSG00000112742,ENSG00000166851,ENSG00000094804,ENSG00000168078,ENSG00000117399,ENSG00000134057,ENSG00000100234,ENSG00000156970,ENSG00000183770,ENSG00000135476,ENSG00000175063
GO:0055010	ventricular cardiac muscle tissue morphogenesis	biological_process	0.002886	0.14573	4	211	47	19006	ENSG00000060718,ENSG00000129991,ENSG00000134571,ENSG00000101331
GO:0034371	chylomicron remodeling	biological_process	0.0029066	0.14642	2	211	9	19006	ENSG00000175445,ENSG00000110245
GO:0007144	female meiosis I	biological_process	0.002925	0.147	2	211	8	19006	ENSG00000087586,ENSG00000071539
GO:0019886	antigen processing and presentation of exogenous peptide antigen via MHC class II	biological_process	0.0029327	0.14703	5	211	89	19006	ENSG00000138160,ENSG00000136943,ENSG00000121621,ENSG00000090889,ENSG00000142945
GO:0008300	isoprenoid catabolic process	biological_process	0.0029779	0.14894	2	211	8	19006	ENSG00000003137,ENSG00000198074
GO:1990776	response to angiotensin	biological_process	0.0030024	0.14981	2	211	8	19006	ENSG00000094804,ENSG00000196660
GO:0001556	oocyte maturation	biological_process	0.0030862	0.15363	3	211	26	19006	ENSG00000134057,ENSG00000071539,ENSG00000087586
GO:0010458	exit from mitosis	biological_process	0.0031426	0.15607	3	211	29	19006	ENSG00000146670,ENSG00000175063,ENSG00000011426
GO:0005113	patched binding	molecular_function	0.0031709	0.15684	2	211	8	19006	ENSG00000163501,ENSG00000134057
GO:0000083	regulation of transcription involved in G1/S transition of mitotic cell cycle	biological_process	0.0031729	0.15684	3	211	27	19006	ENSG00000093009,ENSG00000171848,ENSG00000094804
GO:0004693	cyclin-dependent protein serine/threonine kinase activity	molecular_function	0.0032379	0.15968	3	211	29	19006	ENSG00000157456,ENSG00000170312,ENSG00000134057
GO:0032278	positive regulation of gonadotropin secretion	biological_process	0.0032709	0.16093	2	211	7	19006	ENSG00000122641,ENSG00000183770
GO:0002495	antigen processing and presentation of peptide antigen via MHC class II	biological_process	0.0033029	0.16212	5	211	92	19006	ENSG00000136943,ENSG00000090889,ENSG00000121621,ENSG00000142945,ENSG00000138160
GO:0031396	regulation of protein ubiquitination	biological_process	0.0033747	0.16526	9	211	280	19006	ENSG00000166851,ENSG00000112742,ENSG00000175063,ENSG00000134057,ENSG00000156970,ENSG00000001084,ENSG00000117399,ENSG00000117724,ENSG00000170312
GO:0050794	regulation of cellular process	biological_process	0.0033987	0.16595	138	211	10435	19006	ENSG00000177602,ENSG00000168078,ENSG00000123572,ENSG00000135476,ENSG00000180785,ENSG00000124839,ENSG00000091651,ENSG00000145113,ENSG00000101447,ENSG00000122641,ENSG00000117650,ENSG00000101331,ENSG00000145386,ENSG00000198901,ENSG00000137812,ENSG00000164045,ENSG00000168309,ENSG00000077264,ENSG00000094804,ENSG00000138160,ENSG00000123473,ENSG00000110245,ENSG00000071539,ENSG00000186777,ENSG00000165646…
GO:0044428	nuclear part	cellular_component	0.0034046	0.16595	65	211	4280	19006	ENSG00000183770,ENSG00000091651,ENSG00000051341,ENSG00000091831,ENSG00000146670,ENSG00000148773,ENSG00000137812,ENSG00000164045,ENSG00000198901,ENSG00000145386,ENSG00000168309,ENSG00000094804,ENSG00000117724,ENSG00000134690,ENSG00000187079,ENSG00000117650,ENSG00000123485,ENSG00000178999,ENSG00000115163,ENSG00000117399,ENSG00000184661,ENSG00000157456,ENSG00000142945,Novel00644,ENSG00000166851,ENSG…
GO:0000796	condensin complex	cellular_component	0.0034198	0.1663	2	211	8	19006	ENSG00000109805,ENSG00000121152
GO:0045143	homologous chromosome segregation	biological_process	0.0035259	0.17107	4	211	60	19006	ENSG00000135476,ENSG00000166851,ENSG00000198765,ENSG00000071539
GO:0034372	very-low-density lipoprotein particle remodeling	biological_process	0.0035537	0.17202	2	211	11	19006	ENSG00000110245,ENSG00000175445
GO:0043462	regulation of ATPase activity	biological_process	0.0036305	0.17534	4	211	61	19006	ENSG00000129991,ENSG00000276043,ENSG00000121152,ENSG00000134571
GO:0031329	regulation of cellular catabolic process	biological_process	0.0036456	0.17542	16	211	681	19006	ENSG00000112742,ENSG00000166851,ENSG00000094804,ENSG00000117724,ENSG00000170312,ENSG00000001084,ENSG00000087586,ENSG00000126787,ENSG00000135476,ENSG00000175063,ENSG00000168078,ENSG00000117399,ENSG00000134057,ENSG00000100234,ENSG00000110245,ENSG00000156970
GO:0044464	cell part	cellular_component	0.0036488	0.17542	195	211	16294	19006	ENSG00000170935,ENSG00000244094,ENSG00000165646,ENSG00000135451,ENSG00000186777,ENSG00000231852,ENSG00000071539,ENSG00000110245,ENSG00000115163,ENSG00000131471,ENSG00000138160,ENSG00000123473,ENSG00000152253,ENSG00000150625,ENSG00000134240,ENSG00000152402,ENSG00000166183,ENSG00000198074,ENSG00000134207,ENSG00000150361,ENSG00000159307,ENSG00000089685,ENSG00000102384,ENSG00000170312,ENSG00000166833…
GO:0048609	multicellular organismal reproductive process	biological_process	0.0036847	0.17674	18	211	785	19006	ENSG00000137812,ENSG00000138039,ENSG00000122641,ENSG00000163501,ENSG00000003137,ENSG00000105011,ENSG00000001626,ENSG00000237649,ENSG00000087586,ENSG00000183770,ENSG00000170820,ENSG00000158402,ENSG00000198765,ENSG00000091831,ENSG00000185008,ENSG00000134057,ENSG00000071539,ENSG00000136943
GO:0051052	regulation of DNA metabolic process	biological_process	0.0037191	0.17798	11	211	380	19006	ENSG00000064655,ENSG00000140534,ENSG00000051341,ENSG00000170312,ENSG00000117650,ENSG00000131747,ENSG00000111206,ENSG00000178999,ENSG00000129173,ENSG00000077264,ENSG00000094804
GO:0010639	negative regulation of organelle organization	biological_process	0.0038082	0.18183	10	211	325	19006	ENSG00000134057,ENSG00000132872,ENSG00000156970,ENSG00000117650,ENSG00000117724,ENSG00000161681,ENSG00000112742,ENSG00000166851,ENSG00000104833,ENSG00000135476
GO:0002504	antigen processing and presentation of peptide or polysaccharide antigen via MHC class II	biological_process	0.0038313	0.18252	5	211	95	19006	ENSG00000138160,ENSG00000142945,ENSG00000090889,ENSG00000121621,ENSG00000136943
GO:0031497	chromatin assembly	biological_process	0.0038704	0.18397	6	211	157	19006	ENSG00000184357,ENSG00000137812,ENSG00000115163,ENSG00000123485,ENSG00000102384,ENSG00000105011
GO:0040007	growth	biological_process	0.0039411	0.18691	21	211	953	19006	ENSG00000091831,ENSG00000134569,ENSG00000123473,ENSG00000157456,ENSG00000114646,ENSG00000134057,ENSG00000132872,ENSG00000123572,ENSG00000183770,ENSG00000170820,ENSG00000118193,ENSG00000170312,ENSG00000163501,ENSG00000137869,ENSG00000122641,ENSG00000101003,ENSG00000101331,ENSG00000087586,ENSG00000138039,ENSG00000168309,ENSG00000184357
GO:0010817	regulation of hormone levels	biological_process	0.0039578	0.18728	13	211	491	19006	ENSG00000137869,ENSG00000122641,ENSG00000089685,ENSG00000003137,ENSG00000091831,ENSG00000001626,ENSG00000113161,ENSG00000231852,ENSG00000011347,ENSG00000170820,ENSG00000183770,ENSG00000170011,ENSG00000148795
GO:0003229	ventricular cardiac muscle tissue development	biological_process	0.0039841	0.18788	4	211	51	19006	ENSG00000101331,ENSG00000134571,ENSG00000060718,ENSG00000129991
GO:0035092	sperm chromatin condensation	biological_process	0.0039883	0.18788	2	211	9	19006	ENSG00000170820,ENSG00000198765
GO:1990752	microtubule end	cellular_component	0.0040008	0.18805	3	211	24	19006	ENSG00000076382,ENSG00000186185,ENSG00000142945
GO:1901800	positive regulation of proteasomal protein catabolic process	biological_process	0.0041048	0.1925	5	211	97	19006	ENSG00000001084,ENSG00000126787,ENSG00000087586,ENSG00000166851,ENSG00000135476
GO:0005623	cell	cellular_component	0.0041553	0.19444	195	211	16320	19006	ENSG00000206262,ENSG00000164099,ENSG00000001084,ENSG00000075702,ENSG00000127564,ENSG00000110328,ENSG00000148795,ENSG00000136267,ENSG00000163833,ENSG00000131747,ENSG00000184507,ENSG00000121621,ENSG00000171914,ENSG00000170820,ENSG00000104833,ENSG00000121152,ENSG00000153060,ENSG00000124920,ENSG00000196805,ENSG00000137070,ENSG00000113161,ENSG00000129991,ENSG00000076382,ENSG00000205517,ENSG00000087586…
GO:0043233	organelle lumen	cellular_component	0.0042038	0.19627	72	211	4954	19006	ENSG00000174371,ENSG00000198765,ENSG00000165495,ENSG00000011426,ENSG00000134057,ENSG00000130287,ENSG00000093009,ENSG00000101057,ENSG00000171617,ENSG00000143476,ENSG00000276043,ENSG00000060718,ENSG00000065328,ENSG00000184357,ENSG00000184481,ENSG00000142798,ENSG00000111206,ENSG00000087586,ENSG00000105011,ENSG00000158402,ENSG00000075218,ENSG00000121152,ENSG00000112984,ENSG00000175063,ENSG00000124920…
GO:0031399	regulation of protein modification process	biological_process	0.0042258	0.19686	32	211	1722	19006	ENSG00000118193,ENSG00000167244,ENSG00000183856,ENSG00000168078,ENSG00000134057,ENSG00000100234,ENSG00000123572,ENSG00000164045,ENSG00000137812,ENSG00000157193,ENSG00000145386,ENSG00000111206,ENSG00000184357,ENSG00000094804,ENSG00000077264,ENSG00000117724,ENSG00000122641,ENSG00000101447,ENSG00000113161,ENSG00000170820,ENSG00000175063,ENSG00000158402,ENSG00000117399,ENSG00000184661,ENSG00000134569…
GO:0048518	positive regulation of biological process	biological_process	0.00426	0.19802	83	211	5677	19006	ENSG00000112742,ENSG00000166851,ENSG00000151617,ENSG00000134323,ENSG00000152402,ENSG00000129173,ENSG00000150625,ENSG00000175445,ENSG00000170312,ENSG00000089685,ENSG00000159307,ENSG00000170011,ENSG00000178999,ENSG00000165304,ENSG00000044524,ENSG00000117399,ENSG00000184661,ENSG00000134569,ENSG00000164045,ENSG00000198901,ENSG00000145386,ENSG00000138039,ENSG00000094804,ENSG00000077264,ENSG00000137869…
GO:0071900	regulation of protein serine/threonine kinase activity	biological_process	0.004318	0.20028	12	211	435	19006	ENSG00000183856,ENSG00000170312,ENSG00000113161,ENSG00000134057,ENSG00000164045,ENSG00000127564,ENSG00000166851,ENSG00000145386,ENSG00000077264,ENSG00000158402,ENSG00000094804,ENSG00000167244
GO:0008209	androgen metabolic process	biological_process	0.0043982	0.20355	3	211	31	19006	ENSG00000148795,ENSG00000091831,ENSG00000137869
GO:0007517	muscle organ development	biological_process	0.0044234	0.20398	11	211	364	19006	ENSG00000183770,ENSG00000184481,ENSG00000134571,ENSG00000060718,ENSG00000129991,ENSG00000113161,ENSG00000117724,ENSG00000170312,ENSG00000003137,ENSG00000134057,ENSG00000101331
GO:0050808	synapse organization	biological_process	0.0044269	0.20398	9	211	239	19006	ENSG00000117399,ENSG00000161681,ENSG00000198844,ENSG00000185008,ENSG00000134569,ENSG00000077264,ENSG00000124839,ENSG00000150625,ENSG00000182389
GO:0032504	multicellular organism reproduction	biological_process	0.0044596	0.20491	18	211	801	19006	ENSG00000138039,ENSG00000137812,ENSG00000105011,ENSG00000237649,ENSG00000001626,ENSG00000122641,ENSG00000163501,ENSG00000003137,ENSG00000087586,ENSG00000183770,ENSG00000170820,ENSG00000158402,ENSG00000198765,ENSG00000185008,ENSG00000091831,ENSG00000136943,ENSG00000134057,ENSG00000071539
GO:0051293	establishment of spindle localization	biological_process	0.0044745	0.20491	3	211	30	19006	ENSG00000115163,ENSG00000135476,ENSG00000076382
GO:0032501	multicellular organismal process	biological_process	0.0044771	0.20491	100	211	7135	19006	ENSG00000166402,ENSG00000075702,ENSG00000001084,ENSG00000186197,ENSG00000001626,ENSG00000064655,ENSG00000237649,ENSG00000198844,ENSG00000003137,ENSG00000137070,ENSG00000186510,ENSG00000004776,ENSG00000158402,ENSG00000126733,ENSG00000196805,ENSG00000124920,ENSG00000170820,ENSG00000121621,ENSG00000132872,ENSG00000131747,ENSG00000136267,ENSG00000140795,ENSG00000142798,ENSG00000157193,ENSG00000184481…
GO:0006027	glycosaminoglycan catabolic process	biological_process	0.004486	0.20491	4	211	60	19006	ENSG00000130287,ENSG00000072571,ENSG00000114646,ENSG00000142798
GO:0065007	biological regulation	biological_process	0.0045372	0.2068	148	211	11458	19006	ENSG00000124920,ENSG00000104833,ENSG00000170820,ENSG00000121152,ENSG00000137070,ENSG00000136267,ENSG00000121621,ENSG00000171914,ENSG00000131747,ENSG00000127564,ENSG00000148795,ENSG00000001084,ENSG00000179750,ENSG00000134571,ENSG00000174371,ENSG00000185008,ENSG00000161681,ENSG00000276043,ENSG00000213694,ENSG00000143476,ENSG00000171848,ENSG00000111206,ENSG00000140795,ENSG00000196391,Novel00291,ENSG…
GO:0006997	nucleus organization	biological_process	0.0046066	0.20951	6	211	141	19006	ENSG00000157456,ENSG00000170312,ENSG00000166851,ENSG00000170820,ENSG00000198765,ENSG00000134057
GO:0046884	follicle-stimulating hormone secretion	biological_process	0.0046193	0.20963	2	211	8	19006	ENSG00000122641,ENSG00000183770
GO:0065008	regulation of biological quality	biological_process	0.0046912	0.21244	56	211	3525	19006	ENSG00000182389,ENSG00000183770,ENSG00000174371,ENSG00000124839,ENSG00000185008,ENSG00000091831,ENSG00000152208,ENSG00000183856,ENSG00000213694,ENSG00000161681,ENSG00000011347,ENSG00000140795,ENSG00000188803,ENSG00000077264,ENSG00000184357,ENSG00000145113,ENSG00000129991,ENSG00000113161,ENSG00000130045,ENSG00000122641,ENSG00000137869,ENSG00000163501,ENSG00000087586,ENSG00000050628,ENSG00000117650…
GO:0032446	protein modification by small protein conjugation	biological_process	0.0047436	0.21435	20	211	937	19006	ENSG00000178999,ENSG00000175063,ENSG00000134057,ENSG00000131747,ENSG00000163833,ENSG00000156970,ENSG00000171617,ENSG00000143476,ENSG00000276043,ENSG00000117399,ENSG00000112742,ENSG00000166851,ENSG00000111665,ENSG00000150361,ENSG00000001084,ENSG00000087586,ENSG00000170312,ENSG00000117724,ENSG00000089685,ENSG00000134690
GO:0006694	steroid biosynthetic process	biological_process	0.0047739	0.21507	7	211	183	19006	ENSG00000113161,ENSG00000001626,ENSG00000137869,ENSG00000134240,ENSG00000148795,ENSG00000231852,ENSG00000176387
GO:0023061	signal release	biological_process	0.0047845	0.21507	12	211	428	19006	ENSG00000165646,ENSG00000170011,ENSG00000183770,ENSG00000101098,ENSG00000011347,ENSG00000134207,ENSG00000132872,ENSG00000137869,ENSG00000122641,ENSG00000089685,ENSG00000001626,ENSG00000113161
GO:0070013	intracellular organelle lumen	cellular_component	0.0047903	0.21507	70	211	4803	19006	ENSG00000090889,ENSG00000127564,ENSG00000064655,ENSG00000206262,ENSG00000075218,ENSG00000158402,ENSG00000175063,ENSG00000124920,ENSG00000121152,ENSG00000112984,ENSG00000156970,ENSG00000131747,ENSG00000184357,ENSG00000111206,ENSG00000184481,ENSG00000142798,ENSG00000087586,ENSG00000105011,ENSG00000165495,ENSG00000198765,ENSG00000174371,ENSG00000011426,ENSG00000171617,ENSG00000130287,ENSG00000093009…
GO:0009895	negative regulation of catabolic process	biological_process	0.0048065	0.21534	8	211	232	19006	ENSG00000166851,ENSG00000112742,ENSG00000168078,ENSG00000117724,ENSG00000134057,ENSG00000110245,ENSG00000156970,ENSG00000100234
GO:0007568	aging	biological_process	0.0048251	0.21566	9	211	291	19006	ENSG00000085999,ENSG00000196660,ENSG00000184481,ENSG00000111206,ENSG00000178999,ENSG00000136943,ENSG00000001084,ENSG00000170312,ENSG00000113161
GO:0000307	cyclin-dependent protein kinase holoenzyme complex	cellular_component	0.0048341	0.21566	3	211	34	19006	ENSG00000134057,ENSG00000170312,ENSG00000145386
GO:0051256	mitotic spindle midzone assembly	biological_process	0.0048679	0.21671	2	211	9	19006	ENSG00000178999,ENSG00000090889
GO:0006468	protein phosphorylation	biological_process	0.0049227	0.21869	34	211	1855	19006	ENSG00000167244,ENSG00000118193,ENSG00000060140,ENSG00000123572,ENSG00000100234,ENSG00000134057,ENSG00000177602,ENSG00000168078,ENSG00000183856,ENSG00000077264,ENSG00000094804,ENSG00000111206,ENSG00000145386,ENSG00000164045,ENSG00000157193,ENSG00000140795,ENSG00000087586,ENSG00000117650,ENSG00000113161,ENSG00000101447,ENSG00000122641,ENSG00000044524,ENSG00000158402,ENSG00000165304,ENSG00000178999…
GO:0016887	ATPase activity	molecular_function	0.0049579	0.21979	12	211	420	19006	ENSG00000090889,ENSG00000118193,ENSG00000112984,ENSG00000186185,ENSG00000142945,ENSG00000131747,ENSG00000121621,ENSG00000051341,ENSG00000237649,ENSG00000001626,ENSG00000138160,ENSG00000186638
GO:0032270	positive regulation of cellular protein metabolic process	biological_process	0.0050572	0.22372	27	211	1418	19006	ENSG00000001084,ENSG00000087586,ENSG00000126787,ENSG00000113161,ENSG00000170312,ENSG00000122641,ENSG00000196660,ENSG00000184357,ENSG00000094804,ENSG00000077264,ENSG00000112742,ENSG00000166851,ENSG00000157193,ENSG00000123572,ENSG00000156970,ENSG00000134057,ENSG00000134569,ENSG00000184661,ENSG00000183856,ENSG00000276043,ENSG00000117399,ENSG00000118193,ENSG00000167244,ENSG00000135476,ENSG00000175063…
GO:0046602	regulation of mitotic centrosome separation	biological_process	0.0051084	0.22551	2	211	9	19006	ENSG00000117650,ENSG00000138160
GO:0010987	negative regulation of high-density lipoprotein particle clearance	biological_process	0.0052227	0.23007	1	211	1	19006	ENSG00000110245
GO:1902808	positive regulation of cell cycle G1/S phase transition	biological_process	0.0052396	0.23033	3	211	32	19006	ENSG00000093009,ENSG00000094804,ENSG00000101447
GO:0031974	membrane-enclosed lumen	cellular_component	0.0053066	0.2328	72	211	5006	19006	ENSG00000206262,ENSG00000064655,ENSG00000127564,ENSG00000090889,ENSG00000156970,ENSG00000131747,ENSG00000124920,ENSG00000175063,ENSG00000112984,ENSG00000121152,ENSG00000075218,ENSG00000158402,ENSG00000105011,ENSG00000087586,ENSG00000111206,ENSG00000142798,ENSG00000184481,ENSG00000184357,ENSG00000060718,ENSG00000065328,ENSG00000276043,ENSG00000130287,ENSG00000143476,ENSG00000093009,ENSG00000171617…
GO:1903320	regulation of protein modification by small protein conjugation or removal	biological_process	0.0053613	0.2347	9	211	301	19006	ENSG00000117724,ENSG00000170312,ENSG00000117399,ENSG00000134057,ENSG00000001084,ENSG00000156970,ENSG00000112742,ENSG00000166851,ENSG00000175063
GO:0016817	hydrolase activity, acting on acid anhydrides	molecular_function	0.005387	0.23534	19	211	854	19006	ENSG00000138160,ENSG00000186638,Novel00535,ENSG00000051341,ENSG00000121621,ENSG00000093009,ENSG00000142945,ENSG00000131747,ENSG00000104833,ENSG00000112984,ENSG00000118193,ENSG00000124839,ENSG00000237649,ENSG00000001626,ENSG00000101003,ENSG00000166833,ENSG00000186185,ENSG00000090889,ENSG00000085999
GO:0006026	aminoglycan catabolic process	biological_process	0.005454	0.23778	4	211	63	19006	ENSG00000142798,ENSG00000130287,ENSG00000114646,ENSG00000072571
GO:0044092	negative regulation of molecular function	biological_process	0.0054812	0.23847	22	211	1113	19006	ENSG00000170312,ENSG00000117724,ENSG00000089685,ENSG00000113161,ENSG00000129991,ENSG00000101331,ENSG00000117650,ENSG00000087586,ENSG00000112742,ENSG00000127564,ENSG00000137812,ENSG00000166851,ENSG00000091831,ENSG00000117399,ENSG00000131471,ENSG00000134057,ENSG00000100234,ENSG00000110245,ENSG00000156970,ENSG00000178999,ENSG00000175063,ENSG00000075218
GO:0008584	male gonad development	biological_process	0.0055247	0.23937	6	211	138	19006	ENSG00000121621,ENSG00000136943,ENSG00000138039,ENSG00000122641,ENSG00000170820,ENSG00000091831
GO:0046546	development of primary male sexual characteristics	biological_process	0.0055247	0.23937	6	211	138	19006	ENSG00000121621,ENSG00000136943,ENSG00000122641,ENSG00000170820,ENSG00000091831,ENSG00000138039
GO:0007276	gamete generation	biological_process	0.0055529	0.2401	15	211	636	19006	ENSG00000134057,ENSG00000071539,ENSG00000087586,ENSG00000136943,ENSG00000122641,ENSG00000003137,ENSG00000163501,ENSG00000237649,ENSG00000001626,ENSG00000105011,ENSG00000198765,ENSG00000158402,ENSG00000170820,ENSG00000137812,ENSG00000183770
GO:0070192	chromosome organization involved in meiosis	biological_process	0.0056106	0.2421	4	211	68	19006	ENSG00000121152,ENSG00000156970,ENSG00000071539,ENSG00000198765
GO:0021683	cerebellar granular layer morphogenesis	biological_process	0.0056315	0.2425	2	211	9	19006	ENSG00000152208,ENSG00000118193
GO:0016772	transferase activity, transferring phosphorus-containing groups	molecular_function	0.0057462	0.2467	22	211	1052	19006	ENSG00000087586,ENSG00000117650,ENSG00000167363,ENSG00000170312,ENSG00000077264,ENSG00000145386,ENSG00000127564,ENSG00000166851,ENSG00000112742,ENSG00000140795,ENSG00000060140,ENSG00000156970,ENSG00000123572,ENSG00000134057,ENSG00000157456,ENSG00000177602,ENSG00000168078,ENSG00000136267,ENSG00000051341,ENSG00000044524,ENSG00000165304,ENSG00000178999
GO:0009987	cellular process	biological_process	0.005764	0.2467	189	211	15708	19006	ENSG00000138160,ENSG00000123473,ENSG00000131471,ENSG00000115163,ENSG00000110245,ENSG00000071539,ENSG00000231852,ENSG00000186777,ENSG00000165646,ENSG00000170935,ENSG00000244094,ENSG00000102384,ENSG00000170312,ENSG00000089685,ENSG00000159307,ENSG00000150361,ENSG00000134207,ENSG00000198074,ENSG00000166183,ENSG00000152402,ENSG00000134240,ENSG00000150625,ENSG00000152253,ENSG00000177602,ENSG00000168078…
GO:0010975	regulation of neuron projection development	biological_process	0.0057642	0.2467	12	211	414	19006	ENSG00000044524,ENSG00000124839,ENSG00000077264,ENSG00000169783,ENSG00000157193,ENSG00000171617,ENSG00000132872,ENSG00000134569,ENSG00000185008,ENSG00000152208,ENSG00000117399,ENSG00000161681
GO:0051255	spindle midzone assembly	biological_process	0.005777	0.24675	2	211	10	19006	ENSG00000178999,ENSG00000090889
GO:0048387	negative regulation of retinoic acid receptor signaling pathway	biological_process	0.0059484	0.25355	2	211	10	19006	ENSG00000003137,ENSG00000198597
GO:0016446	somatic hypermutation of immunoglobulin genes	biological_process	0.005989	0.25477	2	211	11	19006	ENSG00000174371,ENSG00000051341
GO:0031331	positive regulation of cellular catabolic process	biological_process	0.0060214	0.25563	10	211	357	19006	ENSG00000135476,ENSG00000175063,ENSG00000166851,ENSG00000001084,ENSG00000156970,ENSG00000087586,ENSG00000126787,ENSG00000134057,ENSG00000170312,ENSG00000117399
GO:0019899	enzyme binding	molecular_function	0.0061188	0.25924	33	211	1825	19006	ENSG00000065328,ENSG00000183856,ENSG00000091831,ENSG00000100234,ENSG00000134057,ENSG00000183770,ENSG00000118193,ENSG00000113161,ENSG00000129991,ENSG00000101447,ENSG00000117650,ENSG00000087586,ENSG00000205517,ENSG00000111206,ENSG00000198901,ENSG00000145386,ENSG00000184481,ENSG00000164045,ENSG00000184357,ENSG00000094804,ENSG00000077264,ENSG00000134569,ENSG00000138160,ENSG00000117399,ENSG00000131747…
GO:0009894	regulation of catabolic process	biological_process	0.0061505	0.26006	17	211	784	19006	ENSG00000134057,ENSG00000110245,ENSG00000156970,ENSG00000100234,ENSG00000168078,ENSG00000117399,ENSG00000175063,ENSG00000135476,ENSG00000087586,ENSG00000126787,ENSG00000001084,ENSG00000117724,ENSG00000170312,ENSG00000101447,ENSG00000094804,ENSG00000166851,ENSG00000112742
GO:0033267	axon part	cellular_component	0.0061875	0.2611	8	211	225	19006	ENSG00000087586,ENSG00000164099,ENSG00000011347,ENSG00000185008,ENSG00000090889,ENSG00000134369,ENSG00000150625,ENSG00000104833
GO:1990023	mitotic spindle midzone	cellular_component	0.006248	0.26313	2	211	10	19006	ENSG00000178999,ENSG00000121621
GO:0034370	triglyceride-rich lipoprotein particle remodeling	biological_process	0.0062842	0.26413	2	211	13	19006	ENSG00000110245,ENSG00000175445
GO:0001980	regulation of systemic arterial blood pressure by ischemic conditions	biological_process	0.0063416	0.26601	1	211	1	19006	ENSG00000129991
GO:0043138	3'-5' DNA helicase activity	molecular_function	0.0063756	0.2669	2	211	11	19006	ENSG00000101003,ENSG00000093009
GO:0006338	chromatin remodeling	biological_process	0.0064877	0.27106	6	211	157	19006	ENSG00000137812,ENSG00000123485,ENSG00000115163,ENSG00000170820,ENSG00000091831,ENSG00000102384
GO:0017111	nucleoside-triphosphatase activity	molecular_function	0.0065905	0.27395	18	211	805	19006	ENSG00000142945,ENSG00000131747,ENSG00000121621,ENSG00000093009,ENSG00000051341,ENSG00000138160,ENSG00000186638,ENSG00000124839,ENSG00000118193,ENSG00000112984,ENSG00000104833,ENSG00000186185,ENSG00000166833,ENSG00000101003,ENSG00000237649,ENSG00000001626,ENSG00000085999,ENSG00000090889
GO:0043025	neuronal cell body	cellular_component	0.0066017	0.27395	12	211	437	19006	ENSG00000157193,ENSG00000104833,ENSG00000124839,ENSG00000150625,ENSG00000148795,ENSG00000134569,ENSG00000132872,ENSG00000011347,ENSG00000171617,ENSG00000087586,ENSG00000150361,ENSG00000136943
GO:0032268	regulation of cellular protein metabolic process	biological_process	0.0066087	0.27395	40	211	2403	19006	ENSG00000167244,ENSG00000118193,ENSG00000135476,ENSG00000183770,ENSG00000171617,ENSG00000123572,ENSG00000100234,ENSG00000134057,ENSG00000168078,ENSG00000183856,ENSG00000276043,Novel00291,ENSG00000184357,ENSG00000094804,ENSG00000077264,ENSG00000111206,ENSG00000145386,ENSG00000157193,ENSG00000137812,ENSG00000164045,ENSG00000126787,ENSG00000087586,ENSG00000113161,ENSG00000101447,ENSG00000122641,ENSG…
GO:0048869	cellular developmental process	biological_process	0.0066091	0.27395	64	211	4151	19006	ENSG00000183770,ENSG00000124839,ENSG00000169783,ENSG00000091831,ENSG00000152208,ENSG00000114646,ENSG00000138039,ENSG00000137812,ENSG00000134369,ENSG00000077264,ENSG00000101447,ENSG00000117724,ENSG00000163501,ENSG00000122641,ENSG00000044524,ENSG00000244094,ENSG00000134569,ENSG00000117399,ENSG00000136943,ENSG00000071539,ENSG00000151617,ENSG00000150625,ENSG00000175445,ENSG00000129173,ENSG00000170312…
GO:0070938	contractile ring	cellular_component	0.0066553	0.27518	2	211	11	19006	ENSG00000198901,ENSG00000011426
GO:0044711	single-organism biosynthetic process	biological_process	0.006665	0.27518	31	211	1804	19006	ENSG00000166183,ENSG00000138039,ENSG00000152402,ENSG00000151617,ENSG00000134240,ENSG00000142798,ENSG00000177181,ENSG00000175445,ENSG00000148795,ENSG00000129173,ENSG00000001626,ENSG00000113161,ENSG00000101003,ENSG00000101638,ENSG00000137869,ENSG00000163501,ENSG00000243955,ENSG00000244067,ENSG00000117650,ENSG00000176387,ENSG00000178999,ENSG00000170820,ENSG00000167244,ENSG00000198765,ENSG00000143476…
GO:0050789	regulation of biological process	biological_process	0.0066846	0.27546	142	211	10980	19006	ENSG00000183856,ENSG00000101057,ENSG00000171617,ENSG00000093009,ENSG00000060140,ENSG00000198597,ENSG00000011347,ENSG00000134057,ENSG00000011426,ENSG00000185774,ENSG00000090776,ENSG00000118193,ENSG00000165495,ENSG00000198765,ENSG00000105011,ENSG00000126787,ENSG00000157193,ENSG00000184481,ENSG00000156970,ENSG00000165480,ENSG00000132872,ENSG00000113361,ENSG00000175063,ENSG00000186510,ENSG00000004776…
GO:2001252	positive regulation of chromosome organization	biological_process	0.0068269	0.28077	6	211	151	19006	ENSG00000117650,ENSG00000126787,ENSG00000184357,ENSG00000134057,ENSG00000178999,ENSG00000135476
GO:0000152	nuclear ubiquitin ligase complex	cellular_component	0.0070714	0.29026	3	211	39	19006	ENSG00000175063,ENSG00000117399,ENSG00000156970
GO:0051347	positive regulation of transferase activity	biological_process	0.0071874	0.29444	15	211	644	19006	ENSG00000157193,ENSG00000166851,ENSG00000178999,ENSG00000175063,ENSG00000094804,ENSG00000077264,ENSG00000118193,ENSG00000167244,ENSG00000183856,ENSG00000170312,ENSG00000117399,ENSG00000134057,ENSG00000123572,ENSG00000156970,ENSG00000117650
GO:0036477	somatodendritic compartment	cellular_component	0.0072146	0.29499	16	211	674	19006	ENSG00000150625,ENSG00000148795,ENSG00000157193,ENSG00000164099,ENSG00000087586,ENSG00000150361,ENSG00000198844,ENSG00000124839,ENSG00000104833,ENSG00000132872,ENSG00000011347,ENSG00000171617,ENSG00000136943,ENSG00000161681,ENSG00000152208,ENSG00000134569
GO:0019953	sexual reproduction	biological_process	0.0072809	0.29633	17	211	789	19006	ENSG00000087586,ENSG00000134207,ENSG00000237649,ENSG00000001626,ENSG00000105011,ENSG00000003137,ENSG00000122641,ENSG00000163501,ENSG00000170312,ENSG00000137812,ENSG00000136943,ENSG00000071539,ENSG00000134057,ENSG00000198765,ENSG00000158402,ENSG00000170820,ENSG00000183770
GO:0042627	chylomicron	cellular_component	0.0072857	0.29633	2	211	14	19006	ENSG00000175445,ENSG00000110245
GO:0002566	somatic diversification of immune receptors via somatic mutation	biological_process	0.0072897	0.29633	2	211	12	19006	ENSG00000174371,ENSG00000051341
GO:0044786	cell cycle DNA replication	biological_process	0.007432	0.29997	3	211	36	19006	ENSG00000101003,ENSG00000093009,ENSG00000129173
GO:0045844	positive regulation of striated muscle tissue development	biological_process	0.007438	0.29997	4	211	64	19006	ENSG00000134057,ENSG00000113161,ENSG00000003137,ENSG00000170312
GO:0048636	positive regulation of muscle organ development	biological_process	0.007438	0.29997	4	211	64	19006	ENSG00000003137,ENSG00000170312,ENSG00000113161,ENSG00000134057
GO:0051130	positive regulation of cellular component organization	biological_process	0.0074434	0.29997	24	211	1214	19006	ENSG00000087586,ENSG00000117650,ENSG00000126787,ENSG00000198844,ENSG00000184357,ENSG00000077264,ENSG00000150625,ENSG00000166402,ENSG00000140795,ENSG00000157193,ENSG00000146670,ENSG00000134057,ENSG00000132872,ENSG00000171617,ENSG00000091831,ENSG00000161681,ENSG00000117399,ENSG00000134569,ENSG00000185008,ENSG00000044524,ENSG00000167244,ENSG00000178999,ENSG00000135476,ENSG00000175063
GO:0051653	spindle localization	biological_process	0.0074504	0.29997	3	211	35	19006	ENSG00000115163,ENSG00000135476,ENSG00000076382
GO:0005737	cytoplasm	cellular_component	0.007541	0.30304	141	211	11153	19006	ENSG00000146215,ENSG00000166676,ENSG00000167244,ENSG00000182389,ENSG00000035499,ENSG00000146670,ENSG00000114646,ENSG00000148773,ENSG00000100234,ENSG00000051341,ENSG00000091831,ENSG00000134369,ENSG00000198932,ENSG00000138039,ENSG00000117724,ENSG00000137869,ENSG00000134690,ENSG00000044524,ENSG00000170011,ENSG00000123485,ENSG00000178999,ENSG00000165304,ENSG00000142945,ENSG00000136943,ENSG00000117399…
GO:0034754	cellular hormone metabolic process	biological_process	0.0075899	0.30442	5	211	114	19006	ENSG00000231852,ENSG00000148795,ENSG00000137869,ENSG00000003137,ENSG00000091831
GO:0032467	positive regulation of cytokinesis	biological_process	0.007712	0.30873	3	211	36	19006	ENSG00000118193,ENSG00000094804,ENSG00000178999
GO:0055008	cardiac muscle tissue morphogenesis	biological_process	0.0077752	0.31045	4	211	62	19006	ENSG00000129991,ENSG00000060718,ENSG00000134571,ENSG00000101331
GO:1901863	positive regulation of muscle tissue development	biological_process	0.0077844	0.31045	4	211	65	19006	ENSG00000134057,ENSG00000003137,ENSG00000170312,ENSG00000113161
GO:0032276	regulation of gonadotropin secretion	biological_process	0.0078786	0.31361	2	211	11	19006	ENSG00000122641,ENSG00000183770
GO:0005720	nuclear heterochromatin	cellular_component	0.0079383	0.31539	3	211	35	19006	ENSG00000115163,ENSG00000276043,ENSG00000184357
GO:0031400	negative regulation of protein modification process	biological_process	0.0083722	0.332	15	211	660	19006	ENSG00000175063,ENSG00000111206,ENSG00000112742,ENSG00000127564,ENSG00000137812,ENSG00000166851,ENSG00000001084,ENSG00000100234,ENSG00000156970,ENSG00000134057,ENSG00000113161,ENSG00000170312,ENSG00000117724,ENSG00000168078,ENSG00000117399
GO:0005622	intracellular	cellular_component	0.0085092	0.3368	175	211	14368	19006	ENSG00000075702,ENSG00000127564,ENSG00000148795,ENSG00000110328,ENSG00000206262,ENSG00000001084,ENSG00000164099,ENSG00000196805,ENSG00000124920,ENSG00000153060,ENSG00000121152,ENSG00000104833,ENSG00000170820,ENSG00000136267,ENSG00000171914,ENSG00000121621,ENSG00000184507,ENSG00000131747,ENSG00000163833,ENSG00000111206,ENSG00000142798,ENSG00000140795,ENSG00000109805,ENSG00000184357,ENSG00000196391…
GO:0048738	cardiac muscle tissue development	biological_process	0.0085959	0.33875	7	211	188	19006	ENSG00000129991,ENSG00000060718,ENSG00000170312,ENSG00000140795,ENSG00000134571,ENSG00000134057,ENSG00000101331
GO:0021681	cerebellar granular layer development	biological_process	0.0086048	0.33875	2	211	12	19006	ENSG00000152208,ENSG00000118193
GO:0016567	protein ubiquitination	biological_process	0.0086068	0.33875	18	211	854	19006	ENSG00000089685,ENSG00000170312,ENSG00000117724,ENSG00000111665,ENSG00000087586,ENSG00000150361,ENSG00000001084,ENSG00000166851,ENSG00000112742,ENSG00000117399,ENSG00000276043,ENSG00000163833,ENSG00000134057,ENSG00000143476,ENSG00000171617,ENSG00000156970,ENSG00000175063,ENSG00000178999
GO:0006333	chromatin assembly or disassembly	biological_process	0.0088282	0.34461	6	211	182	19006	ENSG00000105011,ENSG00000137812,ENSG00000115163,ENSG00000123485,ENSG00000102384,ENSG00000184357
GO:0048469	cell maturation	biological_process	0.0088394	0.34461	6	211	156	19006	ENSG00000071539,ENSG00000134057,ENSG00000118193,ENSG00000087586,ENSG00000163501,ENSG00000001626
GO:0038024	cargo receptor activity	molecular_function	0.0088524	0.34461	4	211	67	19006	ENSG00000168077,ENSG00000157193,ENSG00000129048,ENSG00000164099
GO:0031660	regulation of cyclin-dependent protein serine/threonine kinase activity involved in G2/M transition of mitotic cell cycle	biological_process	0.0088702	0.34461	1	211	1	19006	ENSG00000134057
GO:0031662	positive regulation of cyclin-dependent protein serine/threonine kinase activity involved in G2/M transition of mitotic cell cycle	biological_process	0.0088702	0.34461	1	211	1	19006	ENSG00000134057
GO:0046680	response to DDT	biological_process	0.0088702	0.34461	1	211	1	19006	ENSG00000134057
GO:2000775	histone H3-S10 phosphorylation involved in chromosome condensation	biological_process	0.0088702	0.34461	1	211	1	19006	ENSG00000134057
GO:1902977	mitotic DNA replication preinitiation complex assembly	biological_process	0.0089621	0.34754	1	211	1	19006	ENSG00000093009
GO:0045056	transcytosis	biological_process	0.0090068	0.34863	2	211	13	19006	ENSG00000170820,ENSG00000124839
GO:0043523	regulation of neuron apoptotic process	biological_process	0.0090822	0.35075	7	211	199	19006	ENSG00000152208,ENSG00000089685,ENSG00000077264,ENSG00000118193,ENSG00000001084,ENSG00000101057,ENSG00000196660
GO:0016500	protein-hormone receptor activity	molecular_function	0.0091445	0.35075	2	211	13	19006	ENSG00000170820,ENSG00000138039
GO:0030387	fructosamine-3-kinase activity	molecular_function	0.0091447	0.35075	1	211	1	19006	ENSG00000167363
GO:0030389	fructosamine metabolic process	biological_process	0.0091447	0.35075	1	211	1	19006	ENSG00000167363
GO:0030393	fructoselysine metabolic process	biological_process	0.0091447	0.35075	1	211	1	19006	ENSG00000167363
GO:0007190	activation of adenylate cyclase activity	biological_process	0.0092288	0.35333	3	211	37	19006	ENSG00000151617,ENSG00000138039,ENSG00000170820
GO:1903979	negative regulation of microglial cell activation	biological_process	0.0092989	0.35469	1	211	1	19006	ENSG00000184599
GO:0055015	ventricular cardiac muscle cell development	biological_process	0.0093124	0.35469	2	211	13	19006	ENSG00000134057,ENSG00000170312
GO:0001673	male germ cell nucleus	cellular_component	0.0093242	0.35469	2	211	14	19006	ENSG00000198765,ENSG00000071539
GO:0004509	steroid 21-monooxygenase activity	molecular_function	0.0093573	0.35469	1	211	1	19006	ENSG00000231852
GO:1902296	DNA strand elongation involved in cell cycle DNA replication	biological_process	0.0093822	0.35469	1	211	1	19006	ENSG00000101003
GO:1902319	DNA strand elongation involved in nuclear cell cycle DNA replication	biological_process	0.0093822	0.35469	1	211	1	19006	ENSG00000101003
GO:1902983	DNA strand elongation involved in mitotic DNA replication	biological_process	0.0093822	0.35469	1	211	1	19006	ENSG00000101003
GO:0070194	synaptonemal complex disassembly	biological_process	0.0094549	0.3568	1	211	1	19006	ENSG00000166851
GO:0010972	negative regulation of G2/M transition of mitotic cell cycle	biological_process	0.009524	0.35823	4	211	84	19006	ENSG00000170312,ENSG00000140534,ENSG00000184481,ENSG00000087586
GO:0048174	negative regulation of short-term neuronal synaptic plasticity	biological_process	0.0095466	0.35823	1	211	1	19006	ENSG00000132872
GO:1990742	microvesicle	cellular_component	0.0095466	0.35823	1	211	1	19006	ENSG00000132872
GO:0051382	kinetochore assembly	biological_process	0.0095808	0.35823	2	211	15	19006	ENSG00000117724,ENSG00000115163
GO:0001786	phosphatidylserine binding	molecular_function	0.0096021	0.35823	3	211	38	19006	ENSG00000011347,ENSG00000134207,ENSG00000132872
GO:0051908	double-stranded DNA 5'-3' exodeoxyribonuclease activity	molecular_function	0.0096903	0.35823	1	211	1	19006	ENSG00000174371
GO:0046883	regulation of hormone secretion	biological_process	0.0096986	0.35823	8	211	257	19006	ENSG00000183770,ENSG00000170011,ENSG00000089685,ENSG00000122641,ENSG00000137869,ENSG00000001626,ENSG00000113161,ENSG00000011347
GO:0019220	regulation of phosphate metabolic process	biological_process	0.0097212	0.35823	29	211	1601	19006	ENSG00000118193,ENSG00000167244,ENSG00000158402,ENSG00000170820,ENSG00000100234,ENSG00000123572,ENSG00000134057,ENSG00000134569,ENSG00000184661,ENSG00000183856,ENSG00000168078,ENSG00000196660,ENSG00000094804,ENSG00000077264,ENSG00000145386,ENSG00000151617,ENSG00000138039,ENSG00000111206,ENSG00000152402,ENSG00000112742,ENSG00000127564,ENSG00000137812,ENSG00000166851,ENSG00000157193,ENSG00000164045…
GO:0032781	positive regulation of ATPase activity	biological_process	0.0097485	0.35823	3	211	42	19006	ENSG00000121152,ENSG00000276043,ENSG00000134571
GO:0008104	protein localization	biological_process	0.0097514	0.35823	40	211	2464	19006	ENSG00000132872,ENSG00000171914,ENSG00000156970,ENSG00000121621,ENSG00000115163,ENSG00000123473,ENSG00000134569,ENSG00000075218,ENSG00000112984,ENSG00000170011,ENSG00000178999,ENSG00000170312,ENSG00000089685,ENSG00000001626,ENSG00000175445,Novel00464,ENSG00000166402,ENSG00000112742,ENSG00000166851,ENSG00000146670,ENSG00000134057,ENSG00000011347,ENSG00000091831,ENSG00000152208,ENSG00000161681,ENSG…
GO:0004420	hydroxymethylglutaryl-CoA reductase (NADPH) activity	molecular_function	0.0097669	0.35823	1	211	1	19006	ENSG00000113161
GO:0042282	hydroxymethylglutaryl-CoA reductase activity	molecular_function	0.0097669	0.35823	1	211	1	19006	ENSG00000113161
GO:0033316	meiotic spindle assembly checkpoint	biological_process	0.0097827	0.35823	1	211	1	19006	ENSG00000112742
GO:0044779	meiotic spindle checkpoint	biological_process	0.0097827	0.35823	1	211	1	19006	ENSG00000112742
GO:1903096	protein localization to meiotic spindle midzone	biological_process	0.0097827	0.35823	1	211	1	19006	ENSG00000112742
GO:0044707	single-multicellular organism process	biological_process	0.009793	0.35823	95	211	6865	19006	ENSG00000198074,ENSG00000151617,ENSG00000175445,ENSG00000150625,ENSG00000129173,ENSG00000085999,ENSG00000101003,ENSG00000166833,ENSG00000170312,ENSG00000159307,ENSG00000150361,ENSG00000176387,ENSG00000178999,ENSG00000165304,ENSG00000044524,ENSG00000165646,ENSG00000244094,ENSG00000134569,ENSG00000123473,ENSG00000157456,ENSG00000117399,ENSG00000136943,ENSG00000110245,ENSG00000145386,ENSG00000138039…
GO:0048468	cell development	biological_process	0.0098494	0.35823	36	211	2016	19006	ENSG00000132872,ENSG00000071539,ENSG00000117399,ENSG00000134569,ENSG00000044524,ENSG00000170820,ENSG00000124920,ENSG00000150361,ENSG00000170312,ENSG00000001626,ENSG00000150625,ENSG00000151617,ENSG00000198597,ENSG00000134057,ENSG00000171617,ENSG00000161681,ENSG00000152208,ENSG00000091831,ENSG00000213694,ENSG00000185008,ENSG00000060718,ENSG00000169783,ENSG00000198765,ENSG00000124839,ENSG00000134571…
GO:1903126	negative regulation of centriole-centriole cohesion	biological_process	0.0098635	0.35823	1	211	1	19006	ENSG00000117650
GO:0048523	negative regulation of cellular process	biological_process	0.0098751	0.35823	64	211	4326	19006	ENSG00000184357,ENSG00000184481,ENSG00000157193,ENSG00000111206,ENSG00000087586,ENSG00000113161,ENSG00000118193,ENSG00000179750,ENSG00000198597,ENSG00000134057,ENSG00000171617,ENSG00000093009,ENSG00000161681,ENSG00000276043,ENSG00000213694,ENSG00000185008,ENSG00000196660,ENSG00000127564,ENSG00000024526,ENSG00000145358,ENSG00000001084,ENSG00000003137,ENSG00000198844,ENSG00000064655,ENSG00000158402…
GO:0005260	channel-conductance-controlling ATPase activity	molecular_function	0.0099111	0.35823	1	211	1	19006	ENSG00000001626
GO:1902161	positive regulation of cyclic nucleotide-gated ion channel activity	biological_process	0.0099111	0.35823	1	211	1	19006	ENSG00000001626
GO:0000921	septin ring assembly	biological_process	0.0099158	0.35823	1	211	1	19006	ENSG00000011426
GO:0031106	septin ring organization	biological_process	0.0099158	0.35823	1	211	1	19006	ENSG00000011426
GO:0000741	karyogamy	biological_process	0.0099181	0.35823	1	211	1	19006	ENSG00000170312
GO:0007344	pronuclear fusion	biological_process	0.0099181	0.35823	1	211	1	19006	ENSG00000170312
GO:0060408	regulation of acetylcholine metabolic process	biological_process	0.010092	0.36387	1	211	1	19006	ENSG00000170820
GO:0004508	steroid 17-alpha-monooxygenase activity	molecular_function	0.010136	0.36423	1	211	1	19006	ENSG00000148795
GO:0047442	17-alpha-hydroxyprogesterone aldolase activity	molecular_function	0.010136	0.36423	1	211	1	19006	ENSG00000148795
GO:0007016	cytoskeletal anchoring at plasma membrane	biological_process	0.010264	0.36818	2	211	12	19006	ENSG00000171914,ENSG00000161681
GO:1902750	negative regulation of cell cycle G2/M phase transition	biological_process	0.010342	0.37036	4	211	86	19006	ENSG00000087586,ENSG00000170312,ENSG00000184481,ENSG00000140534
GO:0001976	neurological system process involved in regulation of systemic arterial blood pressure	biological_process	0.010374	0.37089	2	211	14	19006	ENSG00000166833,ENSG00000129991
GO:0019035	viral integration complex	cellular_component	0.010412	0.37098	1	211	1	19006	ENSG00000131747
GO:0045870	positive regulation of single stranded viral RNA replication via double stranded DNA intermediate	biological_process	0.010412	0.37098	1	211	1	19006	ENSG00000131747
GO:0000212	meiotic spindle organization	biological_process	0.010447	0.3716	2	211	14	19006	ENSG00000135476,ENSG00000087586
GO:0070463	tubulin-dependent ATPase activity	molecular_function	0.010484	0.37228	1	211	1	19006	ENSG00000121621
GO:0016462	pyrophosphatase activity	molecular_function	0.010542	0.37258	18	211	846	19006	ENSG00000121621,ENSG00000093009,ENSG00000142945,ENSG00000131747,ENSG00000138160,ENSG00000186638,ENSG00000051341,ENSG00000118193,ENSG00000124839,ENSG00000104833,ENSG00000112984,ENSG00000186185,ENSG00000001626,ENSG00000237649,ENSG00000166833,ENSG00000101003,ENSG00000090889,ENSG00000085999
GO:0060621	negative regulation of cholesterol import	biological_process	0.010549	0.37258	1	211	2	19006	ENSG00000110245
GO:2000910	negative regulation of sterol import	biological_process	0.010549	0.37258	1	211	2	19006	ENSG00000110245
GO:0006749	glutathione metabolic process	biological_process	0.010563	0.37258	3	211	48	19006	ENSG00000001084,ENSG00000244067,ENSG00000243955
GO:0046661	male sex differentiation	biological_process	0.010691	0.37616	6	211	159	19006	ENSG00000121621,ENSG00000136943,ENSG00000138039,ENSG00000170820,ENSG00000122641,ENSG00000091831
GO:0010369	chromocenter	cellular_component	0.010769	0.37616	2	211	14	19006	ENSG00000134690,ENSG00000178999
GO:0016818	hydrolase activity, acting on acid anhydrides, in phosphorus-containing anhydrides	molecular_function	0.010776	0.37616	18	211	849	19006	ENSG00000186185,ENSG00000166833,ENSG00000101003,ENSG00000237649,ENSG00000001626,ENSG00000090889,ENSG00000085999,ENSG00000093009,ENSG00000121621,ENSG00000131747,ENSG00000142945,ENSG00000138160,ENSG00000186638,ENSG00000051341,ENSG00000118193,ENSG00000124839,ENSG00000112984,ENSG00000104833
GO:0035472	choriogonadotropin hormone receptor activity	molecular_function	0.010796	0.37616	1	211	1	19006	ENSG00000138039
GO:0038106	choriogonadotropin hormone binding	molecular_function	0.010796	0.37616	1	211	1	19006	ENSG00000138039
GO:0072586	DNA topoisomerase (ATP-hydrolyzing) regulator activity	molecular_function	0.010806	0.37616	1	211	1	19006	ENSG00000121152
GO:0072587	DNA topoisomerase (ATP-hydrolyzing) activator activity	molecular_function	0.010806	0.37616	1	211	1	19006	ENSG00000121152
GO:0051174	regulation of phosphorus metabolic process	biological_process	0.010809	0.37616	29	211	1615	19006	ENSG00000152402,ENSG00000138039,ENSG00000111206,ENSG00000145386,ENSG00000151617,ENSG00000127564,ENSG00000137812,ENSG00000166851,ENSG00000164045,ENSG00000157193,ENSG00000112742,ENSG00000196660,ENSG00000094804,ENSG00000077264,ENSG00000113161,ENSG00000101447,ENSG00000122641,ENSG00000170312,ENSG00000170820,ENSG00000167244,ENSG00000118193,ENSG00000158402,ENSG00000134569,ENSG00000184661,ENSG00000168078…
GO:0051010	microtubule plus-end binding	molecular_function	0.010826	0.37616	2	211	12	19006	ENSG00000142945,ENSG00000121621
GO:0018107	peptidyl-threonine phosphorylation	biological_process	0.010878	0.37735	5	211	110	19006	ENSG00000112742,ENSG00000140795,ENSG00000170312,ENSG00000166851,ENSG00000177602
GO:0051878	lateral element assembly	biological_process	0.010918	0.37811	1	211	1	19006	ENSG00000198765
GO:0007095	mitotic G2 DNA damage checkpoint	biological_process	0.011044	0.38187	2	211	16	19006	ENSG00000184481,ENSG00000170312
GO:0030207	chondroitin sulfate catabolic process	biological_process	0.011115	0.3824	2	211	14	19006	ENSG00000114646,ENSG00000130287
GO:0046887	positive regulation of hormone secretion	biological_process	0.011174	0.3824	5	211	123	19006	ENSG00000001626,ENSG00000183770,ENSG00000170011,ENSG00000137869,ENSG00000122641
GO:0060736	prostate gland growth	biological_process	0.01119	0.3824	2	211	12	19006	ENSG00000091831,ENSG00000137869
GO:0031100	organ regeneration	biological_process	0.011225	0.3824	4	211	78	19006	ENSG00000170312,ENSG00000145386,ENSG00000148773,ENSG00000087586
GO:0006702	androgen biosynthetic process	biological_process	0.011258	0.3824	2	211	15	19006	ENSG00000148795,ENSG00000137869
GO:0030704	vitelline membrane formation	biological_process	0.011259	0.3824	1	211	1	19006	ENSG00000163501
GO:0042706	eye photoreceptor cell fate commitment	biological_process	0.011259	0.3824	1	211	1	19006	ENSG00000163501
GO:0046552	photoreceptor cell fate commitment	biological_process	0.011259	0.3824	1	211	1	19006	ENSG00000163501
GO:0048074	negative regulation of eye pigmentation	biological_process	0.011259	0.3824	1	211	1	19006	ENSG00000163501
GO:0048086	negative regulation of developmental pigmentation	biological_process	0.011259	0.3824	1	211	1	19006	ENSG00000163501
GO:0060220	camera-type eye photoreceptor cell fate commitment	biological_process	0.011259	0.3824	1	211	1	19006	ENSG00000163501
GO:0051247	positive regulation of protein metabolic process	biological_process	0.011301	0.38321	27	211	1512	19006	ENSG00000157193,ENSG00000166851,ENSG00000112742,ENSG00000196660,ENSG00000184357,ENSG00000094804,ENSG00000077264,ENSG00000113161,ENSG00000122641,ENSG00000170312,ENSG00000126787,ENSG00000087586,ENSG00000001084,ENSG00000175063,ENSG00000135476,ENSG00000170820,ENSG00000183770,ENSG00000167244,ENSG00000118193,ENSG00000134569,ENSG00000184661,ENSG00000117399,ENSG00000276043,ENSG00000183856,ENSG00000156970…
GO:0071392	cellular response to estradiol stimulus	biological_process	0.011327	0.38345	3	211	37	19006	ENSG00000091831,ENSG00000145386,ENSG00000121621
GO:0000920	cell separation after cytokinesis	biological_process	0.011386	0.38432	2	211	17	19006	ENSG00000112984,ENSG00000138180
GO:0006464	cellular protein modification process	biological_process	0.011407	0.38432	61	211	4071	19006	ENSG00000118193,ENSG00000167244,ENSG00000183856,ENSG00000276043,ENSG00000091831,ENSG00000168078,ENSG00000177602,ENSG00000134057,ENSG00000100234,ENSG00000123572,ENSG00000060140,ENSG00000171617,ENSG00000143476,ENSG00000140795,ENSG00000137812,ENSG00000164045,ENSG00000184481,ENSG00000157193,ENSG00000145386,ENSG00000111206,ENSG00000094804,ENSG00000184357,ENSG00000077264,ENSG00000117724,ENSG00000122641…
GO:0036211	protein modification process	biological_process	0.011407	0.38432	61	211	4071	19006	ENSG00000111665,ENSG00000087586,ENSG00000126787,ENSG00000117650,ENSG00000122641,ENSG00000117724,ENSG00000113161,ENSG00000134690,ENSG00000101447,ENSG00000145113,ENSG00000101638,ENSG00000184357,ENSG00000094804,ENSG00000077264,ENSG00000137812,ENSG00000184481,ENSG00000164045,ENSG00000157193,ENSG00000140795,ENSG00000111206,ENSG00000145386,ENSG00000134057,ENSG00000060140,ENSG00000143476,ENSG00000171617…
GO:0044446	intracellular organelle part	cellular_component	0.011522	0.38757	113	211	8730	19006	ENSG00000165646,ENSG00000178999,ENSG00000123485,ENSG00000136943,ENSG00000142945,ENSG00000231852,ENSG00000138160,ENSG00000123473,ENSG00000184661,ENSG00000157456,ENSG00000115163,ENSG00000117399,ENSG00000152253,ENSG00000129173,ENSG00000085999,ENSG00000134323,Novel00644,ENSG00000112742,ENSG00000134240,ENSG00000166851,ENSG00000134207,ENSG00000176387,ENSG00000186185,ENSG00000166833,ENSG00000101003,ENSG…
GO:0051445	regulation of meiotic cell cycle	biological_process	0.011565	0.38838	3	211	42	19006	ENSG00000170312,ENSG00000112742,ENSG00000117399
GO:0048608	reproductive structure development	biological_process	0.011609	0.38926	11	211	425	19006	ENSG00000183770,ENSG00000170820,ENSG00000138039,ENSG00000129173,ENSG00000091831,ENSG00000122641,ENSG00000137869,ENSG00000185008,ENSG00000123572,ENSG00000136943,ENSG00000121621
GO:1903798	regulation of production of miRNAs involved in gene silencing by miRNA	biological_process	0.011683	0.3911	2	211	14	19006	ENSG00000091831,ENSG00000134323
GO:0071397	cellular response to cholesterol	biological_process	0.011806	0.39459	2	211	13	19006	ENSG00000157193,ENSG00000122641
GO:0015872	dopamine transport	biological_process	0.011829	0.39473	3	211	40	19006	ENSG00000132872,ENSG00000011347,ENSG00000165646
GO:0090128	regulation of synapse maturation	biological_process	0.011915	0.397	2	211	13	19006	ENSG00000198844,ENSG00000117399
GO:0003208	cardiac ventricle morphogenesis	biological_process	0.011988	0.39878	4	211	71	19006	ENSG00000101331,ENSG00000134571,ENSG00000060718,ENSG00000129991
GO:0001578	microtubule bundle formation	biological_process	0.012025	0.39937	4	211	76	19006	ENSG00000198901,ENSG00000166851,ENSG00000112984,ENSG00000134369
GO:0090231	regulation of spindle checkpoint	biological_process	0.012179	0.40385	2	211	16	19006	ENSG00000177602,ENSG00000134057
GO:0032844	regulation of homeostatic process	biological_process	0.012201	0.40395	11	211	442	19006	ENSG00000170820,ENSG00000178999,ENSG00000175063,ENSG00000196660,ENSG00000122641,ENSG00000089685,ENSG00000113161,ENSG00000001626,ENSG00000001084,ENSG00000050628,ENSG00000117650
GO:0061458	reproductive system development	biological_process	0.012265	0.40508	11	211	429	19006	ENSG00000138039,ENSG00000170820,ENSG00000183770,ENSG00000129173,ENSG00000185008,ENSG00000137869,ENSG00000122641,ENSG00000091831,ENSG00000121621,ENSG00000136943,ENSG00000123572
GO:0033301	cell cycle comprising mitosis without cytokinesis	biological_process	0.012279	0.40508	1	211	1	19006	ENSG00000129173
GO:0001134	transcription factor activity, transcription factor recruiting	molecular_function	0.012319	0.40508	2	211	14	19006	ENSG00000187079,ENSG00000101057
GO:0030208	dermatan sulfate biosynthetic process	biological_process	0.012322	0.40508	2	211	12	19006	ENSG00000114646,ENSG00000130287
GO:0001932	regulation of protein phosphorylation	biological_process	0.012331	0.40508	24	211	1275	19006	ENSG00000183856,ENSG00000168078,ENSG00000134569,ENSG00000134057,ENSG00000100234,ENSG00000123572,ENSG00000170820,ENSG00000158402,ENSG00000118193,ENSG00000167244,ENSG00000170312,ENSG00000122641,ENSG00000101447,ENSG00000113161,ENSG00000112742,ENSG00000127564,ENSG00000166851,ENSG00000157193,ENSG00000164045,ENSG00000145386,ENSG00000111206,ENSG00000077264,ENSG00000094804,ENSG00000196660
GO:0005509	calcium ion binding	molecular_function	0.012359	0.40535	16	211	703	19006	ENSG00000130287,ENSG00000183186,ENSG00000113361,ENSG00000011347,ENSG00000131471,ENSG00000134569,ENSG00000136267,ENSG00000165304,ENSG00000104833,ENSG00000185774,ENSG00000134207,ENSG00000159307,ENSG00000163501,ENSG00000139880,ENSG00000157193,ENSG00000142798
GO:0018210	peptidyl-threonine modification	biological_process	0.012393	0.40585	5	211	114	19006	ENSG00000177602,ENSG00000170312,ENSG00000140795,ENSG00000112742,ENSG00000166851
GO:0044815	DNA packaging complex	cellular_component	0.012561	0.41061	4	211	114	19006	ENSG00000184357,ENSG00000109805,ENSG00000121152,ENSG00000115163
GO:0048385	regulation of retinoic acid receptor signaling pathway	biological_process	0.012577	0.41061	2	211	16	19006	ENSG00000198597,ENSG00000003137
GO:0007131	reciprocal meiotic recombination	biological_process	0.012663	0.41212	3	211	47	19006	ENSG00000071539,ENSG00000198765,ENSG00000131747
GO:0035825	reciprocal DNA recombination	biological_process	0.012663	0.41212	3	211	47	19006	ENSG00000198765,ENSG00000071539,ENSG00000131747
GO:2000026	regulation of multicellular organismal development	biological_process	0.012717	0.41325	31	211	1740	19006	ENSG00000077264,ENSG00000157193,ENSG00000184481,ENSG00000138039,ENSG00000198844,ENSG00000117724,ENSG00000170312,ENSG00000163501,ENSG00000122641,ENSG00000003137,ENSG00000113161,ENSG00000124839,ENSG00000169783,ENSG00000004776,ENSG00000044524,ENSG00000118193,ENSG00000170820,ENSG00000124920,ENSG00000134057,ENSG00000198597,ENSG00000132872,ENSG00000123572,ENSG00000171617,ENSG00000152208,ENSG00000183856…
GO:0006998	nuclear envelope organization	biological_process	0.012757	0.41391	4	211	84	19006	ENSG00000134057,ENSG00000157456,ENSG00000166851,ENSG00000170312
GO:0021541	ammon gyrus development	biological_process	0.012777	0.41391	1	211	1	19006	ENSG00000157193
GO:0031398	positive regulation of protein ubiquitination	biological_process	0.01297	0.41953	6	211	181	19006	ENSG00000175063,ENSG00000166851,ENSG00000117399,ENSG00000170312,ENSG00000156970,ENSG00000134057
GO:1902480	protein localization to mitotic spindle	biological_process	0.013061	0.42181	1	211	1	19006	ENSG00000101447
GO:0007140	male meiosis	biological_process	0.013139	0.42368	3	211	44	19006	ENSG00000121621,ENSG00000071539,ENSG00000003137
GO:0007286	spermatid development	biological_process	0.013188	0.42462	5	211	131	19006	ENSG00000198765,ENSG00000071539,ENSG00000001626,ENSG00000137812,ENSG00000170820
GO:0070920	regulation of production of small RNA involved in gene silencing by RNA	biological_process	0.013433	0.43186	2	211	15	19006	ENSG00000134323,ENSG00000091831
GO:0043509	activin A complex	cellular_component	0.013505	0.43284	1	211	1	19006	ENSG00000122641
GO:0048180	activin complex	cellular_component	0.013505	0.43284	1	211	1	19006	ENSG00000122641
GO:0030205	dermatan sulfate metabolic process	biological_process	0.013572	0.43433	2	211	13	19006	ENSG00000130287,ENSG00000114646
GO:0004364	glutathione transferase activity	molecular_function	0.013763	0.43976	2	211	21	19006	ENSG00000243955,ENSG00000244067
GO:0016202	regulation of striated muscle tissue development	biological_process	0.013873	0.44261	5	211	120	19006	ENSG00000134057,ENSG00000113161,ENSG00000117724,ENSG00000170312,ENSG00000003137
GO:0048731	system development	biological_process	0.014005	0.44615	67	211	4508	19006	ENSG00000121621,ENSG00000132872,ENSG00000131747,ENSG00000124920,ENSG00000196805,ENSG00000170820,ENSG00000004776,ENSG00000198844,ENSG00000003137,ENSG00000075702,ENSG00000166402,ENSG00000060718,ENSG00000185008,ENSG00000183856,ENSG00000161681,ENSG00000171617,ENSG00000130287,ENSG00000198597,ENSG00000134057,ENSG00000011426,ENSG00000090776,ENSG00000118193,ENSG00000134571,ENSG00000174371,ENSG00000129991…
GO:0097431	mitotic spindle pole	cellular_component	0.014088	0.44813	2	211	14	19006	ENSG00000101447,ENSG00000087586
GO:0020037	heme binding	molecular_function	0.014117	0.44836	5	211	130	19006	ENSG00000003137,ENSG00000137869,ENSG00000152402,ENSG00000231852,ENSG00000148795
GO:0060415	muscle tissue morphogenesis	biological_process	0.014144	0.44854	4	211	73	19006	ENSG00000134571,ENSG00000101331,ENSG00000060718,ENSG00000129991
GO:1901685	glutathione derivative metabolic process	biological_process	0.014298	0.45206	2	211	21	19006	ENSG00000244067,ENSG00000243955
GO:1901687	glutathione derivative biosynthetic process	biological_process	0.014298	0.45206	2	211	21	19006	ENSG00000244067,ENSG00000243955
GO:0060999	positive regulation of dendritic spine development	biological_process	0.014395	0.45444	3	211	40	19006	ENSG00000077264,ENSG00000161681,ENSG00000157193
GO:0010562	positive regulation of phosphorus metabolic process	biological_process	0.014513	0.45611	20	211	1030	19006	ENSG00000113161,ENSG00000122641,ENSG00000170312,ENSG00000196660,ENSG00000077264,ENSG00000094804,ENSG00000138039,ENSG00000152402,ENSG00000151617,ENSG00000157193,ENSG00000166851,ENSG00000112742,ENSG00000123572,ENSG00000134057,ENSG00000184661,ENSG00000134569,ENSG00000183856,ENSG00000167244,ENSG00000118193,ENSG00000170820
GO:0045937	positive regulation of phosphate metabolic process	biological_process	0.014513	0.45611	20	211	1030	19006	ENSG00000170820,ENSG00000167244,ENSG00000118193,ENSG00000184661,ENSG00000134569,ENSG00000183856,ENSG00000123572,ENSG00000134057,ENSG00000138039,ENSG00000152402,ENSG00000151617,ENSG00000166851,ENSG00000157193,ENSG00000112742,ENSG00000196660,ENSG00000077264,ENSG00000094804,ENSG00000113161,ENSG00000122641,ENSG00000170312
GO:0008284	positive regulation of cell proliferation	biological_process	0.014514	0.45611	17	211	833	19006	ENSG00000117399,ENSG00000091831,ENSG00000213694,ENSG00000183856,ENSG00000134057,ENSG00000090776,ENSG00000167244,ENSG00000118193,ENSG00000089685,ENSG00000163501,ENSG00000170312,ENSG00000113161,ENSG00000112742,ENSG00000111206,ENSG00000145386,ENSG00000198901,ENSG00000094804
GO:0031461	cullin-RING ubiquitin ligase complex	cellular_component	0.014534	0.45611	6	211	171	19006	ENSG00000171617,ENSG00000143476,ENSG00000156970,ENSG00000150361,ENSG00000117399,ENSG00000175063
GO:0009411	response to UV	biological_process	0.014607	0.4567	5	211	129	19006	ENSG00000178999,ENSG00000168077,ENSG00000164045,ENSG00000168078,ENSG00000143476
GO:0032091	negative regulation of protein binding	biological_process	0.014634	0.4567	4	211	83	19006	ENSG00000101331,ENSG00000087586,ENSG00000075218,ENSG00000178999
GO:0001701	in utero embryonic development	biological_process	0.014637	0.4567	9	211	328	19006	ENSG00000129173,ENSG00000151617,ENSG00000134057,ENSG00000123572,ENSG00000117650,ENSG00000163501,ENSG00000123473,ENSG00000101003,ENSG00000157456
GO:0044060	regulation of endocrine process	biological_process	0.01464	0.4567	3	211	45	19006	ENSG00000183770,ENSG00000122641,ENSG00000137869
GO:0006890	retrograde vesicle-mediated transport, Golgi to ER	biological_process	0.014664	0.45677	4	211	83	19006	ENSG00000138160,ENSG00000121621,ENSG00000090889,ENSG00000142945
GO:1901861	regulation of muscle tissue development	biological_process	0.01481	0.46063	5	211	122	19006	ENSG00000113161,ENSG00000003137,ENSG00000170312,ENSG00000117724,ENSG00000134057
GO:0034361	very-low-density lipoprotein particle	cellular_component	0.014945	0.46347	2	211	20	19006	ENSG00000110245,ENSG00000175445
GO:0034385	triglyceride-rich lipoprotein particle	cellular_component	0.014945	0.46347	2	211	20	19006	ENSG00000110245,ENSG00000175445
GO:0048145	regulation of fibroblast proliferation	biological_process	0.015046	0.46592	4	211	83	19006	ENSG00000145386,ENSG00000091831,ENSG00000094804,ENSG00000134057
GO:0006275	regulation of DNA replication	biological_process	0.015154	0.46755	6	211	181	19006	ENSG00000094804,ENSG00000129173,ENSG00000117650,ENSG00000170312,ENSG00000140534,ENSG00000178999
GO:0048515	spermatid differentiation	biological_process	0.015162	0.46755	5	211	136	19006	ENSG00000198765,ENSG00000071539,ENSG00000137812,ENSG00000170820,ENSG00000001626
GO:0008289	lipid binding	molecular_function	0.01518	0.46755	14	211	646	19006	ENSG00000175445,ENSG00000166402,ENSG00000165304,ENSG00000265203,ENSG00000183186,ENSG00000110245,ENSG00000134207,ENSG00000011347,ENSG00000231852,ENSG00000176387,ENSG00000132872,ENSG00000213694,ENSG00000091831,ENSG00000003137
GO:2000751	histone H3-T3 phosphorylation involved in chromosome passenger complex localization to kinetochore	biological_process	0.015188	0.46755	1	211	1	19006	ENSG00000177602
GO:0036379	myofilament	cellular_component	0.01529	0.47001	2	211	19	19006	ENSG00000129991,ENSG00000134571
GO:1904355	positive regulation of telomere capping	biological_process	0.015434	0.47376	2	211	17	19006	ENSG00000178999,ENSG00000117650
GO:0051307	meiotic chromosome separation	biological_process	0.015463	0.47395	2	211	17	19006	ENSG00000135476,ENSG00000131747
GO:0048144	fibroblast proliferation	biological_process	0.015638	0.47822	4	211	84	19006	ENSG00000145386,ENSG00000091831,ENSG00000094804,ENSG00000134057
GO:0030424	axon	cellular_component	0.015648	0.47822	11	211	428	19006	ENSG00000132872,ENSG00000011347,ENSG00000087586,ENSG00000164099,ENSG00000185008,ENSG00000134369,ENSG00000090889,ENSG00000148795,ENSG00000150625,ENSG00000157193,ENSG00000104833
GO:0032274	gonadotropin secretion	biological_process	0.015694	0.47894	2	211	16	19006	ENSG00000122641,ENSG00000183770
GO:0019101	female somatic sex determination	biological_process	0.015784	0.48031	1	211	1	19006	ENSG00000183770
GO:0042703	menstruation	biological_process	0.015784	0.48031	1	211	1	19006	ENSG00000183770
GO:0060191	regulation of lipase activity	biological_process	0.015898	0.48304	4	211	87	19006	ENSG00000110245,ENSG00000175445,ENSG00000091831,ENSG00000151617
GO:0051960	regulation of nervous system development	biological_process	0.01592	0.48304	17	211	772	19006	ENSG00000170312,ENSG00000198844,ENSG00000157193,ENSG00000077264,ENSG00000134569,ENSG00000185008,ENSG00000152208,ENSG00000161681,ENSG00000117399,ENSG00000171617,ENSG00000198597,ENSG00000132872,ENSG00000124920,ENSG00000118193,ENSG00000044524,ENSG00000124839,ENSG00000169783
GO:0009896	positive regulation of catabolic process	biological_process	0.015953	0.48334	10	211	413	19006	ENSG00000166851,ENSG00000175063,ENSG00000135476,ENSG00000134057,ENSG00000126787,ENSG00000087586,ENSG00000156970,ENSG00000001084,ENSG00000117399,ENSG00000170312
GO:0051383	kinetochore organization	biological_process	0.016145	0.48846	2	211	19	19006	ENSG00000115163,ENSG00000117724
GO:0044297	cell body	cellular_component	0.01635	0.49395	12	211	499	19006	ENSG00000087586,ENSG00000171617,ENSG00000150361,ENSG00000136943,ENSG00000132872,ENSG00000011347,ENSG00000134569,ENSG00000148795,ENSG00000150625,ENSG00000124839,ENSG00000104833,ENSG00000157193
GO:0048634	regulation of muscle organ development	biological_process	0.016416	0.49521	5	211	125	19006	ENSG00000134057,ENSG00000170312,ENSG00000117724,ENSG00000003137,ENSG00000113161
GO:0006714	sesquiterpenoid metabolic process	biological_process	0.016533	0.49521	1	211	2	19006	ENSG00000198074
GO:0016107	sesquiterpenoid catabolic process	biological_process	0.016533	0.49521	1	211	2	19006	ENSG00000198074
GO:0016487	farnesol metabolic process	biological_process	0.016533	0.49521	1	211	2	19006	ENSG00000198074
GO:0016488	farnesol catabolic process	biological_process	0.016533	0.49521	1	211	2	19006	ENSG00000198074
GO:0045550	geranylgeranyl reductase activity	molecular_function	0.016533	0.49521	1	211	2	19006	ENSG00000198074
GO:0048172	regulation of short-term neuronal synaptic plasticity	biological_process	0.016602	0.49656	2	211	15	19006	ENSG00000188803,ENSG00000132872
GO:0017157	regulation of exocytosis	biological_process	0.016681	0.4982	6	211	179	19006	ENSG00000060140,ENSG00000132872,ENSG00000011347,ENSG00000134207,ENSG00000001626,ENSG00000101098
GO:0070856	myosin VI light chain binding	molecular_function	0.016707	0.4982	1	211	1	19006	ENSG00000183856
GO:0019538	protein metabolic process	biological_process	0.01674	0.4982	79	211	5773	19006	ENSG00000137812,ENSG00000164045,ENSG00000145386,ENSG00000094804,ENSG00000077264,ENSG00000163501,ENSG00000122641,ENSG00000117724,ENSG00000134690,ENSG00000101447,ENSG00000145113,ENSG00000101638,ENSG00000111665,ENSG00000117650,ENSG00000183770,ENSG00000135476,ENSG00000167244,ENSG00000168078,ENSG00000091831,ENSG00000177602,ENSG00000114646,ENSG00000100234,ENSG00000123572,ENSG00000166851,ENSG00000112742…
GO:0051239	regulation of multicellular organismal process	biological_process	0.016751	0.4982	43	211	2688	19006	ENSG00000044524,ENSG00000004776,ENSG00000124920,ENSG00000170820,ENSG00000110245,ENSG00000132872,ENSG00000134569,ENSG00000117399,ENSG00000175445,ENSG00000170312,ENSG00000198844,ENSG00000003137,ENSG00000134571,ENSG00000118193,ENSG00000124839,ENSG00000169783,ENSG00000182389,ENSG00000183770,ENSG00000185774,ENSG00000123572,ENSG00000171617,ENSG00000011347,ENSG00000134057,ENSG00000198597,ENSG00000185008…
GO:0090344	negative regulation of cell aging	biological_process	0.016951	0.50325	2	211	17	19006	ENSG00000196660,ENSG00000111206
GO:0051402	neuron apoptotic process	biological_process	0.016969	0.50325	7	211	224	19006	ENSG00000089685,ENSG00000152208,ENSG00000196660,ENSG00000101057,ENSG00000001084,ENSG00000118193,ENSG00000077264
GO:0043202	lysosomal lumen	cellular_component	0.017031	0.50439	4	211	91	19006	ENSG00000142798,ENSG00000114646,ENSG00000130287,ENSG00000136943
GO:0003845	11-beta-hydroxysteroid dehydrogenase [NAD(P)] activity	molecular_function	0.017129	0.5053	1	211	2	19006	ENSG00000176387
GO:0007063	regulation of sister chromatid cohesion	biological_process	0.017155	0.5053	2	211	18	19006	ENSG00000146670,ENSG00000135476
GO:0016358	dendrite development	biological_process	0.017179	0.5053	7	211	206	19006	ENSG00000157193,ENSG00000161681,ENSG00000117399,ENSG00000134569,ENSG00000077264,ENSG00000124839,ENSG00000150361
GO:0048806	genitalia development	biological_process	0.017222	0.5053	3	211	45	19006	ENSG00000138039,ENSG00000091831,ENSG00000137869
GO:0005544	calcium-dependent phospholipid binding	molecular_function	0.017227	0.5053	3	211	47	19006	ENSG00000011347,ENSG00000134207,ENSG00000183186
GO:0031877	somatostatin receptor binding	molecular_function	0.01723	0.5053	1	211	1	19006	ENSG00000161681
GO:0050894	determination of affect	biological_process	0.01723	0.5053	1	211	1	19006	ENSG00000161681
GO:0031401	positive regulation of protein modification process	biological_process	0.017369	0.50867	21	211	1127	19006	ENSG00000175063,ENSG00000170820,ENSG00000118193,ENSG00000167244,ENSG00000134569,ENSG00000184661,ENSG00000183856,ENSG00000117399,ENSG00000123572,ENSG00000156970,ENSG00000134057,ENSG00000112742,ENSG00000166851,ENSG00000157193,ENSG00000196660,ENSG00000077264,ENSG00000184357,ENSG00000094804,ENSG00000113161,ENSG00000170312,ENSG00000122641
GO:0036315	cellular response to sterol	biological_process	0.017394	0.5087	2	211	16	19006	ENSG00000122641,ENSG00000157193
GO:0071283	cellular response to iron(III) ion	biological_process	0.017453	0.50971	1	211	2	19006	ENSG00000134057
GO:0030540	female genitalia development	biological_process	0.017532	0.51131	2	211	17	19006	ENSG00000091831,ENSG00000137869
GO:0016925	protein sumoylation	biological_process	0.017643	0.51169	4	211	91	19006	ENSG00000131747,ENSG00000134690,ENSG00000178999,ENSG00000089685
GO:0048644	muscle organ morphogenesis	biological_process	0.017656	0.51169	4	211	79	19006	ENSG00000060718,ENSG00000129991,ENSG00000134571,ENSG00000101331
GO:0042802	identical protein binding	molecular_function	0.017679	0.51169	24	211	1390	19006	ENSG00000091831,ENSG00000276043,ENSG00000161681,ENSG00000186638,ENSG00000065328,ENSG00000134569,ENSG00000131471,ENSG00000185008,ENSG00000071539,ENSG00000131747,ENSG00000132872,ENSG00000171848,ENSG00000123485,ENSG00000134571,ENSG00000004776,ENSG00000117724,ENSG00000159307,ENSG00000089685,ENSG00000122641,ENSG00000113161,ENSG00000134207,ENSG00000112742,ENSG00000184481,ENSG00000129173
GO:0014705	C zone	cellular_component	0.017729	0.51169	1	211	1	19006	ENSG00000134571
GO:0021685	cerebellar granular layer structural organization	biological_process	0.017763	0.51169	1	211	1	19006	ENSG00000118193
GO:0030255	protein secretion by the type IV secretion system	biological_process	0.017763	0.51169	1	211	1	19006	Novel00464
GO:0044097	secretion by the type IV secretion system	biological_process	0.017763	0.51169	1	211	1	19006	Novel00464
GO:1901551	negative regulation of endothelial cell development	biological_process	0.017763	0.51169	1	211	1	19006	ENSG00000213694
GO:1903141	negative regulation of establishment of endothelial barrier	biological_process	0.017763	0.51169	1	211	1	19006	ENSG00000213694
GO:2000573	positive regulation of DNA biosynthetic process	biological_process	0.017837	0.51198	3	211	53	19006	ENSG00000178999,ENSG00000077264,ENSG00000117650
GO:2000863	positive regulation of estrogen secretion	biological_process	0.017847	0.51198	1	211	2	19006	ENSG00000137869
GO:2000866	positive regulation of estradiol secretion	biological_process	0.017847	0.51198	1	211	2	19006	ENSG00000137869
GO:0061178	regulation of insulin secretion involved in cellular response to glucose stimulus	biological_process	0.017987	0.51531	3	211	52	19006	ENSG00000089685,ENSG00000001626,ENSG00000113161
GO:0030855	epithelial cell differentiation	biological_process	0.018079	0.51723	15	211	746	19006	ENSG00000183770,ENSG00000170820,ENSG00000196805,ENSG00000129173,ENSG00000244094,ENSG00000243955,ENSG00000244067,ENSG00000091831,ENSG00000170312,ENSG00000213694,ENSG00000159307,ENSG00000163501,ENSG00000003137,ENSG00000167363,ENSG00000136943
GO:0031938	regulation of chromatin silencing at telomere	biological_process	0.018133	0.51743	1	211	2	19006	ENSG00000093009
GO:0050651	dermatan sulfate proteoglycan biosynthetic process	biological_process	0.018135	0.51743	2	211	15	19006	ENSG00000130287,ENSG00000114646
GO:0004067	asparaginase activity	molecular_function	0.018318	0.52114	1	211	2	19006	ENSG00000166183
GO:0006530	asparagine catabolic process	biological_process	0.018318	0.52114	1	211	2	19006	ENSG00000166183
GO:1903322	positive regulation of protein modification by small protein conjugation or removal	biological_process	0.018339	0.52114	6	211	196	19006	ENSG00000117399,ENSG00000166851,ENSG00000170312,ENSG00000175063,ENSG00000134057,ENSG00000156970
GO:0007289	spermatid nucleus differentiation	biological_process	0.018389	0.52185	2	211	19	19006	ENSG00000170820,ENSG00000198765
GO:0044785	metaphase/anaphase transition of meiotic cell cycle	biological_process	0.018464	0.52186	1	211	2	19006	ENSG00000112742
GO:1902102	regulation of metaphase/anaphase transition of meiotic cell cycle	biological_process	0.018464	0.52186	1	211	2	19006	ENSG00000112742
GO:1902103	negative regulation of metaphase/anaphase transition of meiotic cell cycle	biological_process	0.018464	0.52186	1	211	2	19006	ENSG00000112742
GO:0033365	protein localization to organelle	biological_process	0.018549	0.52293	17	211	890	19006	ENSG00000166402,ENSG00000184357,ENSG00000137812,ENSG00000166851,ENSG00000112742,ENSG00000087586,ENSG00000076382,ENSG00000101447,ENSG00000170312,ENSG00000075218,ENSG00000178999,ENSG00000156970,ENSG00000146670,ENSG00000123473,ENSG00000177602,ENSG00000115163,ENSG00000091831
GO:0050886	endocrine process	biological_process	0.018551	0.52293	4	211	90	19006	ENSG00000176387,ENSG00000183770,ENSG00000122641,ENSG00000137869
GO:1902159	regulation of cyclic nucleotide-gated ion channel activity	biological_process	0.018636	0.52363	1	211	2	19006	ENSG00000001626
GO:0000939	condensed chromosome inner kinetochore	cellular_component	0.018642	0.52363	1	211	2	19006	ENSG00000115163
GO:0045762	positive regulation of adenylate cyclase activity	biological_process	0.018668	0.52363	3	211	48	19006	ENSG00000170820,ENSG00000138039,ENSG00000151617
GO:0048513	organ development	biological_process	0.018675	0.52363	50	211	3303	19006	ENSG00000157456,ENSG00000123473,ENSG00000134569,ENSG00000121621,ENSG00000136943,ENSG00000131747,ENSG00000132872,ENSG00000165304,ENSG00000196805,ENSG00000170820,ENSG00000044524,ENSG00000244094,ENSG00000159307,ENSG00000003137,ENSG00000170312,ENSG00000198844,ENSG00000150361,ENSG00000151617,ENSG00000075702,ENSG00000166402,ENSG00000150625,ENSG00000129173,ENSG00000185008,ENSG00000060718,ENSG00000152208…
GO:0030984	kininogen binding	molecular_function	0.01872	0.52417	1	211	2	19006	ENSG00000136943
GO:0017129	triglyceride binding	molecular_function	0.01875	0.52433	1	211	2	19006	ENSG00000175445
GO:0042445	hormone metabolic process	biological_process	0.018913	0.52453	6	211	194	19006	ENSG00000148795,ENSG00000231852,ENSG00000091831,ENSG00000170820,ENSG00000137869,ENSG00000003137
GO:1903978	regulation of microglial cell activation	biological_process	0.019004	0.52453	1	211	2	19006	ENSG00000184599
GO:1903980	positive regulation of microglial cell activation	biological_process	0.019004	0.52453	1	211	2	19006	ENSG00000184599
GO:0046906	tetrapyrrole binding	molecular_function	0.019012	0.52453	5	211	139	19006	ENSG00000137869,ENSG00000003137,ENSG00000152402,ENSG00000231852,ENSG00000148795
GO:0003073	regulation of systemic arterial blood pressure	biological_process	0.01903	0.52453	4	211	88	19006	ENSG00000176387,ENSG00000170820,ENSG00000129991,ENSG00000166833
GO:0045145	single-stranded DNA 5'-3' exodeoxyribonuclease activity	molecular_function	0.01903	0.52453	1	211	2	19006	ENSG00000174371
GO:0005656	nuclear pre-replicative complex	cellular_component	0.019073	0.52453	1	211	2	19006	ENSG00000093009
GO:0006267	pre-replicative complex assembly involved in nuclear cell cycle DNA replication	biological_process	0.019073	0.52453	1	211	2	19006	ENSG00000093009
GO:0036387	pre-replicative complex	cellular_component	0.019073	0.52453	1	211	2	19006	ENSG00000093009
GO:0036388	pre-replicative complex assembly	biological_process	0.019073	0.52453	1	211	2	19006	ENSG00000093009
GO:1902299	pre-replicative complex assembly involved in cell cycle DNA replication	biological_process	0.019073	0.52453	1	211	2	19006	ENSG00000093009
GO:0009749	response to glucose	biological_process	0.019102	0.52453	6	211	185	19006	ENSG00000113161,ENSG00000001626,ENSG00000089685,ENSG00000001084,ENSG00000175445,ENSG00000136943
GO:0010903	negative regulation of very-low-density lipoprotein particle remodeling	biological_process	0.019136	0.52453	1	211	3	19006	ENSG00000110245
GO:0070653	high-density lipoprotein particle receptor binding	molecular_function	0.019136	0.52453	1	211	3	19006	ENSG00000110245
GO:0005044	scavenger receptor activity	molecular_function	0.019149	0.52453	3	211	47	19006	ENSG00000168077,ENSG00000129048,ENSG00000164099
GO:0055012	ventricular cardiac muscle cell differentiation	biological_process	0.019156	0.52453	2	211	18	19006	ENSG00000134057,ENSG00000170312
GO:0003824	catalytic activity	molecular_function	0.019218	0.52544	81	211	5961	19006	ENSG00000167363,ENSG00000186185,ENSG00000176387,ENSG00000150361,ENSG00000170312,ENSG00000244067,ENSG00000243955,ENSG00000089685,ENSG00000101003,ENSG00000166833,ENSG00000085999,ENSG00000175445,ENSG00000177181,ENSG00000112742,ENSG00000166851,ENSG00000134240,ENSG00000151617,ENSG00000198074,ENSG00000152402,ENSG00000166183,ENSG00000142945,ENSG00000231852,ENSG00000136943,ENSG00000219073,ENSG00000219481…
GO:2000490	negative regulation of hepatic stellate cell activation	biological_process	0.019245	0.52544	1	211	2	19006	ENSG00000001084
GO:0051100	negative regulation of binding	biological_process	0.019264	0.52544	5	211	137	19006	ENSG00000178999,ENSG00000101331,ENSG00000087586,ENSG00000075218,ENSG00000117650
GO:0007130	synaptonemal complex assembly	biological_process	0.019309	0.526	2	211	21	19006	ENSG00000071539,ENSG00000198765
GO:0032127	dense core granule membrane	cellular_component	0.019368	0.52649	1	211	2	19006	ENSG00000132872
GO:0050807	regulation of synapse organization	biological_process	0.019378	0.52649	5	211	118	19006	ENSG00000124839,ENSG00000117399,ENSG00000198844,ENSG00000185008,ENSG00000134569
GO:0050655	dermatan sulfate proteoglycan metabolic process	biological_process	0.019596	0.52983	2	211	16	19006	ENSG00000130287,ENSG00000114646
GO:0031344	regulation of cell projection organization	biological_process	0.019599	0.52983	13	211	559	19006	ENSG00000171617,ENSG00000132872,ENSG00000185008,ENSG00000134569,ENSG00000117399,ENSG00000161681,ENSG00000152208,ENSG00000150625,ENSG00000044524,ENSG00000169783,ENSG00000077264,ENSG00000124839,ENSG00000157193
GO:1903429	regulation of cell maturation	biological_process	0.019634	0.52983	2	211	18	19006	ENSG00000087586,ENSG00000118193
GO:0061003	positive regulation of dendritic spine morphogenesis	biological_process	0.019643	0.52983	2	211	17	19006	ENSG00000077264,ENSG00000157193
GO:0002386	immune response in mucosal-associated lymphoid tissue	biological_process	0.019673	0.52983	1	211	2	19006	ENSG00000124839
GO:0002415	immunoglobulin transcytosis in epithelial cells mediated by polymeric immunoglobulin receptor	biological_process	0.019673	0.52983	1	211	2	19006	ENSG00000124839
GO:0044444	cytoplasmic part	cellular_component	0.019694	0.52983	118	211	9333	19006	ENSG00000198901,ENSG00000145386,ENSG00000198932,ENSG00000138039,ENSG00000137812,ENSG00000164045,ENSG00000077264,ENSG00000094804,ENSG00000101638,ENSG00000145113,ENSG00000134690,ENSG00000117724,ENSG00000137869,ENSG00000122641,ENSG00000117650,ENSG00000111665,ENSG00000135476,ENSG00000182389,ENSG00000035499,ENSG00000167244,ENSG00000124839,ENSG00000166676,ENSG00000169607,ENSG00000091831,ENSG00000100234…
GO:0005971	ribonucleoside-diphosphate reductase complex	cellular_component	0.019702	0.52983	1	211	2	19006	ENSG00000171848
GO:0008022	protein C-terminus binding	molecular_function	0.019867	0.53291	6	211	183	19006	ENSG00000131747,ENSG00000148773,ENSG00000117724,ENSG00000142798,ENSG00000161681,ENSG00000117399
GO:0009992	cellular water homeostasis	biological_process	0.019894	0.53291	1	211	2	19006	ENSG00000170820
GO:0090119	vesicle-mediated cholesterol transport	biological_process	0.019898	0.53291	1	211	2	19006	ENSG00000011347
GO:1900195	positive regulation of oocyte maturation	biological_process	0.019917	0.53291	1	211	2	19006	ENSG00000087586
GO:0060284	regulation of cell development	biological_process	0.019954	0.53322	18	211	871	19006	ENSG00000117399,ENSG00000161681,ENSG00000152208,ENSG00000213694,ENSG00000185008,ENSG00000134569,ENSG00000132872,ENSG00000198597,ENSG00000171617,ENSG00000169783,ENSG00000124839,ENSG00000118193,ENSG00000044524,ENSG00000170312,ENSG00000087586,ENSG00000157193,ENSG00000140795,ENSG00000077264
GO:0004421	hydroxymethylglutaryl-CoA synthase activity	molecular_function	0.020103	0.53652	1	211	2	19006	ENSG00000134240
GO:0035377	transepithelial water transport	biological_process	0.020192	0.53821	1	211	2	19006	ENSG00000001626
GO:0005496	steroid binding	molecular_function	0.020281	0.53991	4	211	94	19006	ENSG00000091831,ENSG00000231852,ENSG00000176387,ENSG00000110245
GO:0032185	septin cytoskeleton organization	biological_process	0.020567	0.54682	1	211	2	19006	ENSG00000011426
GO:0051246	regulation of protein metabolic process	biological_process	0.020754	0.55058	40	211	2591	19006	ENSG00000183770,ENSG00000135476,ENSG00000167244,ENSG00000118193,ENSG00000168078,ENSG00000183856,ENSG00000276043,ENSG00000134057,ENSG00000171617,ENSG00000100234,ENSG00000123572,ENSG00000137812,ENSG00000157193,ENSG00000164045,ENSG00000111206,ENSG00000145386,Novel00291,ENSG00000184357,ENSG00000094804,ENSG00000077264,ENSG00000122641,ENSG00000117724,ENSG00000101447,ENSG00000113161,ENSG00000126787,ENSG…
GO:0097458	neuron part	cellular_component	0.020761	0.55058	24	211	1283	19006	ENSG00000124839,ENSG00000165646,ENSG00000170011,ENSG00000101098,ENSG00000104833,ENSG00000011347,ENSG00000132872,ENSG00000136943,ENSG00000171617,ENSG00000152208,ENSG00000161681,ENSG00000134569,ENSG00000185008,ENSG00000168309,ENSG00000150625,ENSG00000148795,ENSG00000134369,ENSG00000090889,ENSG00000157193,ENSG00000134207,ENSG00000150361,ENSG00000087586,ENSG00000164099,ENSG00000198844
GO:0002528	regulation of vascular permeability involved in acute inflammatory response	biological_process	0.020883	0.55276	1	211	2	19006	ENSG00000140795
GO:0051004	regulation of lipoprotein lipase activity	biological_process	0.020896	0.55276	2	211	23	19006	ENSG00000175445,ENSG00000110245
GO:0006066	alcohol metabolic process	biological_process	0.020927	0.55289	10	211	424	19006	ENSG00000134240,ENSG00000198074,ENSG00000138039,ENSG00000148795,ENSG00000003137,ENSG00000137869,ENSG00000219073,ENSG00000001626,ENSG00000113161,ENSG00000231852
GO:1990584	cardiac Troponin complex	cellular_component	0.021032	0.55438	1	211	3	19006	ENSG00000129991
GO:0009056	catabolic process	biological_process	0.021056	0.55438	36	211	2358	19006	ENSG00000136943,ENSG00000110245,ENSG00000156970,ENSG00000117399,ENSG00000075218,ENSG00000178999,ENSG00000175063,ENSG00000001084,ENSG00000170312,ENSG00000003137,ENSG00000175445,ENSG00000072571,ENSG00000198074,ENSG00000166183,ENSG00000112742,ENSG00000166851,ENSG00000100234,ENSG00000130287,ENSG00000171617,ENSG00000143476,ENSG00000134057,ENSG00000114646,ENSG00000060718,ENSG00000276043,ENSG00000168078…
GO:0010664	negative regulation of striated muscle cell apoptotic process	biological_process	0.021062	0.55438	2	211	21	19006	ENSG00000004776,ENSG00000113161
GO:0005488	binding	molecular_function	0.021104	0.55478	173	211	14267	19006	ENSG00000179750,ENSG00000134571,ENSG00000174371,ENSG00000060718,ENSG00000185008,ENSG00000213694,ENSG00000276043,ENSG00000161681,ENSG00000171848,ENSG00000143476,ENSG00000111206,ENSG00000109805,ENSG00000142798,ENSG00000140795,ENSG00000184357,ENSG00000196391,ENSG00000129991,ENSG00000113161,ENSG00000087586,ENSG00000205517,ENSG00000076382,ENSG00000124920,ENSG00000153060,ENSG00000121152,ENSG00000104833…
GO:0016539	intein-mediated protein splicing	biological_process	0.021252	0.55647	1	211	2	19006	ENSG00000163501
GO:0030908	protein splicing	biological_process	0.021252	0.55647	1	211	2	19006	ENSG00000163501
GO:0009746	response to hexose	biological_process	0.021261	0.55647	6	211	190	19006	ENSG00000001084,ENSG00000175445,ENSG00000136943,ENSG00000001626,ENSG00000113161,ENSG00000089685
GO:0071391	cellular response to estrogen stimulus	biological_process	0.021274	0.55647	3	211	48	19006	ENSG00000145386,ENSG00000091831,ENSG00000121621
GO:1902283	negative regulation of primary amine oxidase activity	biological_process	0.021394	0.55892	1	211	2	19006	ENSG00000131471
GO:0016310	phosphorylation	biological_process	0.021444	0.55955	36	211	2252	19006	ENSG00000170312,ENSG00000089685,ENSG00000167363,ENSG00000112742,ENSG00000166851,ENSG00000127564,ENSG00000196660,ENSG00000136267,ENSG00000134569,ENSG00000156970,ENSG00000170820,ENSG00000178999,ENSG00000165304,ENSG00000158402,ENSG00000044524,ENSG00000122641,ENSG00000113161,ENSG00000101447,ENSG00000117650,ENSG00000087586,ENSG00000140795,ENSG00000164045,ENSG00000157193,ENSG00000145386,ENSG00000111206…
GO:0008328	ionotropic glutamate receptor complex	cellular_component	0.021511	0.56059	3	211	46	19006	ENSG00000188803,ENSG00000152208,ENSG00000161681
GO:0097306	cellular response to alcohol	biological_process	0.021568	0.56137	5	211	131	19006	ENSG00000121621,ENSG00000145386,ENSG00000122641,ENSG00000157193,ENSG00000091831
GO:0051348	negative regulation of transferase activity	biological_process	0.021714	0.56449	9	211	371	19006	ENSG00000117399,ENSG00000170312,ENSG00000117724,ENSG00000113161,ENSG00000134057,ENSG00000156970,ENSG00000166851,ENSG00000112742,ENSG00000175063
GO:0007507	heart development	biological_process	0.021795	0.56589	12	211	506	19006	ENSG00000140795,ENSG00000151617,ENSG00000134571,ENSG00000170312,ENSG00000163501,ENSG00000159307,ENSG00000060718,ENSG00000123473,ENSG00000129991,ENSG00000185008,ENSG00000101331,ENSG00000134057
GO:0004497	monooxygenase activity	molecular_function	0.021895	0.56777	4	211	96	19006	ENSG00000231852,ENSG00000148795,ENSG00000003137,ENSG00000137869
GO:0060997	dendritic spine morphogenesis	biological_process	0.021972	0.56908	3	211	47	19006	ENSG00000077264,ENSG00000157193,ENSG00000161681
GO:0043539	protein serine/threonine kinase activator activity	molecular_function	0.02202	0.56962	2	211	22	19006	ENSG00000167244,ENSG00000134057
GO:0001671	ATPase activator activity	molecular_function	0.022197	0.57201	2	211	22	19006	ENSG00000121152,ENSG00000134571
GO:0004964	luteinizing hormone receptor activity	molecular_function	0.022211	0.57201	1	211	2	19006	ENSG00000138039
GO:0043511	inhibin complex	cellular_component	0.022221	0.57201	1	211	2	19006	ENSG00000122641
GO:0043512	inhibin A complex	cellular_component	0.022221	0.57201	1	211	2	19006	ENSG00000122641
GO:0072354	histone kinase activity (H3-T3 specific)	molecular_function	0.022305	0.57278	1	211	2	19006	ENSG00000177602
GO:0072355	histone H3-T3 phosphorylation	biological_process	0.022305	0.57278	1	211	2	19006	ENSG00000177602
GO:0009790	embryo development	biological_process	0.022352	0.57329	19	211	969	19006	ENSG00000183770,ENSG00000090776,ENSG00000123572,ENSG00000134057,ENSG00000131747,ENSG00000123473,ENSG00000060718,ENSG00000134569,ENSG00000157456,ENSG00000129173,ENSG00000151617,ENSG00000187079,ENSG00000117650,ENSG00000101003,ENSG00000064655,ENSG00000170312,ENSG00000003137,ENSG00000163501,ENSG00000122641
GO:0000802	transverse filament	cellular_component	0.022485	0.57395	1	211	2	19006	ENSG00000198765
GO:0004357	glutamate-cysteine ligase activity	molecular_function	0.022514	0.57395	1	211	2	19006	ENSG00000001084
GO:0017109	glutamate-cysteine ligase complex	cellular_component	0.022514	0.57395	1	211	2	19006	ENSG00000001084
GO:0097069	cellular response to thyroxine stimulus	biological_process	0.022514	0.57395	1	211	2	19006	ENSG00000001084
GO:1904387	cellular response to L-phenylalanine derivative	biological_process	0.022514	0.57395	1	211	2	19006	ENSG00000001084
GO:0007057	spindle assembly involved in female meiosis I	biological_process	0.02264	0.57642	1	211	2	19006	ENSG00000087586
GO:0060986	endocrine hormone secretion	biological_process	0.022666	0.57642	3	211	53	19006	ENSG00000183770,ENSG00000137869,ENSG00000122641
GO:0045740	positive regulation of DNA replication	biological_process	0.022758	0.57707	4	211	100	19006	ENSG00000170312,ENSG00000178999,ENSG00000129173,ENSG00000117650
GO:0033036	macromolecule localization	biological_process	0.022771	0.57707	43	211	2838	19006	ENSG00000170312,ENSG00000089685,ENSG00000001626,ENSG00000112742,ENSG00000166851,Novel00464,ENSG00000175445,ENSG00000166402,ENSG00000115163,ENSG00000134569,ENSG00000123473,ENSG00000132872,ENSG00000171914,ENSG00000110245,ENSG00000121621,ENSG00000156970,ENSG00000112984,ENSG00000170011,ENSG00000178999,ENSG00000075218,ENSG00000117724,ENSG00000122641,ENSG00000137869,ENSG00000113161,ENSG00000101447,ENSG…
GO:0045664	regulation of neuron differentiation	biological_process	0.022774	0.57707	13	211	561	19006	ENSG00000157193,ENSG00000124839,ENSG00000077264,ENSG00000169783,ENSG00000044524,ENSG00000152208,ENSG00000161681,ENSG00000117399,ENSG00000134569,ENSG00000185008,ENSG00000198597,ENSG00000132872,ENSG00000171617
GO:0030172	troponin C binding	molecular_function	0.022848	0.5778	1	211	3	19006	ENSG00000129991
GO:0061061	muscle structure development	biological_process	0.022857	0.5778	13	211	585	19006	ENSG00000183770,ENSG00000140795,ENSG00000184481,ENSG00000134571,ENSG00000060718,ENSG00000113161,ENSG00000129991,ENSG00000170312,ENSG00000117724,ENSG00000003137,ENSG00000101331,ENSG00000134057,ENSG00000163833
GO:1903427	negative regulation of reactive oxygen species biosynthetic process	biological_process	0.023089	0.58295	2	211	21	19006	ENSG00000165646,ENSG00000196660
GO:0021695	cerebellar cortex development	biological_process	0.023705	0.5978	3	211	50	19006	ENSG00000152208,ENSG00000150361,ENSG00000118193
GO:0002017	regulation of blood volume by renal aldosterone	biological_process	0.02387	0.60122	1	211	2	19006	ENSG00000176387
GO:0040001	establishment of mitotic spindle localization	biological_process	0.023948	0.60249	2	211	21	19006	ENSG00000115163,ENSG00000135476
GO:1904395	positive regulation of skeletal muscle acetylcholine-gated channel clustering	biological_process	0.023995	0.60294	1	211	2	19006	ENSG00000134569
GO:0044248	cellular catabolic process	biological_process	0.024193	0.60719	31	211	1997	19006	ENSG00000126787,ENSG00000087586,ENSG00000001084,ENSG00000003137,ENSG00000170312,ENSG00000117724,ENSG00000175445,ENSG00000094804,ENSG00000198932,ENSG00000166183,ENSG00000198074,ENSG00000166851,ENSG00000112742,ENSG00000130287,ENSG00000171617,ENSG00000110245,ENSG00000143476,ENSG00000156970,ENSG00000100234,ENSG00000136943,ENSG00000114646,ENSG00000134057,ENSG00000117399,ENSG00000168078,ENSG00000276043…
GO:0045859	regulation of protein kinase activity	biological_process	0.02433	0.60989	15	211	733	19006	ENSG00000158402,ENSG00000077264,ENSG00000094804,ENSG00000167244,ENSG00000118193,ENSG00000164045,ENSG00000127564,ENSG00000166851,ENSG00000157193,ENSG00000145386,ENSG00000134057,ENSG00000123572,ENSG00000183856,ENSG00000170312,ENSG00000113161
GO:1904527	negative regulation of microtubule binding	biological_process	0.024386	0.61059	1	211	2	19006	ENSG00000075218
GO:0034284	response to monosaccharide	biological_process	0.024461	0.61172	6	211	196	19006	ENSG00000175445,ENSG00000001084,ENSG00000136943,ENSG00000113161,ENSG00000001626,ENSG00000089685
GO:0038052	RNA polymerase II transcription factor activity, estrogen-activated sequence-specific DNA binding	molecular_function	0.024525	0.61259	1	211	2	19006	ENSG00000091831
GO:0043412	macromolecule modification	biological_process	0.024644	0.61378	61	211	4245	19006	ENSG00000177602,ENSG00000168078,ENSG00000276043,ENSG00000183856,ENSG00000091831,ENSG00000060140,ENSG00000171617,ENSG00000143476,ENSG00000123572,ENSG00000100234,ENSG00000134057,ENSG00000167244,ENSG00000118193,ENSG00000113161,ENSG00000101447,ENSG00000134690,ENSG00000145113,ENSG00000101638,ENSG00000122641,ENSG00000117724,ENSG00000126787,ENSG00000087586,ENSG00000117650,ENSG00000111665,ENSG00000111206…
GO:0006029	proteoglycan metabolic process	biological_process	0.024658	0.61378	4	211	86	19006	ENSG00000163501,ENSG00000060718,ENSG00000114646,ENSG00000130287
GO:0030804	positive regulation of cyclic nucleotide biosynthetic process	biological_process	0.024794	0.61378	4	211	98	19006	ENSG00000138039,ENSG00000152402,ENSG00000151617,ENSG00000170820
GO:0097124	cyclin A2-CDK2 complex	cellular_component	0.024815	0.61378	1	211	2	19006	ENSG00000145386
GO:0035981	tongue muscle cell differentiation	biological_process	0.024816	0.61378	1	211	2	19006	ENSG00000003137
GO:1902811	positive regulation of skeletal muscle fiber differentiation	biological_process	0.024816	0.61378	1	211	2	19006	ENSG00000003137
GO:2001035	regulation of tongue muscle cell differentiation	biological_process	0.024816	0.61378	1	211	2	19006	ENSG00000003137
GO:2001037	positive regulation of tongue muscle cell differentiation	biological_process	0.024816	0.61378	1	211	2	19006	ENSG00000003137
GO:0051294	establishment of spindle orientation	biological_process	0.024835	0.61378	2	211	22	19006	ENSG00000076382,ENSG00000115163
GO:0043085	positive regulation of catalytic activity	biological_process	0.024892	0.61378	27	211	1586	19006	ENSG00000205517,ENSG00000117650,ENSG00000198844,ENSG00000170312,ENSG00000094804,ENSG00000077264,ENSG00000024526,ENSG00000166851,ENSG00000157193,ENSG00000151617,ENSG00000138039,ENSG00000134057,ENSG00000123572,ENSG00000156970,ENSG00000276043,ENSG00000183856,ENSG00000091831,ENSG00000117399,ENSG00000118193,ENSG00000134571,ENSG00000167244,ENSG00000183770,ENSG00000121152,ENSG00000170820,ENSG00000178999…
GO:0001505	regulation of neurotransmitter levels	biological_process	0.024893	0.61378	6	211	184	19006	ENSG00000134207,ENSG00000011347,ENSG00000132872,ENSG00000165646,ENSG00000101098,ENSG00000170820
GO:0060014	granulosa cell differentiation	biological_process	0.024973	0.61505	1	211	2	19006	ENSG00000183770
GO:0032877	positive regulation of DNA endoreduplication	biological_process	0.025164	0.61902	1	211	2	19006	ENSG00000129173
GO:0005540	hyaluronic acid binding	molecular_function	0.025248	0.62035	2	211	21	19006	ENSG00000130287,ENSG00000072571
GO:0005796	Golgi lumen	cellular_component	0.025278	0.62036	4	211	100	19006	ENSG00000142798,ENSG00000145113,ENSG00000114646,ENSG00000130287
GO:0043086	negative regulation of catalytic activity	biological_process	0.025377	0.62045	16	211	859	19006	ENSG00000175063,ENSG00000134057,ENSG00000110245,ENSG00000156970,ENSG00000100234,ENSG00000117399,ENSG00000131471,ENSG00000166851,ENSG00000137812,ENSG00000127564,ENSG00000112742,ENSG00000089685,ENSG00000117724,ENSG00000170312,ENSG00000129991,ENSG00000113161
GO:0052593	tryptamine:oxygen oxidoreductase (deaminating) activity	molecular_function	0.025434	0.62045	1	211	2	19006	ENSG00000131471
GO:0052594	aminoacetone:oxygen oxidoreductase(deaminating) activity	molecular_function	0.025434	0.62045	1	211	2	19006	ENSG00000131471
GO:0052595	aliphatic-amine oxidase activity	molecular_function	0.025434	0.62045	1	211	2	19006	ENSG00000131471
GO:0052596	phenethylamine:oxygen oxidoreductase (deaminating) activity	molecular_function	0.025434	0.62045	1	211	2	19006	ENSG00000131471
GO:0031110	regulation of microtubule polymerization or depolymerization	biological_process	0.025458	0.62045	3	211	56	19006	ENSG00000165480,ENSG00000154839,ENSG00000104833
GO:0070699	type II activin receptor binding	molecular_function	0.025654	0.6245	1	211	2	19006	ENSG00000122641
GO:0032870	cellular response to hormone stimulus	biological_process	0.025793	0.62699	12	211	543	19006	ENSG00000138039,ENSG00000145386,ENSG00000170820,ENSG00000184481,ENSG00000167244,ENSG00000196660,ENSG00000094804,ENSG00000185008,ENSG00000122641,ENSG00000091831,ENSG00000121621,ENSG00000001084
GO:0046879	hormone secretion	biological_process	0.025816	0.62699	8	211	306	19006	ENSG00000183770,ENSG00000170011,ENSG00000137869,ENSG00000122641,ENSG00000089685,ENSG00000001626,ENSG00000113161,ENSG00000011347
GO:0060720	spongiotrophoblast cell proliferation	biological_process	0.025952	0.62741	1	211	2	19006	ENSG00000123572
GO:0060721	regulation of spongiotrophoblast cell proliferation	biological_process	0.025952	0.62741	1	211	2	19006	ENSG00000123572
GO:0060722	cell proliferation involved in embryonic placenta development	biological_process	0.025952	0.62741	1	211	2	19006	ENSG00000123572
GO:0060723	regulation of cell proliferation involved in embryonic placenta development	biological_process	0.025952	0.62741	1	211	2	19006	ENSG00000123572
GO:0044283	small molecule biosynthetic process	biological_process	0.026028	0.62757	11	211	515	19006	ENSG00000175445,ENSG00000177181,ENSG00000134240,ENSG00000138039,ENSG00000166183,ENSG00000114646,ENSG00000110245,ENSG00000130287,ENSG00000137869,ENSG00000113161,ENSG00000001626
GO:0004962	endothelin receptor activity	molecular_function	0.026048	0.62757	1	211	2	19006	ENSG00000151617
GO:0086100	endothelin receptor signaling pathway	biological_process	0.026048	0.62757	1	211	2	19006	ENSG00000151617
GO:0030237	female sex determination	biological_process	0.026085	0.62774	1	211	2	19006	ENSG00000183770
GO:0031014	troponin T binding	molecular_function	0.026126	0.62802	1	211	4	19006	ENSG00000129991
GO:0042325	regulation of phosphorylation	biological_process	0.026336	0.63233	24	211	1369	19006	ENSG00000101447,ENSG00000113161,ENSG00000170312,ENSG00000122641,ENSG00000196660,ENSG00000094804,ENSG00000077264,ENSG00000145386,ENSG00000111206,ENSG00000112742,ENSG00000127564,ENSG00000164045,ENSG00000157193,ENSG00000166851,ENSG00000100234,ENSG00000123572,ENSG00000134057,ENSG00000134569,ENSG00000183856,ENSG00000168078,ENSG00000118193,ENSG00000167244,ENSG00000158402,ENSG00000170820
GO:0031935	regulation of chromatin silencing	biological_process	0.026631	0.63662	2	211	21	19006	ENSG00000093009,ENSG00000276043
GO:0035773	insulin secretion involved in cellular response to glucose stimulus	biological_process	0.026651	0.63662	3	211	59	19006	ENSG00000001626,ENSG00000113161,ENSG00000089685
GO:0048589	developmental growth	biological_process	0.026653	0.63662	13	211	586	19006	ENSG00000101003,ENSG00000134569,ENSG00000123473,ENSG00000137869,ENSG00000163501,ENSG00000091831,ENSG00000170312,ENSG00000087586,ENSG00000123572,ENSG00000132872,ENSG00000101331,ENSG00000134057,ENSG00000183770
GO:2000241	regulation of reproductive process	biological_process	0.026654	0.63662	4	211	103	19006	ENSG00000123572,ENSG00000087586,ENSG00000091831,ENSG00000122641
GO:1904353	regulation of telomere capping	biological_process	0.026666	0.63662	2	211	23	19006	ENSG00000178999,ENSG00000117650
GO:0071163	DNA replication preinitiation complex assembly	biological_process	0.026765	0.63826	1	211	3	19006	ENSG00000093009
GO:0045861	negative regulation of proteolysis	biological_process	0.027004	0.64202	8	211	346	19006	ENSG00000134057,ENSG00000156970,ENSG00000100234,ENSG00000089685,ENSG00000168078,ENSG00000117724,ENSG00000166851,ENSG00000112742
GO:0044422	organelle part	cellular_component	0.02702	0.64202	113	211	8941	19006	ENSG00000178999,ENSG00000123485,ENSG00000165646,ENSG00000157456,ENSG00000138160,ENSG00000123473,ENSG00000184661,ENSG00000117399,ENSG00000115163,ENSG00000136943,ENSG00000142945,ENSG00000231852,ENSG00000134323,ENSG00000166851,ENSG00000134240,ENSG00000112742,Novel00644,ENSG00000152253,ENSG00000085999,ENSG00000129173,ENSG00000168077,ENSG00000166833,ENSG00000101003,ENSG00000089685,ENSG00000140534,ENSG…
GO:1902941	regulation of voltage-gated chloride channel activity	biological_process	0.027044	0.64202	1	211	2	19006	ENSG00000001626
GO:1902943	positive regulation of voltage-gated chloride channel activity	biological_process	0.027044	0.64202	1	211	2	19006	ENSG00000001626
GO:0043005	neuron projection	cellular_component	0.027116	0.6423	19	211	973	19006	ENSG00000124839,ENSG00000104833,ENSG00000011347,ENSG00000132872,ENSG00000136943,ENSG00000152208,ENSG00000161681,ENSG00000134569,ENSG00000185008,ENSG00000168309,ENSG00000150625,ENSG00000148795,ENSG00000134369,ENSG00000090889,ENSG00000157193,ENSG00000150361,ENSG00000164099,ENSG00000087586,ENSG00000198844
GO:0050773	regulation of dendrite development	biological_process	0.027117	0.6423	5	211	131	19006	ENSG00000124839,ENSG00000077264,ENSG00000157193,ENSG00000161681,ENSG00000117399
GO:0016095	polyprenol catabolic process	biological_process	0.027252	0.64387	1	211	3	19006	ENSG00000198074
GO:0033624	negative regulation of integrin activation	biological_process	0.027288	0.64387	1	211	2	19006	ENSG00000118193
GO:1990172	G-protein coupled receptor catabolic process	biological_process	0.027302	0.64387	1	211	2	19006	ENSG00000198932
GO:0007283	spermatogenesis	biological_process	0.027306	0.64387	11	211	508	19006	ENSG00000170820,ENSG00000137812,ENSG00000158402,ENSG00000198765,ENSG00000003137,ENSG00000237649,ENSG00000001626,ENSG00000105011,ENSG00000134057,ENSG00000071539,ENSG00000136943
GO:0097110	scaffold protein binding	molecular_function	0.027405	0.64536	3	211	50	19006	ENSG00000134569,ENSG00000152208,ENSG00000161681
GO:0072356	chromosome passenger complex localization to kinetochore	biological_process	0.02743	0.64536	1	211	2	19006	ENSG00000177602
GO:0051261	protein depolymerization	biological_process	0.027767	0.65225	4	211	94	19006	ENSG00000121621,ENSG00000142945,ENSG00000186185,ENSG00000186638
GO:0097156	fasciculation of motor neuron axon	biological_process	0.027787	0.65225	1	211	2	19006	ENSG00000044524
GO:0048232	male gamete generation	biological_process	0.02785	0.65225	11	211	509	19006	ENSG00000003137,ENSG00000105011,ENSG00000237649,ENSG00000001626,ENSG00000071539,ENSG00000134057,ENSG00000136943,ENSG00000137812,ENSG00000170820,ENSG00000198765,ENSG00000158402
GO:0060008	Sertoli cell differentiation	biological_process	0.027901	0.65225	2	211	21	19006	ENSG00000170820,ENSG00000136943
GO:0009330	DNA topoisomerase complex (ATP-hydrolyzing)	cellular_component	0.027904	0.65225	1	211	2	19006	ENSG00000131747
GO:0000711	meiotic DNA repair synthesis	biological_process	0.027909	0.65225	1	211	3	19006	ENSG00000198765
GO:0042585	germinal vesicle	cellular_component	0.027973	0.65303	1	211	2	19006	ENSG00000087586
GO:0005506	iron ion binding	molecular_function	0.028122	0.6555	5	211	159	19006	ENSG00000231852,ENSG00000171848,ENSG00000148795,ENSG00000137869,ENSG00000003137
GO:0002478	antigen processing and presentation of exogenous peptide antigen	biological_process	0.028199	0.6555	5	211	164	19006	ENSG00000090889,ENSG00000121621,ENSG00000136943,ENSG00000142945,ENSG00000138160
GO:0030348	syntaxin-3 binding	molecular_function	0.028201	0.6555	1	211	3	19006	ENSG00000132872
GO:0007269	neurotransmitter secretion	biological_process	0.028204	0.6555	5	211	138	19006	ENSG00000101098,ENSG00000132872,ENSG00000011347,ENSG00000134207,ENSG00000165646
GO:0005881	cytoplasmic microtubule	cellular_component	0.02826	0.65609	3	211	56	19006	ENSG00000075218,ENSG00000142945,ENSG00000186185
GO:0072590	N-acetyl-L-aspartate-L-glutamate ligase activity	molecular_function	0.028362	0.65721	1	211	2	19006	ENSG00000177181
GO:0021693	cerebellar Purkinje cell layer structural organization	biological_process	0.028402	0.65721	1	211	2	19006	ENSG00000118193
GO:0021698	cerebellar cortex structural organization	biological_process	0.028402	0.65721	1	211	2	19006	ENSG00000118193
GO:0047844	deoxycytidine deaminase activity	molecular_function	0.028497	0.65869	1	211	3	19006	ENSG00000179750
GO:0035803	egg coat formation	biological_process	0.0288	0.6631	1	211	3	19006	ENSG00000163501
GO:0055095	lipoprotein particle mediated signaling	biological_process	0.028823	0.6631	1	211	3	19006	ENSG00000175445
GO:0055096	low-density lipoprotein particle mediated signaling	biological_process	0.028823	0.6631	1	211	3	19006	ENSG00000175445
GO:0060620	regulation of cholesterol import	biological_process	0.028912	0.6631	1	211	4	19006	ENSG00000110245
GO:2000909	regulation of sterol import	biological_process	0.028912	0.6631	1	211	4	19006	ENSG00000110245
GO:0047718	indanol dehydrogenase activity	molecular_function	0.028916	0.6631	1	211	3	19006	ENSG00000198074
GO:0000811	GINS complex	cellular_component	0.028929	0.6631	1	211	3	19006	ENSG00000101003
GO:0070723	response to cholesterol	biological_process	0.02894	0.6631	2	211	21	19006	ENSG00000157193,ENSG00000122641
GO:0042137	sequestering of neurotransmitter	biological_process	0.029133	0.66679	1	211	2	19006	ENSG00000165646
GO:0004748	ribonucleoside-diphosphate reductase activity, thioredoxin disulfide as acceptor	molecular_function	0.02924	0.66706	1	211	3	19006	ENSG00000171848
GO:0016728	oxidoreductase activity, acting on CH or CH2 groups, disulfide as acceptor	molecular_function	0.02924	0.66706	1	211	3	19006	ENSG00000171848
GO:0061731	ribonucleoside-diphosphate reductase activity	molecular_function	0.02924	0.66706	1	211	3	19006	ENSG00000171848
GO:0051046	regulation of secretion	biological_process	0.029271	0.66706	14	211	705	19006	ENSG00000183770,ENSG00000101098,ENSG00000170011,ENSG00000175445,ENSG00000113161,ENSG00000001626,ENSG00000137869,ENSG00000122641,ENSG00000089685,ENSG00000060140,ENSG00000050628,ENSG00000132872,ENSG00000011347,ENSG00000134207
GO:0030425	dendrite	cellular_component	0.029503	0.67112	11	211	476	19006	ENSG00000134569,ENSG00000161681,ENSG00000198844,ENSG00000152208,ENSG00000164099,ENSG00000150361,ENSG00000132872,ENSG00000011347,ENSG00000157193,ENSG00000150625,ENSG00000124839
GO:0017158	regulation of calcium ion-dependent exocytosis	biological_process	0.029513	0.67112	3	211	59	19006	ENSG00000011347,ENSG00000134207,ENSG00000132872
GO:0005846	nuclear cap binding complex	cellular_component	0.029606	0.67251	1	211	3	19006	ENSG00000170935
GO:0005769	early endosome	cellular_component	0.029784	0.67582	8	211	308	19006	ENSG00000196660,ENSG00000044524,ENSG00000129048,ENSG00000124839,ENSG00000131471,ENSG00000237649,ENSG00000001626,ENSG00000110245
GO:0008299	isoprenoid biosynthetic process	biological_process	0.029835	0.67625	2	211	27	19006	ENSG00000113161,ENSG00000134240
GO:0038025	reelin receptor activity	molecular_function	0.029869	0.6763	1	211	2	19006	ENSG00000157193
GO:0060279	positive regulation of ovulation	biological_process	0.030123	0.68132	1	211	2	19006	ENSG00000122641
GO:0006310	DNA recombination	biological_process	0.030165	0.68153	7	211	268	19006	ENSG00000051341,ENSG00000093009,ENSG00000071539,ENSG00000198765,ENSG00000174371,ENSG00000131747,ENSG00000085999
GO:0061575	cyclin-dependent protein serine/threonine kinase activator activity	molecular_function	0.030216	0.68194	1	211	4	19006	ENSG00000134057
GO:0030810	positive regulation of nucleotide biosynthetic process	biological_process	0.030446	0.68567	4	211	105	19006	ENSG00000170820,ENSG00000152402,ENSG00000138039,ENSG00000151617
GO:1900373	positive regulation of purine nucleotide biosynthetic process	biological_process	0.030446	0.68567	4	211	105	19006	ENSG00000170820,ENSG00000138039,ENSG00000152402,ENSG00000151617
GO:0010982	regulation of high-density lipoprotein particle clearance	biological_process	0.030548	0.68699	1	211	3	19006	ENSG00000110245
GO:0030173	integral component of Golgi membrane	cellular_component	0.03057	0.68699	3	211	58	19006	ENSG00000101638,ENSG00000166676,ENSG00000132872
GO:0060341	regulation of cellular localization	biological_process	0.030643	0.68789	22	211	1269	19006	ENSG00000166851,ENSG00000175445,ENSG00000170312,ENSG00000089685,ENSG00000137869,ENSG00000122641,ENSG00000001626,ENSG00000113161,ENSG00000134207,ENSG00000076382,ENSG00000117650,ENSG00000170011,ENSG00000183770,ENSG00000101098,ENSG00000134571,ENSG00000075218,ENSG00000134569,ENSG00000146670,ENSG00000134057,ENSG00000011347,ENSG00000132872,ENSG00000060140
GO:0071148	TEAD-1-YAP complex	cellular_component	0.03083	0.69136	1	211	2	19006	ENSG00000187079
GO:0071579	regulation of zinc ion transport	biological_process	0.030946	0.69323	1	211	2	19006	ENSG00000196660
GO:0000799	nuclear condensin complex	cellular_component	0.031041	0.6946	1	211	3	19006	ENSG00000121152
GO:0031325	positive regulation of cellular metabolic process	biological_process	0.031082	0.69478	44	211	2936	19006	ENSG00000167244,ENSG00000118193,ENSG00000183770,ENSG00000135476,ENSG00000134057,ENSG00000101057,ENSG00000123572,ENSG00000091831,ENSG00000276043,ENSG00000183856,ENSG00000094804,ENSG00000184357,ENSG00000077264,ENSG00000184481,ENSG00000157193,ENSG00000111206,ENSG00000138039,ENSG00000145386,ENSG00000087586,ENSG00000187079,ENSG00000126787,ENSG00000117650,ENSG00000163501,ENSG00000122641,ENSG00000113161…
GO:0032993	protein-DNA complex	cellular_component	0.031251	0.69783	5	211	193	19006	ENSG00000184357,ENSG00000093009,ENSG00000115163,ENSG00000091831,ENSG00000101003
GO:0009914	hormone transport	biological_process	0.031347	0.69862	8	211	318	19006	ENSG00000170011,ENSG00000183770,ENSG00000011347,ENSG00000137869,ENSG00000122641,ENSG00000089685,ENSG00000113161,ENSG00000001626
GO:0030997	regulation of centriole-centriole cohesion	biological_process	0.031367	0.69862	1	211	3	19006	ENSG00000117650
GO:0010976	positive regulation of neuron projection development	biological_process	0.031386	0.69862	7	211	239	19006	ENSG00000161681,ENSG00000157193,ENSG00000185008,ENSG00000077264,ENSG00000132872,ENSG00000044524,ENSG00000171617
GO:0006302	double-strand break repair	biological_process	0.031536	0.69996	6	211	211	19006	ENSG00000111206,ENSG00000051341,ENSG00000093009,ENSG00000085999,ENSG00000146670,ENSG00000071539
GO:0060045	positive regulation of cardiac muscle cell proliferation	biological_process	0.031555	0.69996	2	211	22	19006	ENSG00000134057,ENSG00000170312
GO:0030951	establishment or maintenance of microtubule cytoskeleton polarity	biological_process	0.031589	0.69996	1	211	3	19006	ENSG00000142945
GO:0016363	nuclear matrix	cellular_component	0.031606	0.69996	4	211	100	19006	ENSG00000117724,ENSG00000276043,ENSG00000171617,ENSG00000090889
GO:0030276	clathrin binding	molecular_function	0.031777	0.69996	3	211	58	19006	ENSG00000132872,ENSG00000134207,ENSG00000011347
GO:0035937	estrogen secretion	biological_process	0.031792	0.69996	1	211	3	19006	ENSG00000137869
GO:0035938	estradiol secretion	biological_process	0.031792	0.69996	1	211	3	19006	ENSG00000137869
GO:2000861	regulation of estrogen secretion	biological_process	0.031792	0.69996	1	211	3	19006	ENSG00000137869
GO:2000864	regulation of estradiol secretion	biological_process	0.031792	0.69996	1	211	3	19006	ENSG00000137869
GO:0010915	regulation of very-low-density lipoprotein particle clearance	biological_process	0.03185	0.69996	1	211	4	19006	ENSG00000110245
GO:0010916	negative regulation of very-low-density lipoprotein particle clearance	biological_process	0.03185	0.69996	1	211	4	19006	ENSG00000110245
GO:1901628	positive regulation of postsynaptic membrane organization	biological_process	0.031859	0.69996	1	211	3	19006	ENSG00000134569
GO:0031523	Myb complex	cellular_component	0.031878	0.69996	1	211	2	19006	ENSG00000101057
GO:0031262	Ndc80 complex	cellular_component	0.032047	0.70294	1	211	4	19006	ENSG00000152253
GO:0030801	positive regulation of cyclic nucleotide metabolic process	biological_process	0.032129	0.70401	4	211	107	19006	ENSG00000170820,ENSG00000151617,ENSG00000138039,ENSG00000152402
GO:0048643	positive regulation of skeletal muscle tissue development	biological_process	0.032216	0.70517	2	211	25	19006	ENSG00000003137,ENSG00000113161
GO:0051349	positive regulation of lyase activity	biological_process	0.032311	0.70651	3	211	61	19006	ENSG00000151617,ENSG00000138039,ENSG00000170820
GO:0034367	macromolecular complex remodeling	biological_process	0.032483	0.70766	2	211	28	19006	ENSG00000175445,ENSG00000110245
GO:0034368	protein-lipid complex remodeling	biological_process	0.032483	0.70766	2	211	28	19006	ENSG00000110245,ENSG00000175445
GO:0034369	plasma lipoprotein particle remodeling	biological_process	0.032483	0.70766	2	211	28	19006	ENSG00000110245,ENSG00000175445
GO:1903911	positive regulation of receptor clustering	biological_process	0.032498	0.70766	1	211	3	19006	ENSG00000134569
GO:0045077	negative regulation of interferon-gamma biosynthetic process	biological_process	0.032757	0.71256	1	211	3	19006	ENSG00000122641
GO:0019884	antigen processing and presentation of exogenous antigen	biological_process	0.032949	0.71601	5	211	171	19006	ENSG00000142945,ENSG00000121621,ENSG00000090889,ENSG00000136943,ENSG00000138160
GO:0048073	regulation of eye pigmentation	biological_process	0.033019	0.71678	1	211	3	19006	ENSG00000163501
GO:0022601	menstrual cycle phase	biological_process	0.033269	0.72072	1	211	2	19006	ENSG00000183770
GO:0018993	somatic sex determination	biological_process	0.033269	0.72072	1	211	2	19006	ENSG00000183770
GO:0097681	double-strand break repair via alternative nonhomologous end joining	biological_process	0.033363	0.72202	1	211	2	19006	ENSG00000051341
GO:0090214	spongiotrophoblast layer developmental growth	biological_process	0.033443	0.72301	1	211	3	19006	ENSG00000123572
GO:0031205	endoplasmic reticulum Sec complex	cellular_component	0.033545	0.72447	1	211	3	19006	ENSG00000001626
GO:0031281	positive regulation of cyclase activity	biological_process	0.033595	0.7248	3	211	61	19006	ENSG00000151617,ENSG00000138039,ENSG00000170820
GO:0006950	response to stress	biological_process	0.033708	0.72649	53	211	3836	19006	ENSG00000001084,ENSG00000176387,ENSG00000168077,ENSG00000064655,ENSG00000003137,ENSG00000140534,ENSG00000159307,ENSG00000170312,ENSG00000196660,ENSG00000175445,ENSG00000085999,ENSG00000129173,ENSG00000151617,ENSG00000166851,Novel00644,ENSG00000136943,ENSG00000131747,ENSG00000071539,ENSG00000131471,ENSG00000136267,ENSG00000075218,ENSG00000158402,ENSG00000165304,ENSG00000050628,ENSG00000087586,ENSG…
GO:0042700	luteinizing hormone signaling pathway	biological_process	0.033758	0.72684	1	211	3	19006	ENSG00000138039
GO:0003918	DNA topoisomerase type II (ATP-hydrolyzing) activity	molecular_function	0.033861	0.72737	1	211	3	19006	ENSG00000131747
GO:0061505	DNA topoisomerase II activity	molecular_function	0.033861	0.72737	1	211	3	19006	ENSG00000131747
GO:0045875	negative regulation of sister chromatid cohesion	biological_process	0.033895	0.72737	1	211	2	19006	ENSG00000135476
GO:0035265	organ growth	biological_process	0.033921	0.72737	5	211	147	19006	ENSG00000134057,ENSG00000101331,ENSG00000091831,ENSG00000170312,ENSG00000137869
GO:0031493	nucleosomal histone binding	molecular_function	0.034026	0.72885	1	211	3	19006	ENSG00000276043
GO:0006710	androgen catabolic process	biological_process	0.034059	0.72885	1	211	4	19006	ENSG00000137869
GO:0035929	steroid hormone secretion	biological_process	0.034128	0.72898	2	211	26	19006	ENSG00000137869,ENSG00000122641
GO:0033260	nuclear DNA replication	biological_process	0.034135	0.72898	2	211	27	19006	ENSG00000101003,ENSG00000093009
GO:0070853	myosin VI binding	molecular_function	0.034175	0.7291	1	211	2	19006	ENSG00000183856
GO:0005592	collagen type XI trimer	cellular_component	0.034257	0.7301	1	211	2	19006	ENSG00000060718
GO:0045956	positive regulation of calcium ion-dependent exocytosis	biological_process	0.034509	0.73425	2	211	25	19006	ENSG00000132872,ENSG00000011347
GO:0000785	chromatin	cellular_component	0.034521	0.73425	10	211	480	19006	ENSG00000184357,ENSG00000134323,ENSG00000166851,ENSG00000171617,ENSG00000146670,ENSG00000105011,ENSG00000115163,ENSG00000276043,ENSG00000091831,ENSG00000117724
GO:0044752	response to human chorionic gonadotropin	biological_process	0.034562	0.73439	1	211	3	19006	ENSG00000001084
GO:1903530	regulation of secretion by cell	biological_process	0.034818	0.73907	13	211	654	19006	ENSG00000113161,ENSG00000001626,ENSG00000122641,ENSG00000089685,ENSG00000137869,ENSG00000060140,ENSG00000132872,ENSG00000134207,ENSG00000011347,ENSG00000183770,ENSG00000101098,ENSG00000170011,ENSG00000175445
GO:0001093	TFIIB-class transcription factor binding	molecular_function	0.035089	0.74408	1	211	3	19006	ENSG00000091831
GO:0050925	negative regulation of negative chemotaxis	biological_process	0.035135	0.7443	1	211	2	19006	ENSG00000185008
GO:0060523	prostate epithelial cord elongation	biological_process	0.035201	0.74494	1	211	3	19006	ENSG00000091831
GO:0010901	regulation of very-low-density lipoprotein particle remodeling	biological_process	0.035346	0.74718	1	211	5	19006	ENSG00000110245
GO:1900087	positive regulation of G1/S transition of mitotic cell cycle	biological_process	0.035388	0.74718	2	211	27	19006	ENSG00000093009,ENSG00000094804
GO:0043988	histone H3-S28 phosphorylation	biological_process	0.035413	0.74718	1	211	3	19006	ENSG00000178999
GO:0060623	regulation of chromosome condensation	biological_process	0.035547	0.7485	1	211	3	19006	ENSG00000134057
GO:0031175	neuron projection development	biological_process	0.035578	0.7485	17	211	852	19006	ENSG00000150625,ENSG00000077264,ENSG00000157193,ENSG00000087586,ENSG00000150361,ENSG00000044524,ENSG00000169783,ENSG00000124839,ENSG00000170820,ENSG00000090776,ENSG00000171617,ENSG00000132872,ENSG00000185008,ENSG00000134569,ENSG00000161681,ENSG00000117399,ENSG00000152208
GO:0017022	myosin binding	molecular_function	0.035582	0.7485	3	211	60	19006	ENSG00000134571,ENSG00000183856,ENSG00000170011
GO:0097285	cell-type specific apoptotic process	biological_process	0.035667	0.74954	10	211	451	19006	ENSG00000077264,ENSG00000004776,ENSG00000118193,ENSG00000196660,ENSG00000178999,ENSG00000001084,ENSG00000101057,ENSG00000152208,ENSG00000089685,ENSG00000113161
GO:1904398	positive regulation of neuromuscular junction development	biological_process	0.035919	0.75408	1	211	3	19006	ENSG00000134569
GO:0010665	regulation of cardiac muscle cell apoptotic process	biological_process	0.036099	0.75651	2	211	27	19006	ENSG00000113161,ENSG00000004776
GO:0045202	synapse	cellular_component	0.036125	0.75651	16	211	803	19006	ENSG00000164099,ENSG00000134207,ENSG00000150625,ENSG00000188803,ENSG00000157193,ENSG00000171914,ENSG00000011347,ENSG00000132872,ENSG00000134569,ENSG00000204314,ENSG00000152208,ENSG00000161681,ENSG00000165646,ENSG00000170011,ENSG00000101098,ENSG00000090776
GO:0014038	regulation of Schwann cell differentiation	biological_process	0.036142	0.75651	1	211	3	19006	ENSG00000170312
GO:0051937	catecholamine transport	biological_process	0.036211	0.75719	3	211	62	19006	ENSG00000011347,ENSG00000132872,ENSG00000165646
GO:1904393	regulation of skeletal muscle acetylcholine-gated channel clustering	biological_process	0.036321	0.75875	1	211	3	19006	ENSG00000134569
GO:0044267	cellular protein metabolic process	biological_process	0.036446	0.76059	70	211	5189	19006	ENSG00000075218,ENSG00000004776,ENSG00000158402,ENSG00000175063,ENSG00000196805,ENSG00000170820,ENSG00000156970,ENSG00000163833,ENSG00000131747,ENSG00000196660,ENSG00000110328,ENSG00000127564,ENSG00000001084,ENSG00000001626,ENSG00000064655,ENSG00000118193,ENSG00000171617,ENSG00000060140,ENSG00000143476,ENSG00000134057,ENSG00000183856,ENSG00000276043,Novel00291,ENSG00000184357,ENSG00000111206,ENSG…
GO:1990785	response to water-immersion restraint stress	biological_process	0.036629	0.76292	1	211	3	19006	ENSG00000184481
GO:0051179	localization	biological_process	0.036709	0.76292	82	211	6121	19006	ENSG00000157193,ENSG00000184481,ENSG00000184357,ENSG00000113161,ENSG00000076382,ENSG00000138180,ENSG00000126787,ENSG00000087586,ENSG00000050628,ENSG00000011426,ENSG00000090776,ENSG00000185774,ENSG00000265203,ENSG00000198765,ENSG00000118193,ENSG00000134571,ENSG00000161681,ENSG00000011347,ENSG00000134057,ENSG00000060140,Novel00464,ENSG00000196660,ENSG00000166402,ENSG00000090889,ENSG00000001626,ENSG…
GO:0055013	cardiac muscle cell development	biological_process	0.036733	0.76292	3	211	60	19006	ENSG00000134057,ENSG00000170312,ENSG00000140795
GO:0097061	dendritic spine organization	biological_process	0.036749	0.76292	3	211	59	19006	ENSG00000157193,ENSG00000161681,ENSG00000077264
GO:0036314	response to sterol	biological_process	0.036794	0.76292	2	211	24	19006	ENSG00000122641,ENSG00000157193
GO:1904116	response to vasopressin	biological_process	0.036811	0.76292	1	211	3	19006	ENSG00000094804
GO:1904117	cellular response to vasopressin	biological_process	0.036811	0.76292	1	211	3	19006	ENSG00000094804
GO:0034363	intermediate-density lipoprotein particle	cellular_component	0.037084	0.76782	1	211	4	19006	ENSG00000110245
GO:0005578	proteinaceous extracellular matrix	cellular_component	0.037215	0.76952	9	211	364	19006	ENSG00000169783,ENSG00000265203,ENSG00000142798,ENSG00000130287,ENSG00000100234,ENSG00000145113,ENSG00000060718,ENSG00000166833,ENSG00000163501
GO:1901994	negative regulation of meiotic cell cycle phase transition	biological_process	0.037239	0.76952	1	211	4	19006	ENSG00000112742
GO:0008321	Ral guanyl-nucleotide exchange factor activity	molecular_function	0.037291	0.76984	1	211	3	19006	ENSG00000205517
GO:0060135	maternal process involved in female pregnancy	biological_process	0.037453	0.77242	3	211	63	19006	ENSG00000136943,ENSG00000163501,ENSG00000091831
GO:0007089	traversing start control point of mitotic cell cycle	biological_process	0.037648	0.77533	1	211	4	19006	ENSG00000094804
GO:0002414	immunoglobulin transcytosis in epithelial cells	biological_process	0.037667	0.77533	1	211	4	19006	ENSG00000124839
GO:0090271	positive regulation of fibroblast growth factor production	biological_process	0.03785	0.7769	1	211	3	19006	ENSG00000101331
GO:0007079	mitotic chromosome movement towards spindle pole	biological_process	0.037856	0.7769	1	211	3	19006	ENSG00000126787
GO:1903797	positive regulation of inorganic anion transmembrane transport	biological_process	0.037858	0.7769	1	211	3	19006	ENSG00000001626
GO:0031228	intrinsic component of Golgi membrane	cellular_component	0.037898	0.7769	3	211	63	19006	ENSG00000132872,ENSG00000166676,ENSG00000101638
GO:0050803	regulation of synapse structure or activity	biological_process	0.037928	0.7769	7	211	245	19006	ENSG00000198844,ENSG00000117399,ENSG00000134569,ENSG00000185008,ENSG00000124839,ENSG00000132872,ENSG00000188803
GO:0008309	double-stranded DNA exodeoxyribonuclease activity	molecular_function	0.03804	0.77844	1	211	4	19006	ENSG00000174371
GO:0009743	response to carbohydrate	biological_process	0.038091	0.77873	6	211	218	19006	ENSG00000089685,ENSG00000001626,ENSG00000113161,ENSG00000001084,ENSG00000136943,ENSG00000175445
GO:0048769	sarcomerogenesis	biological_process	0.038221	0.78063	1	211	3	19006	ENSG00000140795
GO:1903984	positive regulation of TRAIL-activated apoptotic signaling pathway	biological_process	0.03838	0.78171	1	211	3	19006	ENSG00000100234
GO:1902275	regulation of chromatin organization	biological_process	0.038381	0.78171	5	211	160	19006	ENSG00000134057,ENSG00000184357,ENSG00000148773,ENSG00000093009,ENSG00000276043
GO:0010760	negative regulation of macrophage chemotaxis	biological_process	0.038419	0.78171	1	211	4	19006	ENSG00000137869
GO:1901661	quinone metabolic process	biological_process	0.038423	0.78171	2	211	32	19006	ENSG00000113161,ENSG00000198074
GO:0046882	negative regulation of follicle-stimulating hormone secretion	biological_process	0.038693	0.78645	1	211	3	19006	ENSG00000122641
GO:0007099	centriole replication	biological_process	0.038783	0.78752	2	211	28	19006	ENSG00000123473,ENSG00000075702
GO:0006695	cholesterol biosynthetic process	biological_process	0.038887	0.78849	3	211	67	19006	ENSG00000134240,ENSG00000001626,ENSG00000113161
GO:0072341	modified amino acid binding	molecular_function	0.038923	0.78849	3	211	69	19006	ENSG00000132872,ENSG00000134207,ENSG00000011347
GO:0005657	replication fork	cellular_component	0.03909	0.78849	3	211	67	19006	ENSG00000093009,ENSG00000065328,ENSG00000276043
GO:0090521	glomerular visceral epithelial cell migration	biological_process	0.039115	0.78849	1	211	4	19006	ENSG00000011426
GO:0048002	antigen processing and presentation of peptide antigen	biological_process	0.039124	0.78849	5	211	179	19006	ENSG00000138160,ENSG00000090889,ENSG00000121621,ENSG00000136943,ENSG00000142945
GO:1903532	positive regulation of secretion by cell	biological_process	0.039169	0.78849	8	211	348	19006	ENSG00000132872,ENSG00000011347,ENSG00000001626,ENSG00000122641,ENSG00000137869,ENSG00000175445,ENSG00000183770,ENSG00000170011
GO:1902809	regulation of skeletal muscle fiber differentiation	biological_process	0.039169	0.78849	1	211	3	19006	ENSG00000003137
GO:0051987	positive regulation of attachment of spindle microtubules to kinetochore	biological_process	0.039262	0.78849	1	211	4	19006	ENSG00000134057
GO:0001674	female germ cell nucleus	cellular_component	0.039283	0.78849	1	211	3	19006	ENSG00000087586
GO:0060455	negative regulation of gastric acid secretion	biological_process	0.03934	0.78849	1	211	5	19006	ENSG00000050628
GO:0051005	negative regulation of lipoprotein lipase activity	biological_process	0.039359	0.78849	1	211	5	19006	ENSG00000110245
GO:0030010	establishment of cell polarity	biological_process	0.039361	0.78849	4	211	107	19006	ENSG00000165304,ENSG00000115163,ENSG00000003137,ENSG00000076382
GO:0009725	response to hormone	biological_process	0.039378	0.78849	16	211	867	19006	ENSG00000122641,ENSG00000163501,ENSG00000176387,ENSG00000001084,ENSG00000184481,ENSG00000138039,ENSG00000145386,ENSG00000094804,ENSG00000196660,ENSG00000166402,ENSG00000091831,ENSG00000185008,ENSG00000121621,ENSG00000136943,ENSG00000170820,ENSG00000167244
GO:0014046	dopamine secretion	biological_process	0.039393	0.78849	2	211	28	19006	ENSG00000132872,ENSG00000011347
GO:0014059	regulation of dopamine secretion	biological_process	0.039393	0.78849	2	211	28	19006	ENSG00000132872,ENSG00000011347
GO:0045578	negative regulation of B cell differentiation	biological_process	0.039591	0.79171	1	211	3	19006	ENSG00000122641
GO:0042562	hormone binding	molecular_function	0.039944	0.798	3	211	68	19006	ENSG00000138039,ENSG00000170820,ENSG00000122641
GO:0016597	amino acid binding	molecular_function	0.04001	0.79815	4	211	116	19006	ENSG00000001084,ENSG00000132872,ENSG00000011347,ENSG00000134207
GO:0018105	peptidyl-serine phosphorylation	biological_process	0.040027	0.79815	7	211	274	19006	ENSG00000178999,ENSG00000166851,ENSG00000170312,ENSG00000140795,ENSG00000112742,ENSG00000087586,ENSG00000134057
GO:0042446	hormone biosynthetic process	biological_process	0.040393	0.80391	3	211	68	19006	ENSG00000148795,ENSG00000231852,ENSG00000137869
GO:0070317	negative regulation of G0 to G1 transition	biological_process	0.040396	0.80391	1	211	4	19006	ENSG00000184481
GO:0010897	negative regulation of triglyceride catabolic process	biological_process	0.04043	0.80391	1	211	4	19006	ENSG00000110245
GO:0060478	acrosomal vesicle exocytosis	biological_process	0.040743	0.8089	1	211	4	19006	ENSG00000134207
GO:1902653	secondary alcohol biosynthetic process	biological_process	0.040774	0.8089	3	211	68	19006	ENSG00000113161,ENSG00000001626,ENSG00000134240
GO:0048871	multicellular organismal homeostasis	biological_process	0.040797	0.8089	8	211	335	19006	ENSG00000166402,ENSG00000170820,ENSG00000050628,ENSG00000130045,ENSG00000003137,ENSG00000163501,ENSG00000145113,ENSG00000001626
GO:0033554	cellular response to stress	biological_process	0.040957	0.81132	31	211	2043	19006	ENSG00000174371,ENSG00000158402,ENSG00000198765,ENSG00000075218,ENSG00000165304,ENSG00000134057,ENSG00000071539,ENSG00000146670,ENSG00000131747,ENSG00000148773,ENSG00000136943,ENSG00000123572,ENSG00000093009,ENSG00000143476,ENSG00000051341,ENSG00000276043,ENSG00000168078,ENSG00000065328,ENSG00000129173,ENSG00000085999,ENSG00000196660,Novel00644,ENSG00000166851,ENSG00000184481,ENSG00000145386,ENSG…
GO:0007056	spindle assembly involved in female meiosis	biological_process	0.041204	0.81544	1	211	4	19006	ENSG00000087586
GO:0048384	retinoic acid receptor signaling pathway	biological_process	0.041601	0.82253	2	211	30	19006	ENSG00000198597,ENSG00000003137
GO:0001934	positive regulation of protein phosphorylation	biological_process	0.041796	0.8256	16	211	867	19006	ENSG00000112742,ENSG00000166851,ENSG00000157193,ENSG00000196660,ENSG00000094804,ENSG00000077264,ENSG00000113161,ENSG00000170312,ENSG00000122641,ENSG00000170820,ENSG00000118193,ENSG00000167244,ENSG00000134569,ENSG00000183856,ENSG00000123572,ENSG00000134057
GO:0055090	acylglycerol homeostasis	biological_process	0.041931	0.8263	2	211	32	19006	ENSG00000110245,ENSG00000175445
GO:0070328	triglyceride homeostasis	biological_process	0.041931	0.8263	2	211	32	19006	ENSG00000175445,ENSG00000110245
GO:0051123	RNA polymerase II transcriptional preinitiation complex assembly	biological_process	0.041949	0.8263	2	211	30	19006	ENSG00000091831,ENSG00000126733
GO:0030262	apoptotic nuclear changes	biological_process	0.042042	0.82663	2	211	30	19006	ENSG00000183770,ENSG00000131747
GO:0034644	cellular response to UV	biological_process	0.042057	0.82663	3	211	71	19006	ENSG00000168078,ENSG00000164045,ENSG00000178999
GO:0019433	triglyceride catabolic process	biological_process	0.042083	0.82663	2	211	34	19006	ENSG00000175445,ENSG00000110245
GO:0010638	positive regulation of organelle organization	biological_process	0.04227	0.82927	12	211	612	19006	ENSG00000198844,ENSG00000146670,ENSG00000134057,ENSG00000126787,ENSG00000087586,ENSG00000117650,ENSG00000140795,ENSG00000135476,ENSG00000178999,ENSG00000175063,ENSG00000184357,ENSG00000167244
GO:0060278	regulation of ovulation	biological_process	0.042296	0.82927	1	211	3	19006	ENSG00000122641
GO:0007200	phospholipase C-activating G-protein coupled receptor signaling pathway	biological_process	0.042408	0.83068	4	211	113	19006	ENSG00000050628,ENSG00000138039,ENSG00000170820,ENSG00000091831
GO:0001555	oocyte growth	biological_process	0.042671	0.83507	1	211	3	19006	ENSG00000183770
GO:0010662	regulation of striated muscle cell apoptotic process	biological_process	0.042879	0.83821	2	211	30	19006	ENSG00000113161,ENSG00000004776
GO:0060968	regulation of gene silencing	biological_process	0.042912	0.83821	4	211	126	19006	ENSG00000093009,ENSG00000276043,ENSG00000091831,ENSG00000134323
GO:0033165	interphotoreceptor matrix	cellular_component	0.042965	0.83848	1	211	3	19006	ENSG00000265203
GO:0045737	positive regulation of cyclin-dependent protein serine/threonine kinase activity	biological_process	0.04306	0.83955	2	211	32	19006	ENSG00000134057,ENSG00000094804
GO:2000297	negative regulation of synapse maturation	biological_process	0.043127	0.84007	1	211	3	19006	ENSG00000198844
GO:0043549	regulation of kinase activity	biological_process	0.043392	0.84399	15	211	790	19006	ENSG00000167244,ENSG00000118193,ENSG00000158402,ENSG00000077264,ENSG00000094804,ENSG00000145386,ENSG00000127564,ENSG00000166851,ENSG00000164045,ENSG00000157193,ENSG00000123572,ENSG00000134057,ENSG00000113161,ENSG00000183856,ENSG00000170312
GO:0043408	regulation of MAPK cascade	biological_process	0.043457	0.84399	13	211	661	19006	ENSG00000170820,ENSG00000111206,ENSG00000077264,ENSG00000196660,ENSG00000167244,ENSG00000122641,ENSG00000168078,ENSG00000183856,ENSG00000170312,ENSG00000113161,ENSG00000101447,ENSG00000100234,ENSG00000123572
GO:0030160	GKAP/Homer scaffold activity	molecular_function	0.043574	0.84399	1	211	3	19006	ENSG00000161681
GO:0030672	synaptic vesicle membrane	cellular_component	0.043577	0.84399	3	211	67	19006	ENSG00000011347,ENSG00000134207,ENSG00000132872
GO:0010656	negative regulation of muscle cell apoptotic process	biological_process	0.043632	0.84399	2	211	31	19006	ENSG00000004776,ENSG00000113161
GO:0043987	histone H3-S10 phosphorylation	biological_process	0.043649	0.84399	1	211	4	19006	ENSG00000134057
GO:1901214	regulation of neuron death	biological_process	0.043702	0.84399	7	211	277	19006	ENSG00000196660,ENSG00000101057,ENSG00000118193,ENSG00000001084,ENSG00000077264,ENSG00000089685,ENSG00000152208
GO:0044304	main axon	cellular_component	0.043731	0.84399	3	211	61	19006	ENSG00000134369,ENSG00000104833,ENSG00000185008
GO:0044729	hemi-methylated DNA-binding	molecular_function	0.043743	0.84399	1	211	3	19006	ENSG00000276043
GO:0023051	regulation of signaling	biological_process	0.043745	0.84399	46	211	3110	19006	ENSG00000161681,ENSG00000168078,ENSG00000091831,ENSG00000183856,ENSG00000100234,ENSG00000123572,ENSG00000114646,ENSG00000198597,ENSG00000011347,ENSG00000035499,ENSG00000183770,ENSG00000167244,ENSG00000118193,ENSG00000174371,ENSG00000129991,ENSG00000113161,ENSG00000101447,ENSG00000122641,ENSG00000163501,ENSG00000137869,ENSG00000087586,ENSG00000111206,ENSG00000198932,ENSG00000138039,ENSG00000157193…
GO:0071921	cohesin localization to chromatin	biological_process	0.043809	0.84399	1	211	4	19006	ENSG00000146670
GO:0071922	regulation of cohesin localization to chromatin	biological_process	0.043809	0.84399	1	211	4	19006	ENSG00000146670
GO:0010259	multicellular organismal aging	biological_process	0.043901	0.845	2	211	29	19006	ENSG00000136943,ENSG00000085999
GO:0033269	internode region of axon	cellular_component	0.044071	0.84749	1	211	4	19006	ENSG00000104833
GO:0009880	embryonic pattern specification	biological_process	0.044382	0.85238	3	211	65	19006	ENSG00000163501,ENSG00000090776,ENSG00000123473
GO:0021564	vagus nerve development	biological_process	0.044406	0.85238	1	211	3	19006	ENSG00000166833
GO:0071407	cellular response to organic cyclic compound	biological_process	0.04464	0.85591	10	211	451	19006	ENSG00000157193,ENSG00000145386,ENSG00000134323,ENSG00000077264,ENSG00000091831,ENSG00000122641,ENSG00000001626,ENSG00000134057,ENSG00000001084,ENSG00000121621
GO:0050793	regulation of developmental process	biological_process	0.044671	0.85591	36	211	2312	19006	ENSG00000134569,ENSG00000117399,ENSG00000132872,ENSG00000124920,ENSG00000170820,ENSG00000044524,ENSG00000004776,ENSG00000003137,ENSG00000198844,ENSG00000170312,ENSG00000196660,ENSG00000175445,ENSG00000185008,ENSG00000161681,ENSG00000152208,ENSG00000213694,ENSG00000091831,ENSG00000183856,ENSG00000171617,ENSG00000123572,ENSG00000134057,ENSG00000198597,ENSG00000118193,ENSG00000169783,ENSG00000124839…
GO:0030203	glycosaminoglycan metabolic process	biological_process	0.044717	0.856	5	211	161	19006	ENSG00000130287,ENSG00000148773,ENSG00000072571,ENSG00000114646,ENSG00000142798
GO:0032286	central nervous system myelin maintenance	biological_process	0.044772	0.85628	1	211	4	19006	ENSG00000124920
GO:0032487	regulation of Rap protein signal transduction	biological_process	0.044874	0.85745	1	211	3	19006	ENSG00000118193
GO:0008150	biological_process	biological_process	0.044996	0.859	197	211	17002	19006	Novel00464,ENSG00000196660,ENSG00000166402,ENSG00000090889,ENSG00000139880,ENSG00000024526,ENSG00000145358,ENSG00000186197,ENSG00000154839,ENSG00000237649,ENSG00000064655,ENSG00000001626,ENSG00000269699,ENSG00000198844,ENSG00000003137,ENSG00000186510,ENSG00000129048,ENSG00000184599,ENSG00000004776,ENSG00000075218,ENSG00000158402,ENSG00000126733,ENSG00000175063,ENSG00000112984,ENSG00000156970,ENSG…
GO:0097155	fasciculation of sensory neuron axon	biological_process	0.045059	0.8592	1	211	3	19006	ENSG00000044524
GO:0032971	regulation of muscle filament sliding	biological_process	0.045088	0.8592	1	211	4	19006	ENSG00000134571
GO:0050767	regulation of neurogenesis	biological_process	0.045223	0.86076	14	211	685	19006	ENSG00000157193,ENSG00000044524,ENSG00000169783,ENSG00000077264,ENSG00000124839,ENSG00000185008,ENSG00000134569,ENSG00000161681,ENSG00000117399,ENSG00000170312,ENSG00000152208,ENSG00000171617,ENSG00000132872,ENSG00000198597
GO:0055006	cardiac cell development	biological_process	0.045251	0.86076	3	211	65	19006	ENSG00000134057,ENSG00000140795,ENSG00000170312
GO:0005826	actomyosin contractile ring	cellular_component	0.045324	0.86118	1	211	4	19006	ENSG00000011426
GO:1901976	regulation of cell cycle checkpoint	biological_process	0.045429	0.86118	2	211	32	19006	ENSG00000177602,ENSG00000134057
GO:0051754	meiotic sister chromatid cohesion, centromeric	biological_process	0.045437	0.86118	1	211	5	19006	ENSG00000156970
GO:0042701	progesterone secretion	biological_process	0.045508	0.86118	1	211	4	19006	ENSG00000122641
GO:0015222	serotonin transmembrane transporter activity	molecular_function	0.045519	0.86118	1	211	3	19006	ENSG00000165646
GO:0098534	centriole assembly	biological_process	0.045519	0.86118	2	211	31	19006	ENSG00000123473,ENSG00000075702
GO:0005501	retinoid binding	molecular_function	0.045601	0.86192	2	211	32	19006	ENSG00000003137,ENSG00000265203
GO:1903121	regulation of TRAIL-activated apoptotic signaling pathway	biological_process	0.04564	0.86192	1	211	4	19006	ENSG00000100234
GO:0003847	1-alkyl-2-acetylglycerophosphocholine esterase activity	molecular_function	0.045926	0.86639	1	211	5	19006	ENSG00000166183
GO:0005863	striated muscle myosin thick filament	cellular_component	0.046001	0.86639	1	211	3	19006	ENSG00000134571
GO:0071333	cellular response to glucose stimulus	biological_process	0.046046	0.86639	4	211	120	19006	ENSG00000089685,ENSG00000113161,ENSG00000001626,ENSG00000001084
GO:0045880	positive regulation of smoothened signaling pathway	biological_process	0.046114	0.86639	2	211	28	19006	ENSG00000159307,ENSG00000163501
GO:0016103	diterpenoid catabolic process	biological_process	0.04616	0.86639	1	211	4	19006	ENSG00000003137
GO:0034653	retinoic acid catabolic process	biological_process	0.04616	0.86639	1	211	4	19006	ENSG00000003137
GO:0016126	sterol biosynthetic process	biological_process	0.046194	0.86639	3	211	72	19006	ENSG00000001626,ENSG00000113161,ENSG00000134240
GO:0033598	mammary gland epithelial cell proliferation	biological_process	0.046206	0.86639	2	211	28	19006	ENSG00000091831,ENSG00000183856
GO:0071314	cellular response to cocaine	biological_process	0.046421	0.86932	1	211	4	19006	ENSG00000145386
GO:0032489	regulation of Cdc42 protein signal transduction	biological_process	0.046445	0.86932	1	211	5	19006	ENSG00000110245
GO:0003025	regulation of systemic arterial blood pressure by baroreceptor feedback	biological_process	0.046493	0.86946	1	211	4	19006	ENSG00000166833
GO:0006528	asparagine metabolic process	biological_process	0.046778	0.874	1	211	5	19006	ENSG00000166183
GO:0030206	chondroitin sulfate biosynthetic process	biological_process	0.046901	0.87537	2	211	25	19006	ENSG00000114646,ENSG00000130287
GO:1990834	response to odorant	biological_process	0.046934	0.87537	1	211	4	19006	ENSG00000136943
GO:0050893	sensory processing	biological_process	0.047023	0.8761	1	211	4	19006	ENSG00000161681
GO:0010659	cardiac muscle cell apoptotic process	biological_process	0.047057	0.8761	2	211	31	19006	ENSG00000113161,ENSG00000004776
GO:0032212	positive regulation of telomere maintenance via telomerase	biological_process	0.047218	0.87833	2	211	34	19006	ENSG00000117650,ENSG00000178999
GO:0015842	synaptic vesicle amine transport	biological_process	0.047325	0.87954	1	211	4	19006	ENSG00000165646
GO:0010499	proteasomal ubiquitin-independent protein catabolic process	biological_process	0.047381	0.87971	1	211	4	19006	ENSG00000171617
GO:0070697	activin receptor binding	molecular_function	0.047417	0.87971	1	211	4	19006	ENSG00000122641
GO:0030104	water homeostasis	biological_process	0.047612	0.88254	3	211	69	19006	ENSG00000170820,ENSG00000003137,ENSG00000001626
GO:0060282	positive regulation of oocyte development	biological_process	0.047687	0.88286	1	211	4	19006	ENSG00000087586
GO:0000727	double-strand break repair via break-induced replication	biological_process	0.047717	0.88286	1	211	5	19006	ENSG00000093009
GO:0016579	protein deubiquitination	biological_process	0.04777	0.88286	7	211	297	19006	ENSG00000164045,ENSG00000184481,ENSG00000117399,ENSG00000091831,ENSG00000170312,ENSG00000001626,ENSG00000145386
GO:0031346	positive regulation of cell projection organization	biological_process	0.047797	0.88286	8	211	324	19006	ENSG00000044524,ENSG00000150625,ENSG00000077264,ENSG00000157193,ENSG00000171617,ENSG00000132872,ENSG00000185008,ENSG00000161681
GO:0060011	Sertoli cell proliferation	biological_process	0.047869	0.88343	1	211	5	19006	ENSG00000170820
GO:0006921	cellular component disassembly involved in execution phase of apoptosis	biological_process	0.048043	0.88586	2	211	32	19006	ENSG00000183770,ENSG00000131747
GO:0021773	striatal medium spiny neuron differentiation	biological_process	0.048245	0.88879	1	211	3	19006	ENSG00000122641
GO:1901529	positive regulation of anion channel activity	biological_process	0.048407	0.89101	1	211	4	19006	ENSG00000001626
GO:0021680	cerebellar Purkinje cell layer development	biological_process	0.048471	0.8914	2	211	28	19006	ENSG00000150361,ENSG00000118193
GO:0060750	epithelial cell proliferation involved in mammary gland duct elongation	biological_process	0.048693	0.8947	1	211	4	19006	ENSG00000091831
GO:1901701	cellular response to oxygen-containing compound	biological_process	0.048817	0.8962	17	211	953	19006	ENSG00000001084,ENSG00000001626,ENSG00000113161,ENSG00000170312,ENSG00000003137,ENSG00000122641,ENSG00000089685,ENSG00000196660,ENSG00000094804,ENSG00000145386,ENSG00000184481,ENSG00000157193,ENSG00000121621,ENSG00000134057,ENSG00000091831,ENSG00000044524,ENSG00000167244
GO:0008401	retinoic acid 4-hydroxylase activity	molecular_function	0.04904	0.89951	1	211	4	19006	ENSG00000003137
GO:0055017	cardiac muscle tissue growth	biological_process	0.049088	0.8996	3	211	68	19006	ENSG00000134057,ENSG00000101331,ENSG00000170312
GO:0002074	extraocular skeletal muscle development	biological_process	0.049269	0.90032	1	211	4	19006	ENSG00000183770
GO:0033686	positive regulation of luteinizing hormone secretion	biological_process	0.049303	0.90032	1	211	4	19006	ENSG00000183770
GO:0071331	cellular response to hexose stimulus	biological_process	0.04935	0.90032	4	211	123	19006	ENSG00000001084,ENSG00000001626,ENSG00000113161,ENSG00000089685
GO:0006022	aminoglycan metabolic process	biological_process	0.049422	0.90032	5	211	166	19006	ENSG00000130287,ENSG00000148773,ENSG00000114646,ENSG00000072571,ENSG00000142798
GO:0045852	pH elevation	biological_process	0.049516	0.90032	1	211	5	19006	ENSG00000001626
GO:0051454	intracellular pH elevation	biological_process	0.049516	0.90032	1	211	5	19006	ENSG00000001626
GO:0060998	regulation of dendritic spine development	biological_process	0.04952	0.90032	3	211	64	19006	ENSG00000161681,ENSG00000157193,ENSG00000077264
GO:0060298	positive regulation of sarcomere organization	biological_process	0.049527	0.90032	1	211	4	19006	ENSG00000140795
GO:0014827	intestine smooth muscle contraction	biological_process	0.049556	0.90032	1	211	4	19006	ENSG00000050628
GO:0051290	protein heterotetramerization	biological_process	0.049582	0.90032	2	211	44	19006	ENSG00000171848,ENSG00000134569
GO:0000790	nuclear chromatin	cellular_component	0.049597	0.90032	7	211	313	19006	ENSG00000171617,ENSG00000146670,ENSG00000184357,ENSG00000105011,ENSG00000091831,ENSG00000276043,ENSG00000115163
GO:0034056	estrogen response element binding	molecular_function	0.049688	0.9012	1	211	4	19006	ENSG00000091831
GO:0008217	regulation of blood pressure	biological_process	0.049916	0.90454	5	211	173	19006	ENSG00000176387,ENSG00000151617,ENSG00000166833,ENSG00000129991,ENSG00000170820
GO:0055023	positive regulation of cardiac muscle tissue growth	biological_process	0.050081	0.90657	2	211	29	19006	ENSG00000170312,ENSG00000134057
GO:0046912	transferase activity, transferring acyl groups, acyl groups converted into alkyl on transfer	molecular_function	0.050118	0.90657	1	211	5	19006	ENSG00000134240
GO:0005176	ErbB-2 class receptor binding	molecular_function	0.050193	0.90657	1	211	4	19006	ENSG00000145113
GO:0061364	apoptotic process involved in luteolysis	biological_process	0.0502	0.90657	1	211	3	19006	ENSG00000185008
GO:2000278	regulation of DNA biosynthetic process	biological_process	0.050293	0.90734	3	211	77	19006	ENSG00000117650,ENSG00000077264,ENSG00000178999
GO:0018209	peptidyl-serine modification	biological_process	0.050329	0.90734	7	211	291	19006	ENSG00000178999,ENSG00000140795,ENSG00000170312,ENSG00000112742,ENSG00000166851,ENSG00000087586,ENSG00000134057
GO:0031099	regeneration	biological_process	0.050462	0.90838	5	211	176	19006	ENSG00000170312,ENSG00000145386,ENSG00000148773,ENSG00000134057,ENSG00000087586
GO:0007267	cell-cell signaling	biological_process	0.050473	0.90838	21	211	1185	19006	ENSG00000182389,ENSG00000170011,ENSG00000183770,ENSG00000101098,ENSG00000090776,ENSG00000165646,ENSG00000152208,ENSG00000161681,ENSG00000117399,ENSG00000011347,ENSG00000114646,ENSG00000132872,ENSG00000157193,ENSG00000188803,ENSG00000113161,ENSG00000001626,ENSG00000163501,ENSG00000137869,ENSG00000089685,ENSG00000122641,ENSG00000134207
GO:0044323	retinoic acid-responsive element binding	molecular_function	0.050631	0.90976	1	211	4	19006	ENSG00000198597
GO:1903510	mucopolysaccharide metabolic process	biological_process	0.050636	0.90976	4	211	113	19006	ENSG00000130287,ENSG00000148773,ENSG00000114646,ENSG00000072571
GO:0033088	negative regulation of immature T cell proliferation in thymus	biological_process	0.050751	0.91105	1	211	5	19006	ENSG00000163501
GO:0019840	isoprenoid binding	molecular_function	0.051051	0.91567	2	211	34	19006	ENSG00000265203,ENSG00000003137
GO:0071326	cellular response to monosaccharide stimulus	biological_process	0.051241	0.91829	4	211	124	19006	ENSG00000001084,ENSG00000089685,ENSG00000113161,ENSG00000001626
GO:1904031	positive regulation of cyclin-dependent protein kinase activity	biological_process	0.051474	0.92167	2	211	35	19006	ENSG00000094804,ENSG00000134057
GO:0023052	signaling	biological_process	0.051689	0.92474	82	211	6160	19006	ENSG00000196660,ENSG00000024526,ENSG00000145358,ENSG00000001084,ENSG00000198844,ENSG00000003137,ENSG00000186197,ENSG00000064655,ENSG00000001626,ENSG00000158402,ENSG00000129048,ENSG00000137070,ENSG00000075218,ENSG00000170820,ENSG00000132872,ENSG00000113361,ENSG00000136267,ENSG00000140795,ENSG00000184481,ENSG00000157193,ENSG00000111206,ENSG00000205517,ENSG00000087586,ENSG00000050628,ENSG00000126787…
GO:0030301	cholesterol transport	biological_process	0.051815	0.92507	3	211	75	19006	ENSG00000110245,ENSG00000011347,ENSG00000001626
GO:0038028	insulin receptor signaling pathway via phosphatidylinositol 3-kinase	biological_process	0.051832	0.92507	1	211	4	19006	ENSG00000167244
GO:0097500	receptor localization to nonmotile primary cilium	biological_process	0.051907	0.92507	1	211	5	19006	ENSG00000166402
GO:0051973	positive regulation of telomerase activity	biological_process	0.051917	0.92507	2	211	34	19006	ENSG00000178999,ENSG00000117650
GO:0031641	regulation of myelination	biological_process	0.051927	0.92507	2	211	31	19006	ENSG00000118193,ENSG00000124920
GO:0060249	anatomical structure homeostasis	biological_process	0.052243	0.92982	8	211	374	19006	ENSG00000174371,ENSG00000166402,ENSG00000170820,ENSG00000178999,ENSG00000117650,ENSG00000130045,ENSG00000163501,ENSG00000145113
GO:0004465	lipoprotein lipase activity	molecular_function	0.052291	0.92982	1	211	5	19006	ENSG00000175445
GO:0060737	prostate gland morphogenetic growth	biological_process	0.052326	0.92982	1	211	4	19006	ENSG00000091831
GO:0031465	Cul4B-RING E3 ubiquitin ligase complex	cellular_component	0.052448	0.93075	1	211	5	19006	ENSG00000143476
GO:0005575	cellular_component	cellular_component	0.052467	0.93075	206	211	18077	19006	ENSG00000117399,ENSG00000157456,ENSG00000134569,ENSG00000184661,ENSG00000142945,ENSG00000197241,ENSG00000136943,ENSG00000123485,ENSG00000170011,ENSG00000101098,ENSG00000165304,ENSG00000178999,ENSG00000236279,ENSG00000044524,ENSG00000140534,ENSG00000244067,ENSG00000243955,ENSG00000168077,ENSG00000101003,ENSG00000186185,ENSG00000176387,ENSG00000167363,ENSG00000166851,Novel00644,ENSG00000112742,ENSG…
GO:0050796	regulation of insulin secretion	biological_process	0.052583	0.93201	5	211	175	19006	ENSG00000011347,ENSG00000113161,ENSG00000001626,ENSG00000089685,ENSG00000170011
GO:0010989	negative regulation of low-density lipoprotein particle clearance	biological_process	0.052799	0.93507	1	211	5	19006	ENSG00000110245
GO:0015844	monoamine transport	biological_process	0.053134	0.9402	3	211	73	19006	ENSG00000165646,ENSG00000011347,ENSG00000132872
GO:0051098	regulation of binding	biological_process	0.053325	0.94176	7	211	302	19006	ENSG00000123485,ENSG00000166851,ENSG00000178999,ENSG00000101331,ENSG00000087586,ENSG00000075218,ENSG00000117650
GO:0030263	apoptotic chromosome condensation	biological_process	0.053343	0.94176	1	211	5	19006	ENSG00000131747
GO:0046165	alcohol biosynthetic process	biological_process	0.053356	0.94176	5	211	181	19006	ENSG00000134240,ENSG00000137869,ENSG00000113161,ENSG00000001626,ENSG00000138039
GO:0048863	stem cell differentiation	biological_process	0.053552	0.94369	7	211	281	19006	ENSG00000044524,ENSG00000150625,ENSG00000151617,ENSG00000101447,ENSG00000091831,ENSG00000184481,ENSG00000090776
GO:0009954	proximal/distal pattern formation	biological_process	0.053555	0.94369	2	211	32	19006	ENSG00000134569,ENSG00000003137
GO:0097305	response to alcohol	biological_process	0.053822	0.94759	8	211	362	19006	ENSG00000121621,ENSG00000170312,ENSG00000091831,ENSG00000163501,ENSG00000122641,ENSG00000113161,ENSG00000157193,ENSG00000145386
GO:0097068	response to thyroxine	biological_process	0.054031	0.94975	1	211	5	19006	ENSG00000001084
GO:0072358	cardiovascular system development	biological_process	0.05408	0.94975	17	211	940	19006	ENSG00000129173,ENSG00000151617,ENSG00000140795,ENSG00000142798,ENSG00000184481,ENSG00000101331,ENSG00000129991,ENSG00000170312,ENSG00000198844,ENSG00000163501,ENSG00000159307,ENSG00000134571,ENSG00000004776,ENSG00000134057,ENSG00000060718,ENSG00000123473,ENSG00000185008
GO:0072359	circulatory system development	biological_process	0.05408	0.94975	17	211	940	19006	ENSG00000163501,ENSG00000159307,ENSG00000198844,ENSG00000170312,ENSG00000129991,ENSG00000101331,ENSG00000184481,ENSG00000142798,ENSG00000140795,ENSG00000151617,ENSG00000129173,ENSG00000185008,ENSG00000060718,ENSG00000123473,ENSG00000134057,ENSG00000134571,ENSG00000004776
GO:0044771	meiotic cell cycle phase transition	biological_process	0.054344	0.9526	1	211	5	19006	ENSG00000112742
GO:1901993	regulation of meiotic cell cycle phase transition	biological_process	0.054344	0.9526	1	211	5	19006	ENSG00000112742
GO:0098700	neurotransmitter loading into synaptic vesicle	biological_process	0.054389	0.9526	1	211	4	19006	ENSG00000165646
GO:2001016	positive regulation of skeletal muscle cell differentiation	biological_process	0.054477	0.9526	1	211	5	19006	ENSG00000003137
GO:0010658	striated muscle cell apoptotic process	biological_process	0.054505	0.9526	2	211	34	19006	ENSG00000113161,ENSG00000004776
GO:0010041	response to iron(III) ion	biological_process	0.054513	0.9526	1	211	5	19006	ENSG00000134057
GO:1904358	positive regulation of telomere maintenance via telomere lengthening	biological_process	0.054583	0.95281	2	211	36	19006	ENSG00000178999,ENSG00000117650
GO:0000792	heterochromatin	cellular_component	0.054615	0.95281	3	211	73	19006	ENSG00000276043,ENSG00000115163,ENSG00000184357
GO:0035093	spermatogenesis, exchange of chromosomal proteins	biological_process	0.055082	0.95981	1	211	5	19006	ENSG00000170820
GO:0051047	positive regulation of secretion	biological_process	0.055108	0.95981	8	211	374	19006	ENSG00000011347,ENSG00000132872,ENSG00000001626,ENSG00000137869,ENSG00000122641,ENSG00000175445,ENSG00000183770,ENSG00000170011
GO:0016199	axon midline choice point recognition	biological_process	0.055237	0.96126	1	211	4	19006	ENSG00000185008
GO:0043393	regulation of protein binding	biological_process	0.05544	0.964	5	211	181	19006	ENSG00000166851,ENSG00000178999,ENSG00000101331,ENSG00000075218,ENSG00000087586
GO:1903909	regulation of receptor clustering	biological_process	0.055583	0.96568	1	211	5	19006	ENSG00000134569
GO:0070081	clathrin-sculpted monoamine transport vesicle	cellular_component	0.056242	0.97358	1	211	5	19006	ENSG00000165646
GO:0070083	clathrin-sculpted monoamine transport vesicle membrane	cellular_component	0.056242	0.97358	1	211	5	19006	ENSG00000165646
GO:0007163	establishment or maintenance of cell polarity	biological_process	0.056257	0.97358	5	211	172	19006	ENSG00000165304,ENSG00000003137,ENSG00000115163,ENSG00000142945,ENSG00000076382
GO:0008291	acetylcholine metabolic process	biological_process	0.056268	0.97358	1	211	5	19006	ENSG00000170820
GO:1900619	acetate ester metabolic process	biological_process	0.056268	0.97358	1	211	5	19006	ENSG00000170820
GO:0031339	negative regulation of vesicle fusion	biological_process	0.056387	0.97411	1	211	5	19006	ENSG00000132872
GO:0015850	organic hydroxy compound transport	biological_process	0.0565	0.97411	6	211	238	19006	ENSG00000001626,ENSG00000137869,ENSG00000110245,ENSG00000165646,ENSG00000132872,ENSG00000011347
GO:0044547	DNA topoisomerase binding	molecular_function	0.056584	0.97411	1	211	5	19006	ENSG00000121152
GO:0034399	nuclear periphery	cellular_component	0.056649	0.97411	4	211	123	19006	ENSG00000276043,ENSG00000117724,ENSG00000090889,ENSG00000171617
GO:0002677	negative regulation of chronic inflammatory response	biological_process	0.056688	0.97411	1	211	6	19006	ENSG00000137869
GO:0097550	transcriptional preinitiation complex	cellular_component	0.056756	0.97411	1	211	6	19006	ENSG00000091831
GO:0021696	cerebellar cortex morphogenesis	biological_process	0.056842	0.97411	2	211	32	19006	ENSG00000152208,ENSG00000118193
GO:0034613	cellular protein localization	biological_process	0.056885	0.97411	25	211	1605	19006	ENSG00000123473,ENSG00000134569,ENSG00000177602,ENSG00000161681,ENSG00000115163,ENSG00000091831,ENSG00000152208,ENSG00000156970,ENSG00000171914,ENSG00000134057,ENSG00000146670,ENSG00000178999,ENSG00000185774,ENSG00000170011,ENSG00000075218,ENSG00000101447,ENSG00000170312,ENSG00000087586,ENSG00000117650,ENSG00000076382,ENSG00000166851,ENSG00000137812,ENSG00000112742,ENSG00000166402,ENSG00000184357
GO:0051799	negative regulation of hair follicle development	biological_process	0.056933	0.97411	1	211	5	19006	ENSG00000122641
GO:0046849	bone remodeling	biological_process	0.056948	0.97411	3	211	77	19006	ENSG00000011347,ENSG00000170820,ENSG00000163501
GO:0034358	plasma lipoprotein particle	cellular_component	0.056948	0.97411	2	211	39	19006	ENSG00000175445,ENSG00000110245
GO:1990777	lipoprotein particle	cellular_component	0.056948	0.97411	2	211	39	19006	ENSG00000110245,ENSG00000175445
GO:0060751	branch elongation involved in mammary gland duct branching	biological_process	0.056981	0.97411	1	211	5	19006	ENSG00000091831
GO:0046461	neutral lipid catabolic process	biological_process	0.056993	0.97411	2	211	40	19006	ENSG00000175445,ENSG00000110245
GO:0046464	acylglycerol catabolic process	biological_process	0.056993	0.97411	2	211	40	19006	ENSG00000175445,ENSG00000110245
GO:0006796	phosphate-containing compound metabolic process	biological_process	0.057156	0.9761	45	211	3176	19006	ENSG00000184661,ENSG00000134569,ENSG00000136267,ENSG00000156970,ENSG00000178999,ENSG00000165304,ENSG00000170820,ENSG00000044524,ENSG00000158402,ENSG00000064655,ENSG00000170312,ENSG00000089685,ENSG00000167363,ENSG00000151617,ENSG00000152402,ENSG00000112742,ENSG00000127564,ENSG00000166851,ENSG00000175445,ENSG00000196660,ENSG00000177602,ENSG00000183856,ENSG00000168078,ENSG00000100234,ENSG00000123572…
GO:0030229	very-low-density lipoprotein particle receptor activity	molecular_function	0.057676	0.98375	1	211	4	19006	ENSG00000157193
GO:0044706	multi-multicellular organism process	biological_process	0.057697	0.98375	6	211	242	19006	ENSG00000176387,ENSG00000137070,ENSG00000123572,ENSG00000136943,ENSG00000163501,ENSG00000091831
GO:0003779	actin binding	molecular_function	0.057839	0.98496	9	211	403	19006	ENSG00000171617,ENSG00000121621,ENSG00000150361,ENSG00000171914,ENSG00000129991,ENSG00000134571,ENSG00000165495,ENSG00000011426,ENSG00000170011
GO:0000795	synaptonemal complex	cellular_component	0.057862	0.98496	2	211	36	19006	ENSG00000166851,ENSG00000198765
GO:0090342	regulation of cell aging	biological_process	0.057928	0.9853	2	211	35	19006	ENSG00000111206,ENSG00000196660
GO:0003206	cardiac chamber morphogenesis	biological_process	0.058139	0.98754	4	211	117	19006	ENSG00000060718,ENSG00000129991,ENSG00000101331,ENSG00000134571
GO:0048333	mesodermal cell differentiation	biological_process	0.058154	0.98754	2	211	32	19006	ENSG00000064655,ENSG00000122641
GO:0004687	myosin light chain kinase activity	molecular_function	0.058394	0.99082	1	211	4	19006	ENSG00000140795
GO:1900006	positive regulation of dendrite development	biological_process	0.058473	0.99136	3	211	68	19006	ENSG00000161681,ENSG00000157193,ENSG00000077264
GO:0071169	establishment of protein localization to chromatin	biological_process	0.058552	0.99138	1	211	7	19006	ENSG00000184357
GO:0030197	extracellular matrix constituent, lubricant activity	molecular_function	0.058607	0.99138	1	211	4	19006	ENSG00000145113
GO:0070897	DNA-templated transcriptional preinitiation complex assembly	biological_process	0.058615	0.99138	2	211	36	19006	ENSG00000091831,ENSG00000126733
GO:0032355	response to estradiol	biological_process	0.058719	0.99233	4	211	128	19006	ENSG00000121621,ENSG00000145386,ENSG00000163501,ENSG00000091831
GO:0009838	abscission	biological_process	0.058768	0.99237	1	211	6	19006	ENSG00000178999
GO:0034366	spherical high-density lipoprotein particle	cellular_component	0.058967	0.99442	1	211	8	19006	ENSG00000110245
GO:1903961	positive regulation of anion transmembrane transport	biological_process	0.058984	0.99442	1	211	5	19006	ENSG00000001626
GO:0042327	positive regulation of phosphorylation	biological_process	0.059089	0.99539	16	211	908	19006	ENSG00000112742,ENSG00000157193,ENSG00000166851,ENSG00000196660,ENSG00000077264,ENSG00000094804,ENSG00000113161,ENSG00000170312,ENSG00000122641,ENSG00000170820,ENSG00000118193,ENSG00000167244,ENSG00000134569,ENSG00000183856,ENSG00000123572,ENSG00000134057
GO:0045761	regulation of adenylate cyclase activity	biological_process	0.05923	0.99654	3	211	76	19006	ENSG00000138039,ENSG00000151617,ENSG00000170820
GO:0070646	protein modification by small protein removal	biological_process	0.059252	0.99654	7	211	313	19006	ENSG00000164045,ENSG00000184481,ENSG00000117399,ENSG00000170312,ENSG00000091831,ENSG00000001626,ENSG00000145386
GO:0033087	negative regulation of immature T cell proliferation	biological_process	0.05938	0.99789	1	211	6	19006	ENSG00000163501
GO:0051575	5'-deoxyribose-5-phosphate lyase activity	molecular_function	0.059597	1	1	211	5	19006	ENSG00000051341
GO:0001569	patterning of blood vessels	biological_process	0.059981	1	2	211	33	19006	ENSG00000151617,ENSG00000163501
GO:0034711	inhibin binding	molecular_function	0.060058	1	1	211	5	19006	ENSG00000122641
GO:0060429	epithelium development	biological_process	0.060076	1	21	211	1286	19006	ENSG00000244094,ENSG00000183770,ENSG00000170820,ENSG00000196805,ENSG00000136943,ENSG00000091831,ENSG00000183856,ENSG00000213694,ENSG00000134569,ENSG00000123473,ENSG00000185008,ENSG00000129173,ENSG00000151617,ENSG00000167363,ENSG00000243955,ENSG00000170312,ENSG00000244067,ENSG00000163501,ENSG00000003137,ENSG00000122641,ENSG00000159307
GO:0038026	reelin-mediated signaling pathway	biological_process	0.06008	1	1	211	4	19006	ENSG00000157193
GO:0051026	chiasma assembly	biological_process	0.060338	1	1	211	6	19006	ENSG00000198765
GO:0010993	regulation of ubiquitin homeostasis	biological_process	0.060562	1	1	211	6	19006	ENSG00000175063
GO:0010994	free ubiquitin chain polymerization	biological_process	0.060562	1	1	211	6	19006	ENSG00000175063
GO:0045981	positive regulation of nucleotide metabolic process	biological_process	0.060571	1	4	211	132	19006	ENSG00000170820,ENSG00000138039,ENSG00000152402,ENSG00000151617
GO:1900544	positive regulation of purine nucleotide metabolic process	biological_process	0.060571	1	4	211	132	19006	ENSG00000170820,ENSG00000151617,ENSG00000152402,ENSG00000138039
GO:0070727	cellular macromolecule localization	biological_process	0.060735	1	25	211	1617	19006	ENSG00000184357,ENSG00000166402,ENSG00000166851,ENSG00000137812,ENSG00000112742,ENSG00000076382,ENSG00000087586,ENSG00000117650,ENSG00000170312,ENSG00000101447,ENSG00000075218,ENSG00000185774,ENSG00000170011,ENSG00000178999,ENSG00000134057,ENSG00000146670,ENSG00000156970,ENSG00000171914,ENSG00000115163,ENSG00000161681,ENSG00000091831,ENSG00000152208,ENSG00000123473,ENSG00000134569,ENSG00000177602
GO:0005901	caveola	cellular_component	0.060893	1	3	211	72	19006	ENSG00000134569,ENSG00000157193,ENSG00000121621
GO:1903959	regulation of anion transmembrane transport	biological_process	0.060904	1	2	211	32	19006	ENSG00000186510,ENSG00000001626
GO:0005861	troponin complex	cellular_component	0.061026	1	1	211	8	19006	ENSG00000129991
GO:0030819	positive regulation of cAMP biosynthetic process	biological_process	0.061307	1	3	211	80	19006	ENSG00000170820,ENSG00000151617,ENSG00000138039
GO:0071322	cellular response to carbohydrate stimulus	biological_process	0.061755	1	4	211	132	19006	ENSG00000001084,ENSG00000001626,ENSG00000113161,ENSG00000089685
GO:0004957	prostaglandin E receptor activity	molecular_function	0.06194	1	1	211	6	19006	ENSG00000050628
GO:0000235	astral microtubule	cellular_component	0.061952	1	1	211	5	19006	ENSG00000186185
GO:0005818	aster	cellular_component	0.061952	1	1	211	5	19006	ENSG00000186185
GO:0001758	retinal dehydrogenase activity	molecular_function	0.061994	1	1	211	7	19006	ENSG00000198074
GO:0032962	positive regulation of inositol trisphosphate biosynthetic process	biological_process	0.062224	1	1	211	5	19006	ENSG00000138039
GO:0090269	fibroblast growth factor production	biological_process	0.062267	1	1	211	6	19006	ENSG00000101331
GO:0090270	regulation of fibroblast growth factor production	biological_process	0.062267	1	1	211	6	19006	ENSG00000101331
GO:0043167	ion binding	molecular_function	0.062374	1	83	211	6125	19006	ENSG00000170312,ENSG00000159307,ENSG00000089685,ENSG00000166833,ENSG00000134207,ENSG00000186185,ENSG00000112742,ENSG00000166851,ENSG00000152402,ENSG00000085999,ENSG00000175445,ENSG00000177181,ENSG00000134569,ENSG00000138160,ENSG00000131471,ENSG00000071539,ENSG00000231852,ENSG00000142945,ENSG00000110245,ENSG00000170011,ENSG00000186777,ENSG00000178999,ENSG00000165304,ENSG00000044524,ENSG00000137869…
GO:0046777	protein autophosphorylation	biological_process	0.06247	1	6	211	230	19006	ENSG00000178999,ENSG00000165304,ENSG00000112742,ENSG00000087586,ENSG00000060140,ENSG00000117650
GO:0090166	Golgi disassembly	biological_process	0.062515	1	1	211	6	19006	ENSG00000170312
GO:0060590	ATPase regulator activity	molecular_function	0.062559	1	2	211	36	19006	ENSG00000121152,ENSG00000134571
GO:1903795	regulation of inorganic anion transmembrane transport	biological_process	0.062591	1	1	211	5	19006	ENSG00000001626
GO:0032994	protein-lipid complex	cellular_component	0.062592	1	2	211	41	19006	ENSG00000175445,ENSG00000110245
GO:0003231	cardiac ventricle development	biological_process	0.062656	1	4	211	117	19006	ENSG00000060718,ENSG00000129991,ENSG00000134571,ENSG00000101331
GO:0030212	hyaluronan metabolic process	biological_process	0.062808	1	2	211	36	19006	ENSG00000148773,ENSG00000072571
GO:0051716	cellular response to stimulus	biological_process	0.0629	1	89	211	6931	19006	ENSG00000145113,ENSG00000101447,ENSG00000163501,ENSG00000122641,ENSG00000137869,ENSG00000187079,ENSG00000145386,ENSG00000138039,ENSG00000198932,ENSG00000164045,ENSG00000077264,ENSG00000094804,ENSG00000177602,ENSG00000152208,ENSG00000051341,ENSG00000091831,ENSG00000168078,ENSG00000100234,ENSG00000123572,ENSG00000146670,ENSG00000148773,ENSG00000035499,ENSG00000180785,ENSG00000167244,ENSG00000169783…
GO:0050650	chondroitin sulfate proteoglycan biosynthetic process	biological_process	0.063033	1	2	211	30	19006	ENSG00000114646,ENSG00000130287
GO:0060419	heart growth	biological_process	0.063287	1	3	211	75	19006	ENSG00000170312,ENSG00000134057,ENSG00000101331
GO:0032846	positive regulation of homeostatic process	biological_process	0.063482	1	5	211	195	19006	ENSG00000117650,ENSG00000050628,ENSG00000122641,ENSG00000001626,ENSG00000178999
GO:0060421	positive regulation of heart growth	biological_process	0.063795	1	2	211	33	19006	ENSG00000170312,ENSG00000134057
GO:0003007	heart morphogenesis	biological_process	0.064076	1	6	211	229	19006	ENSG00000163501,ENSG00000129991,ENSG00000123473,ENSG00000060718,ENSG00000101331,ENSG00000134571
GO:0030284	estrogen receptor activity	molecular_function	0.064152	1	1	211	6	19006	ENSG00000091831
GO:0070092	regulation of glucagon secretion	biological_process	0.064213	1	1	211	6	19006	ENSG00000011347
GO:0008203	cholesterol metabolic process	biological_process	0.064588	1	4	211	134	19006	ENSG00000219073,ENSG00000001626,ENSG00000113161,ENSG00000134240
GO:0021563	glossopharyngeal nerve development	biological_process	0.06474	1	1	211	5	19006	ENSG00000166833
GO:0007565	female pregnancy	biological_process	0.065097	1	5	211	194	19006	ENSG00000163501,ENSG00000091831,ENSG00000137070,ENSG00000136943,ENSG00000176387
GO:0060718	chorionic trophoblast cell differentiation	biological_process	0.065237	1	1	211	5	19006	ENSG00000129173
GO:0015918	sterol transport	biological_process	0.065443	1	3	211	82	19006	ENSG00000001626,ENSG00000011347,ENSG00000110245
GO:0030896	checkpoint clamp complex	cellular_component	0.065451	1	1	211	7	19006	Novel00644
GO:0000731	DNA synthesis involved in DNA repair	biological_process	0.065554	1	2	211	38	19006	ENSG00000174371,ENSG00000198765
GO:0010032	meiotic chromosome condensation	biological_process	0.065883	1	1	211	6	19006	ENSG00000121152
GO:0044700	single organism signaling	biological_process	0.065957	1	81	211	6148	19006	ENSG00000111206,ENSG00000184481,ENSG00000157193,ENSG00000140795,ENSG00000129991,ENSG00000113161,ENSG00000050628,ENSG00000087586,ENSG00000205517,ENSG00000090776,ENSG00000185774,ENSG00000118193,ENSG00000174371,ENSG00000185008,ENSG00000161681,ENSG00000213694,ENSG00000183856,ENSG00000060140,ENSG00000134057,ENSG00000198597,ENSG00000011347,ENSG00000024526,ENSG00000145358,ENSG00000196660,ENSG00000064655…
GO:0090385	phagosome-lysosome fusion	biological_process	0.066003	1	1	211	7	19006	ENSG00000011347
GO:0005634	nucleus	cellular_component	0.066073	1	90	211	7038	19006	ENSG00000100234,ENSG00000146670,ENSG00000148773,ENSG00000177602,ENSG00000051341,ENSG00000091831,ENSG00000168078,ENSG00000091651,ENSG00000135476,ENSG00000183770,ENSG00000187079,ENSG00000117650,ENSG00000134690,ENSG00000117724,ENSG00000168309,ENSG00000094804,ENSG00000145386,ENSG00000198901,ENSG00000137812,ENSG00000164045,ENSG00000071539,ENSG00000142945,ENSG00000184661,ENSG00000157456,ENSG00000115163…
GO:0051087	chaperone binding	molecular_function	0.066146	1	3	211	87	19006	ENSG00000004776,ENSG00000089685,ENSG00000164045
GO:0008015	blood circulation	biological_process	0.066176	1	10	211	484	19006	ENSG00000134571,ENSG00000151617,ENSG00000182389,ENSG00000140795,ENSG00000185774,ENSG00000170820,ENSG00000001084,ENSG00000176387,ENSG00000166833,ENSG00000129991
GO:1904386	response to L-phenylalanine derivative	biological_process	0.066353	1	1	211	6	19006	ENSG00000001084
GO:0045921	positive regulation of exocytosis	biological_process	0.066402	1	3	211	84	19006	ENSG00000011347,ENSG00000132872,ENSG00000001626
GO:0035196	production of miRNAs involved in gene silencing by miRNA	biological_process	0.066534	1	2	211	34	19006	ENSG00000091831,ENSG00000134323
GO:0050775	positive regulation of dendrite morphogenesis	biological_process	0.066668	1	2	211	33	19006	ENSG00000157193,ENSG00000077264
GO:0045595	regulation of cell differentiation	biological_process	0.066742	1	25	211	1545	19006	ENSG00000170820,ENSG00000118193,ENSG00000044524,ENSG00000124839,ENSG00000169783,ENSG00000134569,ENSG00000185008,ENSG00000152208,ENSG00000213694,ENSG00000161681,ENSG00000117399,ENSG00000171617,ENSG00000198597,ENSG00000132872,ENSG00000138039,ENSG00000140795,ENSG00000157193,ENSG00000184481,ENSG00000175445,ENSG00000077264,ENSG00000170312,ENSG00000122641,ENSG00000003137,ENSG00000163501,ENSG00000087586
GO:0010604	positive regulation of macromolecule metabolic process	biological_process	0.066832	1	42	211	2942	19006	ENSG00000001084,ENSG00000064655,ENSG00000003137,ENSG00000170312,ENSG00000196660,ENSG00000129173,ENSG00000134323,ENSG00000166851,ENSG00000112742,ENSG00000156970,ENSG00000131747,ENSG00000134569,ENSG00000184661,ENSG00000117399,ENSG00000175063,ENSG00000178999,ENSG00000124920,ENSG00000170820,ENSG00000087586,ENSG00000187079,ENSG00000117650,ENSG00000126787,ENSG00000113161,ENSG00000122641,ENSG00000163501…
GO:0017046	peptide hormone binding	molecular_function	0.066984	1	2	211	36	19006	ENSG00000122641,ENSG00000170820
GO:0050923	regulation of negative chemotaxis	biological_process	0.067018	1	1	211	4	19006	ENSG00000185008
GO:0050922	negative regulation of chemotaxis	biological_process	0.067065	1	2	211	35	19006	ENSG00000185008,ENSG00000137869
GO:0008200	ion channel inhibitor activity	molecular_function	0.067399	1	2	211	37	19006	ENSG00000129991,ENSG00000001626
GO:1904526	regulation of microtubule binding	biological_process	0.067694	1	1	211	6	19006	ENSG00000075218
GO:0071532	ankyrin repeat binding	molecular_function	0.067739	1	1	211	5	19006	ENSG00000161681
GO:0003008	system process	biological_process	0.067846	1	29	211	1944	19006	ENSG00000166402,ENSG00000140795,ENSG00000151617,ENSG00000138039,ENSG00000176387,ENSG00000001084,ENSG00000050628,ENSG00000130045,ENSG00000137869,ENSG00000122641,ENSG00000145113,ENSG00000166833,ENSG00000129991,ENSG00000113161,ENSG00000186510,ENSG00000134571,ENSG00000004776,ENSG00000180785,ENSG00000183770,ENSG00000185774,ENSG00000170820,ENSG00000265203,ENSG00000182389,ENSG00000124920,ENSG00000132872…
GO:0001940	male pronucleus	cellular_component	0.068281	1	1	211	5	19006	ENSG00000145386
GO:0003406	retinal pigment epithelium development	biological_process	0.068322	1	1	211	6	19006	ENSG00000163501
GO:2000489	regulation of hepatic stellate cell activation	biological_process	0.068373	1	1	211	6	19006	ENSG00000001084
GO:0098528	skeletal muscle fiber differentiation	biological_process	0.068428	1	1	211	5	19006	ENSG00000003137
GO:0042692	muscle cell differentiation	biological_process	0.068535	1	8	211	364	19006	ENSG00000163833,ENSG00000134057,ENSG00000003137,ENSG00000170312,ENSG00000113161,ENSG00000134571,ENSG00000184481,ENSG00000140795
GO:0021772	olfactory bulb development	biological_process	0.068654	1	2	211	33	19006	ENSG00000118193,ENSG00000185008
GO:0005384	manganese ion transmembrane transporter activity	molecular_function	0.068815	1	1	211	6	19006	ENSG00000196660
GO:0071421	manganese ion transmembrane transport	biological_process	0.068815	1	1	211	6	19006	ENSG00000196660
GO:0045494	photoreceptor cell maintenance	biological_process	0.069017	1	2	211	34	19006	ENSG00000166402,ENSG00000130045
GO:0003013	circulatory system process	biological_process	0.069221	1	10	211	488	19006	ENSG00000166833,ENSG00000129991,ENSG00000176387,ENSG00000001084,ENSG00000140795,ENSG00000185774,ENSG00000170820,ENSG00000182389,ENSG00000151617,ENSG00000134571
GO:0008297	single-stranded DNA exodeoxyribonuclease activity	molecular_function	0.069352	1	1	211	7	19006	ENSG00000174371
GO:0051248	negative regulation of protein metabolic process	biological_process	0.069369	1	18	211	1115	19006	ENSG00000168078,ENSG00000117399,ENSG00000100234,ENSG00000156970,ENSG00000171617,ENSG00000134057,ENSG00000175063,ENSG00000113161,ENSG00000170312,ENSG00000117724,ENSG00000122641,ENSG00000089685,ENSG00000001084,ENSG00000111206,ENSG00000112742,ENSG00000137812,ENSG00000127564,ENSG00000166851
GO:0005828	kinetochore microtubule	cellular_component	0.069481	1	1	211	6	19006	ENSG00000121621
GO:0015837	amine transport	biological_process	0.069639	1	3	211	82	19006	ENSG00000132872,ENSG00000011347,ENSG00000165646
GO:0001678	cellular glucose homeostasis	biological_process	0.069916	1	4	211	137	19006	ENSG00000001084,ENSG00000089685,ENSG00000001626,ENSG00000113161
GO:0060043	regulation of cardiac muscle cell proliferation	biological_process	0.069946	1	2	211	35	19006	ENSG00000134057,ENSG00000170312
GO:0008528	G-protein coupled peptide receptor activity	molecular_function	0.070002	1	4	211	127	19006	ENSG00000170820,ENSG00000151617,ENSG00000138039,ENSG00000129048
GO:0051305	chromosome movement towards spindle pole	biological_process	0.070048	1	1	211	6	19006	ENSG00000126787
GO:0051964	negative regulation of synapse assembly	biological_process	0.070141	1	1	211	5	19006	ENSG00000185008
GO:0030174	regulation of DNA-dependent DNA replication initiation	biological_process	0.070204	1	1	211	6	19006	ENSG00000140534
GO:0034702	ion channel complex	cellular_component	0.070243	1	7	211	280	19006	ENSG00000152208,ENSG00000161681,ENSG00000185774,ENSG00000182389,ENSG00000001626,ENSG00000186510,ENSG00000188803
GO:0033084	regulation of immature T cell proliferation in thymus	biological_process	0.070473	1	1	211	7	19006	ENSG00000163501
GO:0012501	programmed cell death	biological_process	0.070668	1	29	211	1950	19006	ENSG00000136943,ENSG00000100234,ENSG00000101057,ENSG00000156970,ENSG00000131747,ENSG00000123473,ENSG00000185008,ENSG00000091831,ENSG00000152208,ENSG00000118193,ENSG00000004776,ENSG00000244094,ENSG00000135476,ENSG00000178999,ENSG00000196805,ENSG00000165304,ENSG00000183770,ENSG00000001084,ENSG00000087586,ENSG00000113161,ENSG00000064655,ENSG00000170312,ENSG00000089685,ENSG00000003137,ENSG00000122641…
GO:1900193	regulation of oocyte maturation	biological_process	0.070909	1	1	211	7	19006	ENSG00000087586
GO:0010646	regulation of cell communication	biological_process	0.07098	1	45	211	3148	19006	ENSG00000087586,ENSG00000101447,ENSG00000113161,ENSG00000137869,ENSG00000122641,ENSG00000163501,ENSG00000188803,ENSG00000077264,ENSG00000198932,ENSG00000111206,ENSG00000138039,ENSG00000157193,ENSG00000100234,ENSG00000123572,ENSG00000198597,ENSG00000011347,ENSG00000114646,ENSG00000168078,ENSG00000161681,ENSG00000091831,ENSG00000183856,ENSG00000167244,ENSG00000118193,ENSG00000174371,ENSG00000035499…
GO:2000243	positive regulation of reproductive process	biological_process	0.071215	1	2	211	38	19006	ENSG00000122641,ENSG00000087586
GO:0042636	negative regulation of hair cycle	biological_process	0.071279	1	1	211	6	19006	ENSG00000122641
GO:0001653	peptide receptor activity	molecular_function	0.071372	1	4	211	128	19006	ENSG00000129048,ENSG00000138039,ENSG00000151617,ENSG00000170820
GO:0008046	axon guidance receptor activity	molecular_function	0.07138	1	1	211	5	19006	ENSG00000185008
GO:0010863	positive regulation of phospholipase C activity	biological_process	0.071435	1	2	211	35	19006	ENSG00000091831,ENSG00000151617
GO:0070091	glucagon secretion	biological_process	0.071535	1	1	211	7	19006	ENSG00000011347
GO:0030638	polyketide metabolic process	biological_process	0.071589	1	1	211	8	19006	ENSG00000198074
GO:0044597	daunorubicin metabolic process	biological_process	0.071589	1	1	211	8	19006	ENSG00000198074
GO:0044598	doxorubicin metabolic process	biological_process	0.071589	1	1	211	8	19006	ENSG00000198074
GO:0030049	muscle filament sliding	biological_process	0.071633	1	2	211	39	19006	ENSG00000129991,ENSG00000134571
GO:0033275	actin-myosin filament sliding	biological_process	0.071633	1	2	211	39	19006	ENSG00000129991,ENSG00000134571
GO:1902652	secondary alcohol metabolic process	biological_process	0.071634	1	4	211	139	19006	ENSG00000113161,ENSG00000001626,ENSG00000219073,ENSG00000134240
GO:0035312	5'-3' exodeoxyribonuclease activity	molecular_function	0.071676	1	1	211	6	19006	ENSG00000174371
GO:0061370	testosterone biosynthetic process	biological_process	0.071825	1	1	211	7	19006	ENSG00000137869
GO:0032960	regulation of inositol trisphosphate biosynthetic process	biological_process	0.071861	1	1	211	6	19006	ENSG00000138039
GO:0048048	embryonic eye morphogenesis	biological_process	0.071892	1	2	211	34	19006	ENSG00000163501,ENSG00000183770
GO:0010216	maintenance of DNA methylation	biological_process	0.071909	1	1	211	6	19006	ENSG00000276043
GO:0021988	olfactory lobe development	biological_process	0.071923	1	2	211	34	19006	ENSG00000118193,ENSG00000185008
GO:0016248	channel inhibitor activity	molecular_function	0.072389	1	2	211	38	19006	ENSG00000129991,ENSG00000001626
GO:0030816	positive regulation of cAMP metabolic process	biological_process	0.073142	1	3	211	87	19006	ENSG00000170820,ENSG00000151617,ENSG00000138039
GO:0035989	tendon development	biological_process	0.073292	1	1	211	6	19006	ENSG00000060718
GO:0019237	centromeric DNA binding	molecular_function	0.073315	1	1	211	6	19006	ENSG00000142945
GO:0034622	cellular macromolecular complex assembly	biological_process	0.073494	1	16	211	1021	19006	ENSG00000105011,ENSG00000117724,ENSG00000102384,ENSG00000140534,ENSG00000077264,ENSG00000184357,ENSG00000137812,ENSG00000093009,ENSG00000091831,ENSG00000115163,ENSG00000134571,ENSG00000126733,ENSG00000175063,ENSG00000011426,ENSG00000104833,ENSG00000123485
GO:0001554	luteolysis	biological_process	0.073685	1	1	211	5	19006	ENSG00000185008
GO:0033313	meiotic cell cycle checkpoint	biological_process	0.073718	1	1	211	8	19006	ENSG00000112742
GO:0016570	histone modification	biological_process	0.07372	1	9	211	437	19006	ENSG00000170312,ENSG00000276043,ENSG00000064655,ENSG00000177602,ENSG00000134057,ENSG00000087586,ENSG00000145386,ENSG00000178999,ENSG00000184357
GO:0032027	myosin light chain binding	molecular_function	0.07389	1	1	211	6	19006	ENSG00000183856
GO:0000801	central element	cellular_component	0.073927	1	1	211	8	19006	ENSG00000198765
GO:0036462	TRAIL-activated apoptotic signaling pathway	biological_process	0.073996	1	1	211	7	19006	ENSG00000100234
GO:0006793	phosphorus metabolic process	biological_process	0.07404	1	45	211	3242	19006	ENSG00000178999,ENSG00000165304,ENSG00000170820,ENSG00000044524,ENSG00000158402,ENSG00000184661,ENSG00000134569,ENSG00000136267,ENSG00000156970,ENSG00000151617,ENSG00000152402,ENSG00000112742,ENSG00000166851,ENSG00000127564,ENSG00000175445,ENSG00000196660,ENSG00000064655,ENSG00000170312,ENSG00000089685,ENSG00000167363,ENSG00000118193,ENSG00000167244,ENSG00000177602,ENSG00000183856,ENSG00000168078…
GO:0016576	histone dephosphorylation	biological_process	0.074089	1	1	211	6	19006	ENSG00000064655
GO:0017156	calcium ion-dependent exocytosis	biological_process	0.074168	1	3	211	86	19006	ENSG00000011347,ENSG00000134207,ENSG00000132872
GO:0048666	neuron development	biological_process	0.074217	1	18	211	1006	19006	ENSG00000087586,ENSG00000150361,ENSG00000163501,ENSG00000077264,ENSG00000150625,ENSG00000157193,ENSG00000132872,ENSG00000171617,ENSG00000161681,ENSG00000117399,ENSG00000152208,ENSG00000185008,ENSG00000134569,ENSG00000169783,ENSG00000124839,ENSG00000044524,ENSG00000170820,ENSG00000090776
GO:0003828	alpha-N-acetylneuraminate alpha-2,8-sialyltransferase activity	molecular_function	0.074224	1	1	211	6	19006	ENSG00000101638
GO:0001547	antral ovarian follicle growth	biological_process	0.074501	1	1	211	6	19006	ENSG00000091831
GO:0010890	positive regulation of sequestering of triglyceride	biological_process	0.074502	1	1	211	7	19006	ENSG00000175445
GO:0070371	ERK1 and ERK2 cascade	biological_process	0.074664	1	6	211	262	19006	ENSG00000196660,ENSG00000100234,ENSG00000101447,ENSG00000113161,ENSG00000170820,ENSG00000183856
GO:0042981	regulation of apoptotic process	biological_process	0.074721	1	22	211	1407	19006	ENSG00000118193,ENSG00000004776,ENSG00000183770,ENSG00000178999,ENSG00000165304,ENSG00000131747,ENSG00000100234,ENSG00000101057,ENSG00000152208,ENSG00000091831,ENSG00000123473,ENSG00000077264,ENSG00000196660,ENSG00000166851,ENSG00000001084,ENSG00000087586,ENSG00000170312,ENSG00000163501,ENSG00000122641,ENSG00000089685,ENSG00000113161,ENSG00000064655
GO:0070997	neuron death	biological_process	0.075108	1	7	211	312	19006	ENSG00000089685,ENSG00000152208,ENSG00000077264,ENSG00000101057,ENSG00000196660,ENSG00000001084,ENSG00000118193
GO:0046959	habituation	biological_process	0.075206	1	1	211	5	19006	ENSG00000161681
GO:0071396	cellular response to lipid	biological_process	0.075487	1	9	211	445	19006	ENSG00000145386,ENSG00000157193,ENSG00000044524,ENSG00000001626,ENSG00000122641,ENSG00000003137,ENSG00000091831,ENSG00000121621,ENSG00000134057
GO:0032269	negative regulation of cellular protein metabolic process	biological_process	0.07555	1	17	211	1053	19006	ENSG00000111206,ENSG00000112742,ENSG00000127564,ENSG00000137812,ENSG00000166851,ENSG00000001084,ENSG00000113161,ENSG00000117724,ENSG00000170312,ENSG00000089685,ENSG00000175063,ENSG00000100234,ENSG00000171617,ENSG00000156970,ENSG00000134057,ENSG00000168078,ENSG00000117399
GO:0061001	regulation of dendritic spine morphogenesis	biological_process	0.075592	1	2	211	35	19006	ENSG00000077264,ENSG00000157193
GO:0043203	axon hillock	cellular_component	0.075764	1	1	211	7	19006	ENSG00000087586
GO:1901631	positive regulation of presynaptic membrane organization	biological_process	0.075924	1	1	211	6	19006	ENSG00000134569
GO:0048813	dendrite morphogenesis	biological_process	0.075978	1	4	211	123	19006	ENSG00000134569,ENSG00000161681,ENSG00000157193,ENSG00000077264
GO:0061179	negative regulation of insulin secretion involved in cellular response to glucose stimulus	biological_process	0.075984	1	1	211	8	19006	ENSG00000113161
GO:0031050	dsRNA fragmentation	biological_process	0.076104	1	2	211	37	19006	ENSG00000091831,ENSG00000134323
GO:0070918	production of small RNA involved in gene silencing by RNA	biological_process	0.076104	1	2	211	37	19006	ENSG00000091831,ENSG00000134323
GO:0030802	regulation of cyclic nucleotide biosynthetic process	biological_process	0.07616	1	4	211	140	19006	ENSG00000151617,ENSG00000152402,ENSG00000138039,ENSG00000170820
GO:0032880	regulation of protein localization	biological_process	0.076299	1	16	211	955	19006	ENSG00000198765,ENSG00000075218,ENSG00000170011,ENSG00000132872,ENSG00000011347,ENSG00000134057,ENSG00000146670,ENSG00000134569,ENSG00000175445,ENSG00000166851,ENSG00000076382,ENSG00000117650,ENSG00000089685,ENSG00000170312,ENSG00000001626,ENSG00000113161
GO:2000467	positive regulation of glycogen (starch) synthase activity	biological_process	0.076358	1	1	211	5	19006	ENSG00000167244
GO:1903546	protein localization to photoreceptor outer segment	biological_process	0.076542	1	1	211	7	19006	ENSG00000166402
GO:1903431	positive regulation of cell maturation	biological_process	0.076608	1	1	211	6	19006	ENSG00000087586
GO:0044057	regulation of system process	biological_process	0.07677	1	10	211	499	19006	ENSG00000004776,ENSG00000134571,ENSG00000124920,ENSG00000182389,ENSG00000183770,ENSG00000185774,ENSG00000050628,ENSG00000129991,ENSG00000137869,ENSG00000122641
GO:0045620	negative regulation of lymphocyte differentiation	biological_process	0.076882	1	2	211	42	19006	ENSG00000163501,ENSG00000122641
GO:0044272	sulfur compound biosynthetic process	biological_process	0.077044	1	5	211	198	19006	ENSG00000130287,ENSG00000001084,ENSG00000114646,ENSG00000244067,ENSG00000243955
GO:0014075	response to amine	biological_process	0.077703	1	2	211	40	19006	ENSG00000165646,ENSG00000170312
GO:0001894	tissue homeostasis	biological_process	0.077733	1	5	211	201	19006	ENSG00000166402,ENSG00000145113,ENSG00000170820,ENSG00000130045,ENSG00000163501
GO:0010985	negative regulation of lipoprotein particle clearance	biological_process	0.078159	1	1	211	8	19006	ENSG00000110245
GO:0036310	annealing helicase activity	molecular_function	0.078222	1	1	211	7	19006	ENSG00000085999
GO:0044712	single-organism catabolic process	biological_process	0.078401	1	19	211	1243	19006	ENSG00000175063,ENSG00000135476,ENSG00000130287,ENSG00000156970,ENSG00000110245,ENSG00000114646,ENSG00000134057,ENSG00000060718,ENSG00000175445,ENSG00000094804,ENSG00000072571,ENSG00000166183,ENSG00000198074,ENSG00000166851,ENSG00000112742,ENSG00000126787,ENSG00000137869,ENSG00000003137,ENSG00000117724
GO:0016093	polyprenol metabolic process	biological_process	0.078525	1	1	211	8	19006	ENSG00000198074
GO:1902580	single-organism cellular localization	biological_process	0.078579	1	20	211	1289	19006	ENSG00000165646,ENSG00000118193,ENSG00000124839,ENSG00000135476,ENSG00000185774,ENSG00000101098,ENSG00000121621,ENSG00000060140,ENSG00000142945,ENSG00000146670,ENSG00000134057,ENSG00000011347,ENSG00000134569,ENSG00000115163,ENSG00000166402,ENSG00000126787,ENSG00000076382,ENSG00000237649,ENSG00000134690,ENSG00000170312
GO:0003916	DNA topoisomerase activity	molecular_function	0.078651	1	1	211	7	19006	ENSG00000131747
GO:0001939	female pronucleus	cellular_component	0.078752	1	1	211	7	19006	ENSG00000145386
GO:0010886	positive regulation of cholesterol storage	biological_process	0.078817	1	1	211	7	19006	ENSG00000175445
GO:0043031	negative regulation of macrophage activation	biological_process	0.079138	1	1	211	8	19006	ENSG00000184599
GO:0030100	regulation of endocytosis	biological_process	0.079445	1	5	211	205	19006	ENSG00000011347,ENSG00000124839,ENSG00000132872,ENSG00000166402,ENSG00000110245
GO:0030235	nitric-oxide synthase regulator activity	molecular_function	0.079522	1	1	211	6	19006	ENSG00000091831
GO:0045144	meiotic sister chromatid segregation	biological_process	0.079542	1	1	211	9	19006	ENSG00000156970
GO:0051177	meiotic sister chromatid cohesion	biological_process	0.079542	1	1	211	9	19006	ENSG00000156970
GO:0006836	neurotransmitter transport	biological_process	0.079549	1	5	211	184	19006	ENSG00000165646,ENSG00000132872,ENSG00000134207,ENSG00000011347,ENSG00000101098
GO:0036089	cleavage furrow formation	biological_process	0.079572	1	1	211	7	19006	ENSG00000178999
GO:0019825	oxygen binding	molecular_function	0.079599	1	2	211	48	19006	ENSG00000137869,ENSG00000148795
GO:0090209	negative regulation of triglyceride metabolic process	biological_process	0.079775	1	1	211	8	19006	ENSG00000110245
GO:0035733	hepatic stellate cell activation	biological_process	0.079807	1	1	211	7	19006	ENSG00000001084
GO:0050804	modulation of synaptic transmission	biological_process	0.079817	1	7	211	301	19006	ENSG00000114646,ENSG00000132872,ENSG00000188803,ENSG00000101098,ENSG00000161681,ENSG00000157193,ENSG00000117399
GO:1903441	protein localization to ciliary membrane	biological_process	0.079836	1	1	211	8	19006	ENSG00000166402
GO:0021587	cerebellum morphogenesis	biological_process	0.079892	1	2	211	38	19006	ENSG00000118193,ENSG00000152208
GO:1900274	regulation of phospholipase C activity	biological_process	0.079919	1	2	211	37	19006	ENSG00000151617,ENSG00000091831
GO:1903799	negative regulation of production of miRNAs involved in gene silencing by miRNA	biological_process	0.079972	1	1	211	7	19006	ENSG00000091831
GO:0006282	regulation of DNA repair	biological_process	0.080065	1	3	211	85	19006	ENSG00000111206,ENSG00000064655,ENSG00000051341
GO:0019905	syntaxin binding	molecular_function	0.080152	1	3	211	82	19006	ENSG00000134207,ENSG00000011347,ENSG00000132872
GO:0033080	immature T cell proliferation in thymus	biological_process	0.080204	1	1	211	8	19006	ENSG00000163501
GO:0005201	extracellular matrix structural constituent	molecular_function	0.080227	1	3	211	79	19006	ENSG00000130287,ENSG00000060718,ENSG00000145113
GO:0014070	response to organic cyclic compound	biological_process	0.080646	1	15	211	880	19006	ENSG00000001626,ENSG00000091831,ENSG00000170312,ENSG00000122641,ENSG00000163501,ENSG00000001084,ENSG00000136943,ENSG00000121621,ENSG00000134057,ENSG00000148773,ENSG00000176387,ENSG00000145386,ENSG00000134323,ENSG00000157193,ENSG00000077264
GO:0048511	rhythmic process	biological_process	0.080648	1	7	211	317	19006	ENSG00000131747,ENSG00000185008,ENSG00000138039,ENSG00000091831,ENSG00000183770,ENSG00000170820,ENSG00000122641
GO:0060526	prostate glandular acinus morphogenesis	biological_process	0.08073	1	1	211	6	19006	ENSG00000091831
GO:0060527	prostate epithelial cord arborization involved in prostate glandular acinus morphogenesis	biological_process	0.08073	1	1	211	6	19006	ENSG00000091831
GO:0031622	positive regulation of fever generation	biological_process	0.080745	1	1	211	7	19006	ENSG00000050628
GO:0051972	regulation of telomerase activity	biological_process	0.080796	1	2	211	44	19006	ENSG00000178999,ENSG00000117650
GO:0046982	protein heterodimerization activity	molecular_function	0.081077	1	9	211	490	19006	ENSG00000131471,ENSG00000159307,ENSG00000122641,ENSG00000115163,ENSG00000087586,ENSG00000187079,ENSG00000001084,ENSG00000131747,ENSG00000132872
GO:0016198	axon choice point recognition	biological_process	0.08114	1	1	211	6	19006	ENSG00000185008
GO:0043067	regulation of programmed cell death	biological_process	0.081143	1	22	211	1421	19006	ENSG00000087586,ENSG00000001084,ENSG00000163501,ENSG00000089685,ENSG00000122641,ENSG00000170312,ENSG00000113161,ENSG00000064655,ENSG00000077264,ENSG00000196660,ENSG00000166851,ENSG00000131747,ENSG00000101057,ENSG00000100234,ENSG00000091831,ENSG00000152208,ENSG00000123473,ENSG00000004776,ENSG00000118193,ENSG00000183770,ENSG00000165304,ENSG00000178999
GO:0071827	plasma lipoprotein particle organization	biological_process	0.081504	1	2	211	45	19006	ENSG00000175445,ENSG00000110245
GO:0045650	negative regulation of macrophage differentiation	biological_process	0.081755	1	1	211	7	19006	ENSG00000122641
GO:0030647	aminoglycoside antibiotic metabolic process	biological_process	0.08191	1	1	211	9	19006	ENSG00000198074
GO:0022617	extracellular matrix disassembly	biological_process	0.081914	1	3	211	91	19006	ENSG00000142798,ENSG00000159307,ENSG00000136943
GO:0035184	histone threonine kinase activity	molecular_function	0.082051	1	1	211	7	19006	ENSG00000177602
GO:0035405	histone-threonine phosphorylation	biological_process	0.082051	1	1	211	7	19006	ENSG00000177602
GO:0043524	negative regulation of neuron apoptotic process	biological_process	0.082286	1	4	211	139	19006	ENSG00000118193,ENSG00000001084,ENSG00000196660,ENSG00000089685
GO:0051094	positive regulation of developmental process	biological_process	0.082345	1	20	211	1210	19006	ENSG00000004776,ENSG00000044524,ENSG00000124920,ENSG00000171617,ENSG00000132872,ENSG00000134057,ENSG00000185008,ENSG00000161681,ENSG00000117399,ENSG00000183856,ENSG00000175445,ENSG00000077264,ENSG00000157193,ENSG00000140795,ENSG00000087586,ENSG00000113161,ENSG00000163501,ENSG00000122641,ENSG00000003137,ENSG00000170312
GO:0008021	synaptic vesicle	cellular_component	0.082419	1	4	211	144	19006	ENSG00000165646,ENSG00000011347,ENSG00000134207,ENSG00000132872
GO:0008199	ferric iron binding	molecular_function	0.082543	1	1	211	10	19006	ENSG00000171848
GO:0051409	response to nitrosative stress	biological_process	0.082648	1	1	211	8	19006	ENSG00000001084
GO:0008038	neuron recognition	biological_process	0.082739	1	2	211	34	19006	ENSG00000185008,ENSG00000044524
GO:0048013	ephrin receptor signaling pathway	biological_process	0.082893	1	3	211	88	19006	ENSG00000090776,ENSG00000044524,ENSG00000077264
GO:0045739	positive regulation of DNA repair	biological_process	0.08302	1	2	211	41	19006	ENSG00000064655,ENSG00000111206
GO:0008219	cell death	biological_process	0.083034	1	30	211	2061	19006	ENSG00000244094,ENSG00000004776,ENSG00000118193,ENSG00000183770,ENSG00000165304,ENSG00000196805,ENSG00000135476,ENSG00000178999,ENSG00000131747,ENSG00000101057,ENSG00000156970,ENSG00000100234,ENSG00000136943,ENSG00000091831,ENSG00000152208,ENSG00000185008,ENSG00000123473,ENSG00000077264,ENSG00000196660,ENSG00000166851,ENSG00000050628,ENSG00000087586,ENSG00000001084,ENSG00000003137,ENSG00000089685…
GO:0016265	death	biological_process	0.083034	1	30	211	2061	19006	ENSG00000136943,ENSG00000100234,ENSG00000156970,ENSG00000101057,ENSG00000131747,ENSG00000123473,ENSG00000185008,ENSG00000091831,ENSG00000152208,ENSG00000004776,ENSG00000118193,ENSG00000244094,ENSG00000178999,ENSG00000135476,ENSG00000196805,ENSG00000165304,ENSG00000183770,ENSG00000001084,ENSG00000087586,ENSG00000050628,ENSG00000113161,ENSG00000064655,ENSG00000170312,ENSG00000089685,ENSG00000003137…
GO:0033129	positive regulation of histone phosphorylation	biological_process	0.083083	1	1	211	8	19006	ENSG00000134057
GO:0016832	aldehyde-lyase activity	molecular_function	0.083204	1	1	211	9	19006	ENSG00000148795
GO:0051124	synaptic growth at neuromuscular junction	biological_process	0.083349	1	1	211	7	19006	ENSG00000134569
GO:0090435	protein localization to nuclear envelope	biological_process	0.083416	1	1	211	8	19006	ENSG00000166851
GO:0034382	chylomicron remnant clearance	biological_process	0.083515	1	1	211	9	19006	ENSG00000110245
GO:0071830	triglyceride-rich lipoprotein particle clearance	biological_process	0.083515	1	1	211	9	19006	ENSG00000110245
GO:0032277	negative regulation of gonadotropin secretion	biological_process	0.083558	1	1	211	7	19006	ENSG00000122641
GO:0030952	establishment or maintenance of cytoskeleton polarity	biological_process	0.084031	1	1	211	7	19006	ENSG00000142945
GO:0032873	negative regulation of stress-activated MAPK cascade	biological_process	0.084037	1	2	211	42	19006	ENSG00000168078,ENSG00000111206
GO:0070303	negative regulation of stress-activated protein kinase signaling cascade	biological_process	0.084037	1	2	211	42	19006	ENSG00000111206,ENSG00000168078
GO:0070316	regulation of G0 to G1 transition	biological_process	0.084293	1	1	211	8	19006	ENSG00000184481
GO:0033504	floor plate development	biological_process	0.084348	1	1	211	7	19006	ENSG00000123473
GO:0090276	regulation of peptide hormone secretion	biological_process	0.084369	1	5	211	204	19006	ENSG00000011347,ENSG00000113161,ENSG00000001626,ENSG00000170011,ENSG00000089685
GO:0008035	high-density lipoprotein particle binding	molecular_function	0.084392	1	1	211	9	19006	ENSG00000157193
GO:0008131	primary amine oxidase activity	molecular_function	0.084409	1	1	211	7	19006	ENSG00000131471
GO:0021684	cerebellar granular layer formation	biological_process	0.084556	1	1	211	7	19006	ENSG00000152208
GO:0021707	cerebellar granule cell differentiation	biological_process	0.084556	1	1	211	7	19006	ENSG00000152208
GO:0044087	regulation of cellular component biogenesis	biological_process	0.084583	1	14	211	799	19006	ENSG00000161681,ENSG00000091831,ENSG00000198844,ENSG00000185008,ENSG00000123473,ENSG00000166851,ENSG00000104833,ENSG00000123485,ENSG00000140795,ENSG00000124839,ENSG00000077264,ENSG00000044524,ENSG00000150625,ENSG00000118193
GO:0040016	embryonic cleavage	biological_process	0.084676	1	1	211	8	19006	ENSG00000131747
GO:0048256	flap endonuclease activity	molecular_function	0.084723	1	1	211	8	19006	ENSG00000174371
GO:0031406	carboxylic acid binding	molecular_function	0.084754	1	5	211	212	19006	ENSG00000003137,ENSG00000001084,ENSG00000011347,ENSG00000134207,ENSG00000132872
GO:0033684	regulation of luteinizing hormone secretion	biological_process	0.085095	1	1	211	7	19006	ENSG00000183770
GO:0060745	mammary gland branching involved in pregnancy	biological_process	0.085411	1	1	211	6	19006	ENSG00000091831
GO:0014831	gastro-intestinal system smooth muscle contraction	biological_process	0.085642	1	1	211	7	19006	ENSG00000050628
GO:0051240	positive regulation of multicellular organismal process	biological_process	0.085658	1	23	211	1464	19006	ENSG00000157193,ENSG00000077264,ENSG00000175445,ENSG00000003137,ENSG00000122641,ENSG00000137869,ENSG00000163501,ENSG00000170312,ENSG00000113161,ENSG00000101331,ENSG00000050628,ENSG00000087586,ENSG00000183770,ENSG00000124920,ENSG00000004776,ENSG00000044524,ENSG00000117399,ENSG00000161681,ENSG00000183856,ENSG00000185008,ENSG00000132872,ENSG00000134057,ENSG00000171617
GO:0060627	regulation of vesicle-mediated transport	biological_process	0.085723	1	9	211	467	19006	ENSG00000101098,ENSG00000166402,ENSG00000124839,ENSG00000001626,ENSG00000110245,ENSG00000060140,ENSG00000134207,ENSG00000011347,ENSG00000132872
GO:0097027	ubiquitin-protein transferase activator activity	molecular_function	0.085783	1	1	211	8	19006	ENSG00000117399
GO:0019882	antigen processing and presentation	biological_process	0.085889	1	5	211	226	19006	ENSG00000121621,ENSG00000090889,ENSG00000136943,ENSG00000142945,ENSG00000138160
GO:0043177	organic acid binding	molecular_function	0.085957	1	5	211	213	19006	ENSG00000001084,ENSG00000011347,ENSG00000134207,ENSG00000132872,ENSG00000003137
GO:0031012	extracellular matrix	cellular_component	0.086018	1	10	211	529	19006	ENSG00000175445,ENSG00000169783,ENSG00000142798,ENSG00000265203,ENSG00000100234,ENSG00000130287,ENSG00000145113,ENSG00000166833,ENSG00000060718,ENSG00000163501
GO:0006470	protein dephosphorylation	biological_process	0.086035	1	7	211	319	19006	ENSG00000158402,ENSG00000126787,ENSG00000164045,ENSG00000127564,ENSG00000137812,ENSG00000064655,ENSG00000184661
GO:0007129	synapsis	biological_process	0.08606	1	2	211	47	19006	ENSG00000198765,ENSG00000071539
GO:0030331	estrogen receptor binding	molecular_function	0.086129	1	2	211	41	19006	ENSG00000091831,ENSG00000183770
GO:0045602	negative regulation of endothelial cell differentiation	biological_process	0.086219	1	1	211	7	19006	ENSG00000213694
GO:0042541	hemoglobin biosynthetic process	biological_process	0.0865	1	1	211	9	19006	ENSG00000122641
GO:0007268	synaptic transmission	biological_process	0.086507	1	12	211	617	19006	ENSG00000132872,ENSG00000134207,ENSG00000011347,ENSG00000114646,ENSG00000117399,ENSG00000161681,ENSG00000152208,ENSG00000165646,ENSG00000188803,ENSG00000157193,ENSG00000101098,ENSG00000182389
GO:0010988	regulation of low-density lipoprotein particle clearance	biological_process	0.086536	1	1	211	9	19006	ENSG00000110245
GO:0044853	plasma membrane raft	cellular_component	0.087082	1	3	211	85	19006	ENSG00000121621,ENSG00000157193,ENSG00000134569
GO:0090306	spindle assembly involved in meiosis	biological_process	0.087154	1	1	211	8	19006	ENSG00000087586
GO:0051339	regulation of lyase activity	biological_process	0.087241	1	3	211	92	19006	ENSG00000170820,ENSG00000151617,ENSG00000138039
GO:0035376	sterol import	biological_process	0.087336	1	1	211	10	19006	ENSG00000110245
GO:0035382	sterol transmembrane transport	biological_process	0.087336	1	1	211	10	19006	ENSG00000110245
GO:0070508	cholesterol import	biological_process	0.087336	1	1	211	10	19006	ENSG00000110245
GO:0000733	DNA strand renaturation	biological_process	0.088052	1	1	211	8	19006	ENSG00000085999
GO:0033083	regulation of immature T cell proliferation	biological_process	0.088083	1	1	211	9	19006	ENSG00000163501
GO:0031279	regulation of cyclase activity	biological_process	0.088372	1	3	211	91	19006	ENSG00000170820,ENSG00000138039,ENSG00000151617
GO:0071825	protein-lipid complex subunit organization	biological_process	0.088384	1	2	211	47	19006	ENSG00000110245,ENSG00000175445
GO:0044070	regulation of anion transport	biological_process	0.088413	1	4	211	143	19006	ENSG00000186510,ENSG00000011347,ENSG00000132872,ENSG00000001626
GO:0060687	regulation of branching involved in prostate gland morphogenesis	biological_process	0.088434	1	1	211	7	19006	ENSG00000091831
GO:0048102	autophagic cell death	biological_process	0.088682	1	1	211	7	19006	ENSG00000136943
GO:0060717	chorion development	biological_process	0.088704	1	1	211	7	19006	ENSG00000129173
GO:1903867	extraembryonic membrane development	biological_process	0.088704	1	1	211	7	19006	ENSG00000129173
GO:0055025	positive regulation of cardiac muscle tissue development	biological_process	0.088745	1	2	211	40	19006	ENSG00000134057,ENSG00000170312
GO:1903800	positive regulation of production of miRNAs involved in gene silencing by miRNA	biological_process	0.088897	1	1	211	8	19006	ENSG00000134323
GO:0046850	regulation of bone remodeling	biological_process	0.089002	1	2	211	43	19006	ENSG00000011347,ENSG00000170820
GO:2001225	regulation of chloride transport	biological_process	0.089119	1	1	211	8	19006	ENSG00000001626
GO:0006348	chromatin silencing at telomere	biological_process	0.089137	1	1	211	9	19006	ENSG00000093009
GO:0007569	cell aging	biological_process	0.089178	1	3	211	93	19006	ENSG00000196660,ENSG00000170312,ENSG00000111206
GO:0070601	centromeric sister chromatid cohesion	biological_process	0.089304	1	1	211	9	19006	ENSG00000156970
GO:0030808	regulation of nucleotide biosynthetic process	biological_process	0.089346	1	4	211	149	19006	ENSG00000170820,ENSG00000152402,ENSG00000138039,ENSG00000151617
GO:1900371	regulation of purine nucleotide biosynthetic process	biological_process	0.089346	1	4	211	149	19006	ENSG00000152402,ENSG00000138039,ENSG00000151617,ENSG00000170820
GO:0048069	eye pigmentation	biological_process	0.089437	1	1	211	9	19006	ENSG00000163501
GO:0002791	regulation of peptide secretion	biological_process	0.089464	1	5	211	208	19006	ENSG00000089685,ENSG00000170011,ENSG00000001626,ENSG00000113161,ENSG00000011347
GO:0046951	ketone body biosynthetic process	biological_process	0.089541	1	1	211	9	19006	ENSG00000134240
GO:0051961	negative regulation of nervous system development	biological_process	0.08964	1	6	211	259	19006	ENSG00000132872,ENSG00000169783,ENSG00000198597,ENSG00000185008,ENSG00000134569,ENSG00000198844
GO:0060041	retina development in camera-type eye	biological_process	0.089702	1	4	211	140	19006	ENSG00000163501,ENSG00000198844,ENSG00000166402,ENSG00000150625
GO:0042045	epithelial fluid transport	biological_process	0.08976	1	1	211	8	19006	ENSG00000001626
GO:0019855	calcium channel inhibitor activity	molecular_function	0.089786	1	1	211	9	19006	ENSG00000129991
GO:0016765	transferase activity, transferring alkyl or aryl (other than methyl) groups	molecular_function	0.089861	1	2	211	52	19006	ENSG00000243955,ENSG00000244067
GO:0044093	positive regulation of molecular function	biological_process	0.089967	1	28	211	1878	19006	ENSG00000151617,ENSG00000138039,ENSG00000024526,ENSG00000166851,ENSG00000157193,ENSG00000094804,ENSG00000077264,ENSG00000001626,ENSG00000170312,ENSG00000198844,ENSG00000117650,ENSG00000205517,ENSG00000178999,ENSG00000175063,ENSG00000035499,ENSG00000121152,ENSG00000183770,ENSG00000170820,ENSG00000118193,ENSG00000134571,ENSG00000167244,ENSG00000276043,ENSG00000183856,ENSG00000091831,ENSG00000117399…
GO:0060297	regulation of sarcomere organization	biological_process	0.090314	1	1	211	8	19006	ENSG00000140795
GO:1901626	regulation of postsynaptic membrane organization	biological_process	0.090429	1	1	211	8	19006	ENSG00000134569
GO:0060996	dendritic spine development	biological_process	0.090737	1	3	211	84	19006	ENSG00000157193,ENSG00000161681,ENSG00000077264
GO:0021575	hindbrain morphogenesis	biological_process	0.090842	1	2	211	42	19006	ENSG00000118193,ENSG00000152208
GO:0016233	telomere capping	biological_process	0.091034	1	2	211	52	19006	ENSG00000178999,ENSG00000117650
GO:0043596	nuclear replication fork	cellular_component	0.091155	1	2	211	44	19006	ENSG00000065328,ENSG00000093009
GO:0033085	negative regulation of T cell differentiation in thymus	biological_process	0.091244	1	1	211	9	19006	ENSG00000163501
GO:2000399	negative regulation of thymocyte aggregation	biological_process	0.091244	1	1	211	9	19006	ENSG00000163501
GO:0009798	axis specification	biological_process	0.091596	1	3	211	89	19006	ENSG00000087586,ENSG00000134569,ENSG00000123473
GO:0038036	sphingosine-1-phosphate receptor activity	molecular_function	0.091644	1	1	211	8	19006	ENSG00000213694
GO:0051045	negative regulation of membrane protein ectodomain proteolysis	biological_process	0.091702	1	1	211	7	19006	ENSG00000100234
GO:0010359	regulation of anion channel activity	biological_process	0.091777	1	1	211	7	19006	ENSG00000001626
GO:0055037	recycling endosome	cellular_component	0.091802	1	4	211	148	19006	ENSG00000001626,ENSG00000129048,ENSG00000196660,ENSG00000124839
GO:0042493	response to drug	biological_process	0.091884	1	8	211	416	19006	ENSG00000157193,ENSG00000085999,ENSG00000175445,ENSG00000122641,ENSG00000117724,ENSG00000170312,ENSG00000176387,ENSG00000134057
GO:0009893	positive regulation of metabolic process	biological_process	0.092028	1	51	211	3743	19006	ENSG00000113161,ENSG00000122641,ENSG00000163501,ENSG00000187079,ENSG00000126787,ENSG00000087586,ENSG00000117650,ENSG00000205517,ENSG00000111206,ENSG00000138039,ENSG00000145386,ENSG00000157193,ENSG00000184481,ENSG00000094804,ENSG00000184357,ENSG00000077264,ENSG00000183856,ENSG00000276043,ENSG00000091831,ENSG00000101057,ENSG00000123572,ENSG00000134057,ENSG00000035499,ENSG00000135476,ENSG00000183770…
GO:0045955	negative regulation of calcium ion-dependent exocytosis	biological_process	0.092068	1	1	211	8	19006	ENSG00000132872
GO:0021891	olfactory bulb interneuron development	biological_process	0.092109	1	1	211	7	19006	ENSG00000185008
GO:0043409	negative regulation of MAPK cascade	biological_process	0.092408	1	4	211	148	19006	ENSG00000100234,ENSG00000113161,ENSG00000111206,ENSG00000168078
GO:0004620	phospholipase activity	molecular_function	0.092713	1	3	211	96	19006	ENSG00000175445,ENSG00000166183,ENSG00000151617
GO:0055002	striated muscle cell development	biological_process	0.092728	1	4	211	142	19006	ENSG00000140795,ENSG00000170312,ENSG00000134571,ENSG00000134057
GO:0030073	insulin secretion	biological_process	0.092817	1	5	211	205	19006	ENSG00000011347,ENSG00000170011,ENSG00000089685,ENSG00000113161,ENSG00000001626
GO:0045091	regulation of single stranded viral RNA replication via double stranded DNA intermediate	biological_process	0.092841	1	1	211	10	19006	ENSG00000131747
GO:0018149	peptide cross-linking	biological_process	0.092852	1	2	211	59	19006	ENSG00000244094,ENSG00000196805
GO:0009892	negative regulation of metabolic process	biological_process	0.093179	1	38	211	2735	19006	ENSG00000198597,ENSG00000134057,ENSG00000100234,ENSG00000171617,ENSG00000093009,ENSG00000276043,ENSG00000183856,ENSG00000091831,ENSG00000051341,ENSG00000168078,ENSG00000183770,ENSG00000117724,ENSG00000122641,ENSG00000129991,ENSG00000113161,ENSG00000184357,ENSG00000094804,ENSG00000137812,ENSG00000157193,ENSG00000111206,ENSG00000110245,ENSG00000156970,ENSG00000117399,ENSG00000131471,ENSG00000165646…
GO:0050865	regulation of cell activation	biological_process	0.093269	1	9	211	488	19006	ENSG00000060140,ENSG00000001084,ENSG00000122641,ENSG00000003137,ENSG00000163501,ENSG00000167244,ENSG00000184599,ENSG00000077264,ENSG00000090776
GO:0034378	chylomicron assembly	biological_process	0.093728	1	1	211	10	19006	ENSG00000110245
GO:2000378	negative regulation of reactive oxygen species metabolic process	biological_process	0.09388	1	2	211	47	19006	ENSG00000196660,ENSG00000165646
GO:0001768	establishment of T cell polarity	biological_process	0.094105	1	1	211	9	19006	ENSG00000003137
GO:0034447	very-low-density lipoprotein particle clearance	biological_process	0.094329	1	1	211	9	19006	ENSG00000110245
GO:0035385	Roundabout signaling pathway	biological_process	0.094421	1	1	211	7	19006	ENSG00000185008
GO:0031620	regulation of fever generation	biological_process	0.094431	1	1	211	8	19006	ENSG00000050628
GO:1904396	regulation of neuromuscular junction development	biological_process	0.094495	1	1	211	8	19006	ENSG00000134569
GO:0000808	origin recognition complex	cellular_component	0.094604	1	1	211	9	19006	ENSG00000091651
GO:0005664	nuclear origin of replication recognition complex	cellular_component	0.094604	1	1	211	9	19006	ENSG00000091651
GO:0032875	regulation of DNA endoreduplication	biological_process	0.094981	1	1	211	8	19006	ENSG00000129173
GO:0033314	mitotic DNA replication checkpoint	biological_process	0.095153	1	1	211	9	19006	ENSG00000140534
GO:0032488	Cdc42 protein signal transduction	biological_process	0.09542	1	1	211	9	19006	ENSG00000110245
GO:0010992	ubiquitin homeostasis	biological_process	0.095781	1	1	211	10	19006	ENSG00000175063
GO:0005775	vacuolar lumen	cellular_component	0.09591	1	4	211	167	19006	ENSG00000114646,ENSG00000130287,ENSG00000136943,ENSG00000142798
GO:0050433	regulation of catecholamine secretion	biological_process	0.096063	1	2	211	46	19006	ENSG00000132872,ENSG00000011347
GO:0044332	Wnt signaling pathway involved in dorsal/ventral axis specification	biological_process	0.096087	1	1	211	7	19006	ENSG00000134569
GO:0007528	neuromuscular junction development	biological_process	0.096095	1	2	211	42	19006	ENSG00000134569,ENSG00000182389
GO:0016600	flotillin complex	cellular_component	0.096321	1	1	211	9	19006	ENSG00000134569
GO:1903308	regulation of chromatin modification	biological_process	0.096452	1	4	211	151	19006	ENSG00000093009,ENSG00000184357,ENSG00000134057,ENSG00000276043
GO:0014824	artery smooth muscle contraction	biological_process	0.096648	1	1	211	8	19006	ENSG00000151617
GO:0030165	PDZ domain binding	molecular_function	0.096896	1	3	211	87	19006	ENSG00000118193,ENSG00000152208,ENSG00000001626
GO:0032959	inositol trisphosphate biosynthetic process	biological_process	0.097152	1	1	211	8	19006	ENSG00000138039
GO:0043950	positive regulation of cAMP-mediated signaling	biological_process	0.097374	1	1	211	10	19006	ENSG00000138039
GO:0033079	immature T cell proliferation	biological_process	0.097631	1	1	211	10	19006	ENSG00000163501
GO:0060068	vagina development	biological_process	0.097773	1	1	211	9	19006	ENSG00000091831
GO:1990314	cellular response to insulin-like growth factor stimulus	biological_process	0.097852	1	1	211	8	19006	ENSG00000145386
GO:0032206	positive regulation of telomere maintenance	biological_process	0.098128	1	2	211	50	19006	ENSG00000178999,ENSG00000117650
GO:0060453	regulation of gastric acid secretion	biological_process	0.098243	1	1	211	10	19006	ENSG00000050628
GO:0045899	positive regulation of RNA polymerase II transcriptional preinitiation complex assembly	biological_process	0.098316	1	1	211	10	19006	ENSG00000091831
GO:0051489	regulation of filopodium assembly	biological_process	0.098587	1	2	211	42	19006	ENSG00000150625,ENSG00000124839
GO:0097104	postsynaptic membrane assembly	biological_process	0.09881	1	1	211	8	19006	ENSG00000134569
GO:0006265	DNA topological change	biological_process	0.098945	1	1	211	9	19006	ENSG00000131747
GO:0090543	Flemming body	cellular_component	0.09905	1	1	211	10	19006	ENSG00000138180
GO:0048483	autonomic nervous system development	biological_process	0.099064	1	2	211	43	19006	ENSG00000151617,ENSG00000166833
GO:0004791	thioredoxin-disulfide reductase activity	molecular_function	0.099198	1	1	211	11	19006	ENSG00000130045
GO:0051015	actin filament binding	molecular_function	0.099289	1	4	211	144	19006	ENSG00000129991,ENSG00000134571,ENSG00000165495,ENSG00000171914
GO:0014049	positive regulation of glutamate secretion	biological_process	0.099443	1	1	211	9	19006	ENSG00000132872
GO:2001236	regulation of extrinsic apoptotic signaling pathway	biological_process	0.099694	1	4	211	157	19006	ENSG00000122641,ENSG00000064655,ENSG00000001084,ENSG00000100234
GO:0032372	negative regulation of sterol transport	biological_process	0.099736	1	1	211	11	19006	ENSG00000110245
GO:0032375	negative regulation of cholesterol transport	biological_process	0.099736	1	1	211	11	19006	ENSG00000110245
GO:0022008	neurogenesis	biological_process	0.099736	1	24	211	1481	19006	ENSG00000087586,ENSG00000150361,ENSG00000163501,ENSG00000122641,ENSG00000170312,ENSG00000134369,ENSG00000150625,ENSG00000077264,ENSG00000157193,ENSG00000075702,ENSG00000171617,ENSG00000132872,ENSG00000198597,ENSG00000185008,ENSG00000134569,ENSG00000117399,ENSG00000161681,ENSG00000152208,ENSG00000044524,ENSG00000169783,ENSG00000124839,ENSG00000124920,ENSG00000170820,ENSG00000090776
GO:0019869	chloride channel inhibitor activity	molecular_function	0.099859	1	1	211	9	19006	ENSG00000001626
GO:0007154	cell communication	biological_process	0.09989	1	81	211	6295	19006	ENSG00000112742,ENSG00000151617,ENSG00000152402,ENSG00000129173,ENSG00000175445,ENSG00000170312,ENSG00000159307,ENSG00000089685,ENSG00000134207,ENSG00000170011,ENSG00000101098,ENSG00000178999,ENSG00000165304,ENSG00000044524,ENSG00000165646,ENSG00000117399,ENSG00000123473,ENSG00000134569,ENSG00000136943,ENSG00000110245,ENSG00000145386,ENSG00000138039,ENSG00000198932,ENSG00000077264,ENSG00000188803…
GO:0030204	chondroitin sulfate metabolic process	biological_process	0.10036	1	2	211	41	19006	ENSG00000130287,ENSG00000114646
GO:0060322	head development	biological_process	0.10038	1	13	211	721	19006	ENSG00000157193,ENSG00000075702,ENSG00000151617,ENSG00000118193,ENSG00000137070,ENSG00000152208,ENSG00000117724,ENSG00000122641,ENSG00000163501,ENSG00000123473,ENSG00000185008,ENSG00000132872,ENSG00000150361
GO:0016595	glutamate binding	molecular_function	0.1004	1	1	211	9	19006	ENSG00000001084
GO:0035987	endodermal cell differentiation	biological_process	0.10052	1	2	211	45	19006	ENSG00000060718,ENSG00000122641
GO:0043587	tongue morphogenesis	biological_process	0.10057	1	1	211	9	19006	ENSG00000003137
GO:0007256	activation of JNKK activity	biological_process	0.10075	1	1	211	7	19006	ENSG00000123572
GO:0004523	RNA-DNA hybrid ribonuclease activity	molecular_function	0.10087	1	1	211	11	19006	ENSG00000174371
GO:0052652	cyclic purine nucleotide metabolic process	biological_process	0.10087	1	4	211	154	19006	ENSG00000170820,ENSG00000151617,ENSG00000138039,ENSG00000152402
GO:0016725	oxidoreductase activity, acting on CH or CH2 groups	molecular_function	0.1011	1	1	211	10	19006	ENSG00000171848
GO:0005004	GPI-linked ephrin receptor activity	molecular_function	0.10111	1	1	211	7	19006	ENSG00000044524
GO:0090329	regulation of DNA-dependent DNA replication	biological_process	0.10114	1	2	211	47	19006	ENSG00000140534,ENSG00000129173
GO:0032780	negative regulation of ATPase activity	biological_process	0.10131	1	1	211	11	19006	ENSG00000129991
GO:0017085	response to insecticide	biological_process	0.10169	1	1	211	10	19006	ENSG00000134057
GO:0016705	oxidoreductase activity, acting on paired donors, with incorporation or reduction of molecular oxygen	molecular_function	0.10186	1	4	211	157	19006	ENSG00000003137,ENSG00000137869,ENSG00000231852,ENSG00000148795
GO:0046503	glycerolipid catabolic process	biological_process	0.10199	1	2	211	55	19006	ENSG00000110245,ENSG00000175445
GO:0071281	cellular response to iron ion	biological_process	0.10209	1	1	211	10	19006	ENSG00000134057
GO:0002676	regulation of chronic inflammatory response	biological_process	0.10214	1	1	211	11	19006	ENSG00000137869
GO:0097449	astrocyte projection	cellular_component	0.10224	1	1	211	10	19006	ENSG00000132872
GO:0031115	negative regulation of microtubule polymerization	biological_process	0.10227	1	1	211	11	19006	ENSG00000104833
GO:0034379	very-low-density lipoprotein particle assembly	biological_process	0.10251	1	1	211	11	19006	ENSG00000110245
GO:0009190	cyclic nucleotide biosynthetic process	biological_process	0.10262	1	4	211	155	19006	ENSG00000170820,ENSG00000138039,ENSG00000152402,ENSG00000151617
GO:0016491	oxidoreductase activity	molecular_function	0.10265	1	12	211	767	19006	ENSG00000219481,ENSG00000131471,ENSG00000113161,ENSG00000243955,ENSG00000130045,ENSG00000137869,ENSG00000003137,ENSG00000171848,ENSG00000176387,ENSG00000231852,ENSG00000198074,ENSG00000148795
GO:0001135	transcription factor activity, RNA polymerase II transcription factor recruiting	molecular_function	0.10282	1	1	211	8	19006	ENSG00000101057
GO:0042363	fat-soluble vitamin catabolic process	biological_process	0.10288	1	1	211	9	19006	ENSG00000003137
GO:0046622	positive regulation of organ growth	biological_process	0.1029	1	2	211	45	19006	ENSG00000134057,ENSG00000170312
GO:0046958	nonassociative learning	biological_process	0.10308	1	1	211	7	19006	ENSG00000161681
GO:0061299	retina vasculature morphogenesis in camera-type eye	biological_process	0.1031	1	1	211	9	19006	ENSG00000198844
GO:0090308	regulation of methylation-dependent chromatin silencing	biological_process	0.10312	1	1	211	9	19006	ENSG00000276043
GO:0051315	attachment of mitotic spindle microtubules to kinetochore	biological_process	0.10367	1	1	211	10	19006	ENSG00000142945
GO:0033623	regulation of integrin activation	biological_process	0.10368	1	1	211	10	19006	ENSG00000118193
GO:0045860	positive regulation of protein kinase activity	biological_process	0.10379	1	9	211	472	19006	ENSG00000134057,ENSG00000123572,ENSG00000183856,ENSG00000170312,ENSG00000094804,ENSG00000077264,ENSG00000167244,ENSG00000118193,ENSG00000157193
GO:0042447	hormone catabolic process	biological_process	0.10432	1	1	211	11	19006	ENSG00000137869
GO:0031915	positive regulation of synaptic plasticity	biological_process	0.10436	1	1	211	9	19006	ENSG00000117399
GO:0042023	DNA endoreduplication	biological_process	0.10442	1	1	211	9	19006	ENSG00000129173
GO:1902911	protein kinase complex	cellular_component	0.10453	1	3	211	102	19006	ENSG00000170312,ENSG00000145386,ENSG00000134057
GO:0048521	negative regulation of behavior	biological_process	0.1046	1	2	211	48	19006	ENSG00000137869,ENSG00000185008
GO:0006534	cysteine metabolic process	biological_process	0.10486	1	1	211	11	19006	ENSG00000001084
GO:0007135	meiosis II	biological_process	0.10489	1	1	211	11	19006	ENSG00000156970
GO:0009263	deoxyribonucleotide biosynthetic process	biological_process	0.10489	1	1	211	12	19006	ENSG00000171848
GO:0006703	estrogen biosynthetic process	biological_process	0.10496	1	1	211	12	19006	ENSG00000137869
GO:2001239	regulation of extrinsic apoptotic signaling pathway in absence of ligand	biological_process	0.10523	1	2	211	49	19006	ENSG00000122641,ENSG00000064655
GO:0030850	prostate gland development	biological_process	0.10559	1	2	211	46	19006	ENSG00000137869,ENSG00000091831
GO:0010660	regulation of muscle cell apoptotic process	biological_process	0.10567	1	2	211	51	19006	ENSG00000004776,ENSG00000113161
GO:0050654	chondroitin sulfate proteoglycan metabolic process	biological_process	0.10576	1	2	211	43	19006	ENSG00000130287,ENSG00000114646
GO:0032210	regulation of telomere maintenance via telomerase	biological_process	0.10583	1	2	211	53	19006	ENSG00000117650,ENSG00000178999
GO:0045214	sarcomere organization	biological_process	0.10586	1	2	211	45	19006	ENSG00000134571,ENSG00000140795
GO:0050432	catecholamine secretion	biological_process	0.10624	1	2	211	49	19006	ENSG00000132872,ENSG00000011347
GO:0045666	positive regulation of neuron differentiation	biological_process	0.10635	1	7	211	321	19006	ENSG00000157193,ENSG00000161681,ENSG00000185008,ENSG00000132872,ENSG00000077264,ENSG00000171617,ENSG00000044524
GO:0072687	meiotic spindle	cellular_component	0.10645	1	1	211	10	19006	ENSG00000087586
GO:0019841	retinol binding	molecular_function	0.10651	1	1	211	13	19006	ENSG00000265203
GO:0010896	regulation of triglyceride catabolic process	biological_process	0.10655	1	1	211	12	19006	ENSG00000110245
GO:0050866	negative regulation of cell activation	biological_process	0.10668	1	4	211	164	19006	ENSG00000184599,ENSG00000001084,ENSG00000122641,ENSG00000163501
GO:2001238	positive regulation of extrinsic apoptotic signaling pathway	biological_process	0.10693	1	2	211	51	19006	ENSG00000122641,ENSG00000100234
GO:2000465	regulation of glycogen (starch) synthase activity	biological_process	0.10713	1	1	211	8	19006	ENSG00000167244
GO:0044273	sulfur compound catabolic process	biological_process	0.10724	1	2	211	51	19006	ENSG00000130287,ENSG00000114646
GO:0061469	regulation of type B pancreatic cell proliferation	biological_process	0.10769	1	1	211	9	19006	ENSG00000089685
GO:0046950	cellular ketone body metabolic process	biological_process	0.10774	1	1	211	11	19006	ENSG00000134240
GO:0016569	covalent chromatin modification	biological_process	0.10803	1	10	211	546	19006	ENSG00000184357,ENSG00000178999,ENSG00000145386,ENSG00000134057,ENSG00000087586,ENSG00000276043,ENSG00000170312,ENSG00000064655,ENSG00000105011,ENSG00000177602
GO:1902495	transmembrane transporter complex	cellular_component	0.10813	1	7	211	317	19006	ENSG00000186510,ENSG00000188803,ENSG00000152208,ENSG00000161681,ENSG00000185774,ENSG00000182389,ENSG00000001626
GO:0060965	negative regulation of gene silencing by miRNA	biological_process	0.10814	1	1	211	10	19006	ENSG00000091831
GO:0042048	olfactory behavior	biological_process	0.10814	1	1	211	8	19006	ENSG00000161681
GO:0030660	Golgi-associated vesicle membrane	cellular_component	0.10823	1	2	211	50	19006	ENSG00000114646,ENSG00000001626
GO:0060013	righting reflex	biological_process	0.10825	1	1	211	9	19006	ENSG00000161681
GO:0019852	L-ascorbic acid metabolic process	biological_process	0.10868	1	1	211	11	19006	ENSG00000001084
GO:0045023	G0 to G1 transition	biological_process	0.1088	1	1	211	10	19006	ENSG00000184481
GO:0010663	positive regulation of striated muscle cell apoptotic process	biological_process	0.10889	1	1	211	10	19006	ENSG00000113161
GO:0010666	positive regulation of cardiac muscle cell apoptotic process	biological_process	0.10889	1	1	211	10	19006	ENSG00000113161
GO:0003678	DNA helicase activity	molecular_function	0.10911	1	2	211	50	19006	ENSG00000093009,ENSG00000101003
GO:0032009	early phagosome	cellular_component	0.10914	1	1	211	8	19006	ENSG00000011347
GO:0009111	vitamin catabolic process	biological_process	0.10921	1	1	211	10	19006	ENSG00000003137
GO:0034384	high-density lipoprotein particle clearance	biological_process	0.10946	1	1	211	12	19006	ENSG00000110245
GO:0016042	lipid catabolic process	biological_process	0.10946	1	6	211	306	19006	ENSG00000175445,ENSG00000110245,ENSG00000198074,ENSG00000166183,ENSG00000137869,ENSG00000003137
GO:0001553	luteinization	biological_process	0.10971	1	1	211	10	19006	ENSG00000122641
GO:0039692	single stranded viral RNA replication via double stranded DNA intermediate	biological_process	0.10974	1	1	211	12	19006	ENSG00000131747
GO:0071340	skeletal muscle acetylcholine-gated channel clustering	biological_process	0.10979	1	1	211	11	19006	ENSG00000134569
GO:0060281	regulation of oocyte development	biological_process	0.10983	1	1	211	10	19006	ENSG00000087586
GO:0031464	Cul4A-RING E3 ubiquitin ligase complex	cellular_component	0.10983	1	1	211	10	19006	ENSG00000143476
GO:0016918	retinal binding	molecular_function	0.10997	1	1	211	13	19006	ENSG00000265203
GO:1901629	regulation of presynaptic membrane organization	biological_process	0.10999	1	1	211	9	19006	ENSG00000134569
GO:0055021	regulation of cardiac muscle tissue growth	biological_process	0.11008	1	2	211	47	19006	ENSG00000134057,ENSG00000170312
GO:0001845	phagolysosome assembly	biological_process	0.11014	1	1	211	11	19006	ENSG00000011347
GO:0060038	cardiac muscle cell proliferation	biological_process	0.11019	1	2	211	45	19006	ENSG00000134057,ENSG00000170312
GO:0001767	establishment of lymphocyte polarity	biological_process	0.1102	1	1	211	10	19006	ENSG00000003137
GO:0046983	protein dimerization activity	molecular_function	0.11033	1	18	211	1216	19006	ENSG00000131747,ENSG00000132872,ENSG00000171848,ENSG00000115163,ENSG00000134569,ENSG00000131471,ENSG00000004776,ENSG00000134207,ENSG00000001084,ENSG00000187079,ENSG00000087586,ENSG00000117724,ENSG00000122641,ENSG00000159307,ENSG00000113161,ENSG00000129173,ENSG00000112742,ENSG00000134323
GO:0030799	regulation of cyclic nucleotide metabolic process	biological_process	0.11037	1	4	211	161	19006	ENSG00000170820,ENSG00000151617,ENSG00000152402,ENSG00000138039
GO:0004955	prostaglandin receptor activity	molecular_function	0.11073	1	1	211	10	19006	ENSG00000050628
GO:2000042	negative regulation of double-strand break repair via homologous recombination	biological_process	0.11091	1	1	211	8	19006	ENSG00000051341
GO:0001075	transcription factor activity, RNA polymerase II core promoter sequence-specific binding involved in preinitiation complex assembly	molecular_function	0.11125	1	1	211	9	19006	ENSG00000126733
GO:1990001	inhibition of cysteine-type endopeptidase activity involved in apoptotic process	biological_process	0.11131	1	1	211	10	19006	ENSG00000089685
GO:0001778	plasma membrane repair	biological_process	0.11143	1	1	211	8	19006	ENSG00000011347
GO:0072537	fibroblast activation	biological_process	0.11149	1	1	211	10	19006	ENSG00000001084
GO:0031324	negative regulation of cellular metabolic process	biological_process	0.11173	1	34	211	2448	19006	ENSG00000117399,ENSG00000156970,ENSG00000110245,ENSG00000175063,ENSG00000178999,ENSG00000165646,ENSG00000089685,ENSG00000170312,ENSG00000001084,ENSG00000151617,ENSG00000127564,ENSG00000166851,ENSG00000112742,ENSG00000024526,ENSG00000196660,ENSG00000129173,ENSG00000168078,ENSG00000051341,ENSG00000276043,ENSG00000091831,ENSG00000093009,ENSG00000171617,ENSG00000100234,ENSG00000198597,ENSG00000134057…
GO:0009306	protein secretion	biological_process	0.11178	1	9	211	499	19006	ENSG00000132872,ENSG00000011347,ENSG00000089685,ENSG00000113161,ENSG00000001626,ENSG00000166676,Novel00464,ENSG00000175445,ENSG00000170011
GO:0015696	ammonium transport	biological_process	0.11185	1	3	211	102	19006	ENSG00000132872,ENSG00000011347,ENSG00000165646
GO:0008504	monoamine transmembrane transporter activity	molecular_function	0.11223	1	1	211	9	19006	ENSG00000165646
GO:0033700	phospholipid efflux	biological_process	0.11246	1	1	211	12	19006	ENSG00000110245
GO:0014820	tonic smooth muscle contraction	biological_process	0.11255	1	1	211	9	19006	ENSG00000151617
GO:0030198	extracellular matrix organization	biological_process	0.11276	1	7	211	342	19006	ENSG00000159307,ENSG00000163501,ENSG00000170820,ENSG00000142798,ENSG00000060718,ENSG00000130287,ENSG00000136943
GO:0042592	homeostatic process	biological_process	0.11283	1	24	211	1637	19006	ENSG00000110245,ENSG00000091831,ENSG00000213694,ENSG00000157456,ENSG00000174371,ENSG00000170820,ENSG00000175063,ENSG00000178999,ENSG00000050628,ENSG00000117650,ENSG00000001084,ENSG00000003137,ENSG00000130045,ENSG00000122641,ENSG00000163501,ENSG00000089685,ENSG00000113161,ENSG00000001626,ENSG00000129991,ENSG00000145113,ENSG00000196660,ENSG00000166402,ENSG00000175445,ENSG00000151617
GO:0034707	chloride channel complex	cellular_component	0.11318	1	2	211	50	19006	ENSG00000186510,ENSG00000001626
GO:0030520	intracellular estrogen receptor signaling pathway	biological_process	0.11323	1	2	211	52	19006	ENSG00000170820,ENSG00000091831
GO:0016616	oxidoreductase activity, acting on the CH-OH group of donors, NAD or NADP as acceptor	molecular_function	0.1133	1	3	211	117	19006	ENSG00000176387,ENSG00000113161,ENSG00000198074
GO:0070268	cornification	biological_process	0.11365	1	3	211	109	19006	ENSG00000003137,ENSG00000196805,ENSG00000244094
GO:0004386	helicase activity	molecular_function	0.11378	1	4	211	153	19006	ENSG00000166833,ENSG00000101003,ENSG00000093009,ENSG00000085999
GO:1901615	organic hydroxy compound metabolic process	biological_process	0.11379	1	10	211	576	19006	ENSG00000137869,ENSG00000003137,ENSG00000001626,ENSG00000113161,ENSG00000219073,ENSG00000231852,ENSG00000134240,ENSG00000138039,ENSG00000198074,ENSG00000148795
GO:0048641	regulation of skeletal muscle tissue development	biological_process	0.11413	1	2	211	51	19006	ENSG00000003137,ENSG00000113161
GO:1990351	transporter complex	cellular_component	0.11434	1	7	211	324	19006	ENSG00000185774,ENSG00000161681,ENSG00000152208,ENSG00000001626,ENSG00000182389,ENSG00000186510,ENSG00000188803
GO:0090197	positive regulation of chemokine secretion	biological_process	0.11451	1	1	211	12	19006	ENSG00000175445
GO:0048306	calcium-dependent protein binding	molecular_function	0.11458	1	2	211	59	19006	ENSG00000129991,ENSG00000134207
GO:0043062	extracellular structure organization	biological_process	0.11462	1	7	211	343	19006	ENSG00000136943,ENSG00000130287,ENSG00000060718,ENSG00000142798,ENSG00000159307,ENSG00000163501,ENSG00000170820
GO:0000151	ubiquitin ligase complex	cellular_component	0.11517	1	6	211	292	19006	ENSG00000175063,ENSG00000117399,ENSG00000143476,ENSG00000171617,ENSG00000156970,ENSG00000150361
GO:0010862	positive regulation of pathway-restricted SMAD protein phosphorylation	biological_process	0.11523	1	2	211	48	19006	ENSG00000112742,ENSG00000122641
GO:1902224	ketone body metabolic process	biological_process	0.11535	1	1	211	12	19006	ENSG00000134240
GO:0071482	cellular response to light stimulus	biological_process	0.11556	1	3	211	108	19006	ENSG00000178999,ENSG00000168078,ENSG00000164045
GO:0000724	double-strand break repair via homologous recombination	biological_process	0.11562	1	3	211	103	19006	ENSG00000051341,ENSG00000093009,ENSG00000085999
GO:0031652	positive regulation of heat generation	biological_process	0.11563	1	1	211	10	19006	ENSG00000050628
GO:2000779	regulation of double-strand break repair	biological_process	0.11578	1	2	211	47	19006	ENSG00000051341,ENSG00000111206
GO:0002903	negative regulation of B cell apoptotic process	biological_process	0.11591	1	1	211	12	19006	ENSG00000178999
GO:0009416	response to light stimulus	biological_process	0.11618	1	6	211	296	19006	ENSG00000143476,ENSG00000164045,ENSG00000168078,ENSG00000178999,ENSG00000113161,ENSG00000168077
GO:0008278	cohesin complex	cellular_component	0.11714	1	1	211	10	19006	ENSG00000146670
GO:0097038	perinuclear endoplasmic reticulum	cellular_component	0.11738	1	1	211	11	19006	ENSG00000134207
GO:0010518	positive regulation of phospholipase activity	biological_process	0.11741	1	2	211	50	19006	ENSG00000091831,ENSG00000151617
GO:0035335	peptidyl-tyrosine dephosphorylation	biological_process	0.11749	1	3	211	100	19006	ENSG00000158402,ENSG00000164045,ENSG00000064655
GO:0010563	negative regulation of phosphorus metabolic process	biological_process	0.11755	1	10	211	555	19006	ENSG00000122641,ENSG00000168078,ENSG00000113161,ENSG00000134057,ENSG00000100234,ENSG00000127564,ENSG00000166851,ENSG00000137812,ENSG00000111206,ENSG00000151617
GO:0045936	negative regulation of phosphate metabolic process	biological_process	0.11755	1	10	211	555	19006	ENSG00000111206,ENSG00000151617,ENSG00000137812,ENSG00000127564,ENSG00000166851,ENSG00000113161,ENSG00000168078,ENSG00000122641,ENSG00000100234,ENSG00000134057
GO:0000725	recombinational repair	biological_process	0.11757	1	3	211	104	19006	ENSG00000093009,ENSG00000085999,ENSG00000051341
GO:0033089	positive regulation of T cell differentiation in thymus	biological_process	0.11757	1	1	211	11	19006	ENSG00000163501
GO:2000400	positive regulation of thymocyte aggregation	biological_process	0.11757	1	1	211	11	19006	ENSG00000163501
GO:0003084	positive regulation of systemic arterial blood pressure	biological_process	0.11765	1	1	211	11	19006	ENSG00000176387
GO:0046686	response to cadmium ion	biological_process	0.11817	1	2	211	57	19006	ENSG00000170312,ENSG00000001084
GO:0043083	synaptic cleft	cellular_component	0.11824	1	1	211	10	19006	ENSG00000164099
GO:0097539	ciliary transition fiber	cellular_component	0.11831	1	1	211	10	19006	ENSG00000117724
GO:0043229	intracellular organelle	cellular_component	0.11876	1	145	211	12258	19006	ENSG00000184481,ENSG00000157193,Novel00550,ENSG00000105011,ENSG00000126787,ENSG00000138180,ENSG00000185774,ENSG00000090776,ENSG00000011426,ENSG00000198765,ENSG00000118193,ENSG00000165495,ENSG00000065328,ENSG00000134057,ENSG00000011347,ENSG00000198597,ENSG00000130287,ENSG00000101057,ENSG00000171617,ENSG00000093009,ENSG00000024526,ENSG00000166402,ENSG00000090889,ENSG00000196660,ENSG00000003137,ENSG…
GO:0050771	negative regulation of axonogenesis	biological_process	0.11892	1	2	211	51	19006	ENSG00000134569,ENSG00000169783
GO:0097105	presynaptic membrane assembly	biological_process	0.11895	1	1	211	9	19006	ENSG00000134569
GO:0004715	non-membrane spanning protein tyrosine kinase activity	molecular_function	0.11909	1	2	211	51	19006	ENSG00000165304,ENSG00000060140
GO:0009314	response to radiation	biological_process	0.11917	1	8	211	434	19006	ENSG00000178999,ENSG00000164045,ENSG00000085999,ENSG00000168077,ENSG00000113161,ENSG00000140534,ENSG00000168078,ENSG00000143476
GO:0001660	fever generation	biological_process	0.11943	1	1	211	10	19006	ENSG00000050628
GO:0010457	centriole-centriole cohesion	biological_process	0.11952	1	1	211	10	19006	ENSG00000117650
GO:0051151	negative regulation of smooth muscle cell differentiation	biological_process	0.11965	1	1	211	10	19006	ENSG00000184481
GO:0090129	positive regulation of synapse maturation	biological_process	0.11971	1	1	211	10	19006	ENSG00000117399
GO:0055102	lipase inhibitor activity	molecular_function	0.11974	1	1	211	16	19006	ENSG00000110245
GO:0004954	prostanoid receptor activity	molecular_function	0.11993	1	1	211	11	19006	ENSG00000050628
GO:0004725	protein tyrosine phosphatase activity	molecular_function	0.11996	1	3	211	101	19006	ENSG00000158402,ENSG00000064655,ENSG00000164045
GO:0021549	cerebellum development	biological_process	0.12028	1	3	211	95	19006	ENSG00000150361,ENSG00000118193,ENSG00000152208
GO:0032036	myosin heavy chain binding	molecular_function	0.12031	1	1	211	12	19006	ENSG00000134571
GO:0006939	smooth muscle contraction	biological_process	0.12036	1	3	211	96	19006	ENSG00000050628,ENSG00000151617,ENSG00000129991
GO:0097340	inhibition of cysteine-type endopeptidase activity	biological_process	0.12061	1	1	211	11	19006	ENSG00000089685
GO:0097341	zymogen inhibition	biological_process	0.12061	1	1	211	11	19006	ENSG00000089685
GO:0055007	cardiac muscle cell differentiation	biological_process	0.1207	1	3	211	99	19006	ENSG00000134057,ENSG00000140795,ENSG00000170312
GO:0051962	positive regulation of nervous system development	biological_process	0.12087	1	9	211	458	19006	ENSG00000157193,ENSG00000124920,ENSG00000077264,ENSG00000044524,ENSG00000161681,ENSG00000117399,ENSG00000185008,ENSG00000132872,ENSG00000171617
GO:0010889	regulation of sequestering of triglyceride	biological_process	0.12108	1	1	211	12	19006	ENSG00000175445
GO:0043525	positive regulation of neuron apoptotic process	biological_process	0.12135	1	2	211	52	19006	ENSG00000077264,ENSG00000101057
GO:0001833	inner cell mass cell proliferation	biological_process	0.1216	1	1	211	12	19006	ENSG00000101003
GO:0016787	hydrolase activity	molecular_function	0.12176	1	35	211	2567	19006	ENSG00000093009,ENSG00000051341,ENSG00000124839,ENSG00000174371,ENSG00000118193,ENSG00000265203,ENSG00000179750,ENSG00000135476,ENSG00000126787,ENSG00000163501,ENSG00000164045,ENSG00000142945,ENSG00000131747,ENSG00000121621,ENSG00000136943,ENSG00000219073,Novel00535,ENSG00000138160,ENSG00000186638,ENSG00000158402,ENSG00000104833,ENSG00000112984,ENSG00000124920,ENSG00000186185,ENSG00000164099,ENSG…
GO:0033148	positive regulation of intracellular estrogen receptor signaling pathway	biological_process	0.12179	1	1	211	11	19006	ENSG00000170820
GO:0042826	histone deacetylase binding	molecular_function	0.12194	1	3	211	105	19006	ENSG00000117399,ENSG00000131747,ENSG00000184357
GO:0032957	inositol trisphosphate metabolic process	biological_process	0.1225	1	1	211	10	19006	ENSG00000138039
GO:0055001	muscle cell development	biological_process	0.12279	1	4	211	157	19006	ENSG00000140795,ENSG00000170312,ENSG00000134571,ENSG00000134057
GO:0033601	positive regulation of mammary gland epithelial cell proliferation	biological_process	0.12284	1	1	211	9	19006	ENSG00000183856
GO:0090266	regulation of mitotic cell cycle spindle assembly checkpoint	biological_process	0.12289	1	1	211	13	19006	ENSG00000134057
GO:1903504	regulation of mitotic spindle checkpoint	biological_process	0.12289	1	1	211	13	19006	ENSG00000134057
GO:0031618	nuclear pericentric heterochromatin	cellular_component	0.12301	1	1	211	10	19006	ENSG00000115163
GO:0045453	bone resorption	biological_process	0.12363	1	2	211	56	19006	ENSG00000170820,ENSG00000163501
GO:0020027	hemoglobin metabolic process	biological_process	0.1238	1	1	211	14	19006	ENSG00000122641
GO:0016445	somatic diversification of immunoglobulins	biological_process	0.12391	1	2	211	52	19006	ENSG00000174371,ENSG00000051341
GO:0090196	regulation of chemokine secretion	biological_process	0.12392	1	1	211	13	19006	ENSG00000175445
GO:0051574	positive regulation of histone H3-K9 methylation	biological_process	0.12437	1	1	211	10	19006	ENSG00000184357
GO:0010657	muscle cell apoptotic process	biological_process	0.12439	1	2	211	56	19006	ENSG00000004776,ENSG00000113161
GO:0000987	core promoter proximal region sequence-specific DNA binding	molecular_function	0.12457	1	7	211	350	19006	ENSG00000187079,ENSG00000101057,ENSG00000198597,ENSG00000129173,ENSG00000276043,ENSG00000183770,ENSG00000091831
GO:0033127	regulation of histone phosphorylation	biological_process	0.12485	1	1	211	13	19006	ENSG00000134057
GO:0060707	trophoblast giant cell differentiation	biological_process	0.12511	1	1	211	12	19006	ENSG00000129173
GO:0001533	cornified envelope	cellular_component	0.1253	1	2	211	62	19006	ENSG00000196805,ENSG00000244094
GO:0045779	negative regulation of bone resorption	biological_process	0.12541	1	1	211	13	19006	ENSG00000170820
GO:0001091	RNA polymerase II basal transcription factor binding	molecular_function	0.12547	1	1	211	12	19006	ENSG00000091831
GO:0043217	myelin maintenance	biological_process	0.12579	1	1	211	12	19006	ENSG00000124920
GO:0071375	cellular response to peptide hormone stimulus	biological_process	0.1265	1	6	211	296	19006	ENSG00000184481,ENSG00000145386,ENSG00000094804,ENSG00000001084,ENSG00000196660,ENSG00000167244
GO:2001241	positive regulation of extrinsic apoptotic signaling pathway in absence of ligand	biological_process	0.12674	1	1	211	13	19006	ENSG00000122641
GO:0005778	peroxisomal membrane	cellular_component	0.12678	1	2	211	58	19006	ENSG00000011347,ENSG00000113161
GO:0031903	microbody membrane	cellular_component	0.12678	1	2	211	58	19006	ENSG00000011347,ENSG00000113161
GO:0072520	seminiferous tubule development	biological_process	0.12683	1	1	211	12	19006	ENSG00000121621
GO:0097617	annealing activity	molecular_function	0.12683	1	1	211	12	19006	ENSG00000085999
GO:0006928	movement of cell or subcellular component	biological_process	0.12684	1	27	211	1830	19006	ENSG00000077264,ENSG00000134369,ENSG00000090889,ENSG00000150625,ENSG00000184481,ENSG00000186185,ENSG00000126787,ENSG00000137869,ENSG00000170312,ENSG00000101447,ENSG00000237649,ENSG00000129991,ENSG00000075218,ENSG00000134571,ENSG00000044524,ENSG00000118193,ENSG00000090776,ENSG00000112984,ENSG00000011426,ENSG00000153060,ENSG00000035499,ENSG00000142945,ENSG00000121621,ENSG00000060140,ENSG00000185008…
GO:0001159	core promoter proximal region DNA binding	molecular_function	0.12716	1	7	211	352	19006	ENSG00000187079,ENSG00000101057,ENSG00000198597,ENSG00000129173,ENSG00000276043,ENSG00000183770,ENSG00000091831
GO:0032275	luteinizing hormone secretion	biological_process	0.12724	1	1	211	11	19006	ENSG00000183770
GO:0031089	platelet dense granule lumen	cellular_component	0.1273	1	1	211	14	19006	ENSG00000100234
GO:0021554	optic nerve development	biological_process	0.12746	1	1	211	11	19006	ENSG00000166833
GO:0010763	positive regulation of fibroblast migration	biological_process	0.12753	1	1	211	12	19006	ENSG00000077264
GO:1904321	response to forskolin	biological_process	0.12753	1	1	211	10	19006	ENSG00000001626
GO:1904322	cellular response to forskolin	biological_process	0.12753	1	1	211	10	19006	ENSG00000001626
GO:0048168	regulation of neuronal synaptic plasticity	biological_process	0.12786	1	2	211	50	19006	ENSG00000188803,ENSG00000132872
GO:0045898	regulation of RNA polymerase II transcriptional preinitiation complex assembly	biological_process	0.12832	1	1	211	13	19006	ENSG00000091831
GO:0031432	titin binding	molecular_function	0.12844	1	1	211	11	19006	ENSG00000134571
GO:0002761	regulation of myeloid leukocyte differentiation	biological_process	0.12851	1	3	211	111	19006	ENSG00000138039,ENSG00000170820,ENSG00000122641
GO:0061088	regulation of sequestering of zinc ion	biological_process	0.12852	1	1	211	10	19006	ENSG00000196660
GO:1901136	carbohydrate derivative catabolic process	biological_process	0.12891	1	4	211	177	19006	ENSG00000130287,ENSG00000114646,ENSG00000072571,ENSG00000142798
GO:0003205	cardiac chamber development	biological_process	0.12894	1	4	211	153	19006	ENSG00000134571,ENSG00000101331,ENSG00000129991,ENSG00000060718
GO:0071902	positive regulation of protein serine/threonine kinase activity	biological_process	0.12918	1	6	211	297	19006	ENSG00000134057,ENSG00000077264,ENSG00000094804,ENSG00000167244,ENSG00000183856,ENSG00000170312
GO:0044848	biological phase	biological_process	0.12918	1	1	211	11	19006	ENSG00000183770
GO:0003376	sphingosine-1-phosphate signaling pathway	biological_process	0.12926	1	1	211	12	19006	ENSG00000213694
GO:2000833	positive regulation of steroid hormone secretion	biological_process	0.1294	1	1	211	13	19006	ENSG00000137869
GO:0032879	regulation of localization	biological_process	0.12942	1	35	211	2492	19006	ENSG00000146670,ENSG00000134057,ENSG00000011347,ENSG00000060140,ENSG00000161681,ENSG00000124839,ENSG00000198765,ENSG00000118193,ENSG00000134571,ENSG00000183770,ENSG00000185774,ENSG00000182389,ENSG00000076382,ENSG00000117650,ENSG00000050628,ENSG00000122641,ENSG00000137869,ENSG00000113161,ENSG00000077264,ENSG00000184481,ENSG00000132872,ENSG00000110245,ENSG00000134569,ENSG00000186510,ENSG00000075218…
GO:0055106	ubiquitin-protein transferase regulator activity	molecular_function	0.12975	1	1	211	13	19006	ENSG00000117399
GO:0009650	UV protection	biological_process	0.12984	1	1	211	13	19006	ENSG00000168077
GO:0060149	negative regulation of posttranscriptional gene silencing	biological_process	0.12991	1	1	211	12	19006	ENSG00000091831
GO:0060967	negative regulation of gene silencing by RNA	biological_process	0.12991	1	1	211	12	19006	ENSG00000091831
GO:0003413	chondrocyte differentiation involved in endochondral bone morphogenesis	biological_process	0.13016	1	1	211	11	19006	ENSG00000163501
GO:1903793	positive regulation of anion transport	biological_process	0.13019	1	2	211	56	19006	ENSG00000132872,ENSG00000001626
GO:0070402	NADPH binding	molecular_function	0.13029	1	1	211	14	19006	ENSG00000113161
GO:0018108	peptidyl-tyrosine phosphorylation	biological_process	0.13056	1	7	211	363	19006	ENSG00000165304,ENSG00000134569,ENSG00000157193,ENSG00000112742,ENSG00000060140,ENSG00000167244,ENSG00000044524
GO:0007416	synapse assembly	biological_process	0.13077	1	4	211	142	19006	ENSG00000134569,ENSG00000185008,ENSG00000124839,ENSG00000150625
GO:0070199	establishment of protein localization to chromosome	biological_process	0.13078	1	1	211	14	19006	ENSG00000184357
GO:0009410	response to xenobiotic stimulus	biological_process	0.13125	1	3	211	117	19006	ENSG00000001084,ENSG00000131471,ENSG00000003137
GO:0043142	single-stranded DNA-dependent ATPase activity	molecular_function	0.1318	1	1	211	13	19006	ENSG00000051341
GO:0016053	organic acid biosynthetic process	biological_process	0.13218	1	6	211	318	19006	ENSG00000114646,ENSG00000177181,ENSG00000130287,ENSG00000110245,ENSG00000175445,ENSG00000166183
GO:0046394	carboxylic acid biosynthetic process	biological_process	0.13218	1	6	211	318	19006	ENSG00000166183,ENSG00000114646,ENSG00000175445,ENSG00000130287,ENSG00000110245,ENSG00000177181
GO:2000781	positive regulation of double-strand break repair	biological_process	0.13223	1	1	211	11	19006	ENSG00000111206
GO:0009755	hormone-mediated signaling pathway	biological_process	0.13257	1	3	211	108	19006	ENSG00000091831,ENSG00000170820,ENSG00000138039
GO:0002694	regulation of leukocyte activation	biological_process	0.13262	1	8	211	454	19006	ENSG00000122641,ENSG00000003137,ENSG00000163501,ENSG00000060140,ENSG00000090776,ENSG00000167244,ENSG00000184599,ENSG00000077264
GO:0043066	negative regulation of apoptotic process	biological_process	0.13264	1	13	211	825	19006	ENSG00000001084,ENSG00000087586,ENSG00000170312,ENSG00000163501,ENSG00000089685,ENSG00000123473,ENSG00000064655,ENSG00000113161,ENSG00000118193,ENSG00000004776,ENSG00000196660,ENSG00000166851,ENSG00000178999
GO:0018212	peptidyl-tyrosine modification	biological_process	0.13264	1	7	211	365	19006	ENSG00000134569,ENSG00000165304,ENSG00000112742,ENSG00000157193,ENSG00000044524,ENSG00000167244,ENSG00000060140
GO:0048699	generation of neurons	biological_process	0.13265	1	22	211	1384	19006	ENSG00000157193,ENSG00000077264,ENSG00000134369,ENSG00000150625,ENSG00000163501,ENSG00000122641,ENSG00000170312,ENSG00000087586,ENSG00000150361,ENSG00000090776,ENSG00000170820,ENSG00000169783,ENSG00000124839,ENSG00000044524,ENSG00000161681,ENSG00000117399,ENSG00000152208,ENSG00000185008,ENSG00000134569,ENSG00000132872,ENSG00000198597,ENSG00000171617
GO:0043225	anion transmembrane-transporting ATPase activity	molecular_function	0.13268	1	1	211	11	19006	ENSG00000001626
GO:1901550	regulation of endothelial cell development	biological_process	0.13341	1	1	211	12	19006	ENSG00000213694
GO:1903140	regulation of establishment of endothelial barrier	biological_process	0.13341	1	1	211	12	19006	ENSG00000213694
GO:1904356	regulation of telomere maintenance via telomere lengthening	biological_process	0.13345	1	2	211	60	19006	ENSG00000117650,ENSG00000178999
GO:0043032	positive regulation of macrophage activation	biological_process	0.13367	1	1	211	15	19006	ENSG00000184599
GO:2000773	negative regulation of cellular senescence	biological_process	0.13388	1	1	211	11	19006	ENSG00000196660
GO:0005865	striated muscle thin filament	cellular_component	0.13445	1	1	211	16	19006	ENSG00000129991
GO:0017146	NMDA selective glutamate receptor complex	cellular_component	0.13448	1	1	211	10	19006	ENSG00000161681
GO:0090195	chemokine secretion	biological_process	0.13456	1	1	211	14	19006	ENSG00000175445
GO:0048484	enteric nervous system development	biological_process	0.13479	1	1	211	11	19006	ENSG00000151617
GO:0010941	regulation of cell death	biological_process	0.13573	1	22	211	1521	19006	ENSG00000178999,ENSG00000165304,ENSG00000183770,ENSG00000004776,ENSG00000118193,ENSG00000123473,ENSG00000091831,ENSG00000152208,ENSG00000100234,ENSG00000101057,ENSG00000131747,ENSG00000166851,ENSG00000196660,ENSG00000077264,ENSG00000064655,ENSG00000113161,ENSG00000170312,ENSG00000089685,ENSG00000163501,ENSG00000122641,ENSG00000001084,ENSG00000087586
GO:0031650	regulation of heat generation	biological_process	0.13657	1	1	211	12	19006	ENSG00000050628
GO:0031643	positive regulation of myelination	biological_process	0.1366	1	1	211	11	19006	ENSG00000124920
GO:0004143	diacylglycerol kinase activity	molecular_function	0.13679	1	1	211	11	19006	ENSG00000136267
GO:0060420	regulation of heart growth	biological_process	0.13687	1	2	211	53	19006	ENSG00000134057,ENSG00000170312
GO:0060192	negative regulation of lipase activity	biological_process	0.13703	1	1	211	15	19006	ENSG00000110245
GO:0007512	adult heart development	biological_process	0.13705	1	1	211	12	19006	ENSG00000159307
GO:0060198	clathrin-sculpted vesicle	cellular_component	0.13715	1	1	211	12	19006	ENSG00000165646
GO:0006629	lipid metabolic process	biological_process	0.13742	1	20	211	1393	19006	ENSG00000142798,ENSG00000134240,ENSG00000157193,ENSG00000198074,ENSG00000166183,ENSG00000148795,ENSG00000175445,ENSG00000243955,ENSG00000137869,ENSG00000003137,ENSG00000101638,ENSG00000001626,ENSG00000113161,ENSG00000176387,ENSG00000265203,ENSG00000091831,ENSG00000136267,ENSG00000219073,ENSG00000231852,ENSG00000110245
GO:0045717	negative regulation of fatty acid biosynthetic process	biological_process	0.13778	1	1	211	14	19006	ENSG00000110245
GO:0051155	positive regulation of striated muscle cell differentiation	biological_process	0.13797	1	2	211	56	19006	ENSG00000140795,ENSG00000003137
GO:0001706	endoderm formation	biological_process	0.13828	1	2	211	54	19006	ENSG00000060718,ENSG00000122641
GO:0055103	ligase regulator activity	molecular_function	0.13844	1	1	211	14	19006	ENSG00000117399
GO:0007399	nervous system development	biological_process	0.13855	1	33	211	2226	19006	ENSG00000198844,ENSG00000170312,ENSG00000166833,ENSG00000150361,ENSG00000075702,ENSG00000151617,ENSG00000150625,ENSG00000117399,ENSG00000123473,ENSG00000134569,ENSG00000132872,ENSG00000136943,ENSG00000170820,ENSG00000124920,ENSG00000044524,ENSG00000122641,ENSG00000163501,ENSG00000117724,ENSG00000087586,ENSG00000157193,ENSG00000077264,ENSG00000134369,ENSG00000161681,ENSG00000152208,ENSG00000185008…
GO:0071359	cellular response to dsRNA	biological_process	0.13866	1	2	211	54	19006	ENSG00000091831,ENSG00000134323
GO:0097154	GABAergic neuron differentiation	biological_process	0.13868	1	1	211	13	19006	ENSG00000122641
GO:0055038	recycling endosome membrane	cellular_component	0.13888	1	2	211	57	19006	ENSG00000001626,ENSG00000124839
GO:0018193	peptidyl-amino acid modification	biological_process	0.13889	1	18	211	1199	19006	ENSG00000184357,ENSG00000112742,ENSG00000140795,ENSG00000157193,ENSG00000166851,ENSG00000087586,ENSG00000170312,ENSG00000089685,ENSG00000134690,ENSG00000044524,ENSG00000167244,ENSG00000178999,ENSG00000165304,ENSG00000134057,ENSG00000131747,ENSG00000060140,ENSG00000134569,ENSG00000177602
GO:0032119	sequestering of zinc ion	biological_process	0.13902	1	1	211	12	19006	ENSG00000196660
GO:0070633	transepithelial transport	biological_process	0.13947	1	1	211	13	19006	ENSG00000001626
GO:0046928	regulation of neurotransmitter secretion	biological_process	0.13953	1	2	211	53	19006	ENSG00000132872,ENSG00000101098
GO:0070372	regulation of ERK1 and ERK2 cascade	biological_process	0.13963	1	5	211	246	19006	ENSG00000170820,ENSG00000113161,ENSG00000101447,ENSG00000196660,ENSG00000100234
GO:0060525	prostate glandular acinus development	biological_process	0.13982	1	1	211	11	19006	ENSG00000091831
GO:1902105	regulation of leukocyte differentiation	biological_process	0.13987	1	5	211	245	19006	ENSG00000122641,ENSG00000003137,ENSG00000170820,ENSG00000163501,ENSG00000138039
GO:0006743	ubiquinone metabolic process	biological_process	0.13989	1	1	211	16	19006	ENSG00000113161
GO:0005198	structural molecule activity	molecular_function	0.14016	1	11	211	720	19006	ENSG00000244094,ENSG00000004776,ENSG00000134571,ENSG00000104833,ENSG00000196805,ENSG00000130287,ENSG00000171914,ENSG00000161681,ENSG00000145113,Novel00550,ENSG00000060718
GO:0016298	lipase activity	molecular_function	0.14038	1	3	211	117	19006	ENSG00000151617,ENSG00000166183,ENSG00000175445
GO:0098793	presynapse	cellular_component	0.14049	1	5	211	230	19006	ENSG00000011347,ENSG00000134207,ENSG00000132872,ENSG00000165646,ENSG00000101098
GO:0060081	membrane hyperpolarization	biological_process	0.14079	1	1	211	12	19006	ENSG00000001626
GO:0016668	oxidoreductase activity, acting on a sulfur group of donors, NAD(P) as acceptor	molecular_function	0.1411	1	1	211	16	19006	ENSG00000130045
GO:0046929	negative regulation of neurotransmitter secretion	biological_process	0.14118	1	1	211	11	19006	ENSG00000132872
GO:0010528	regulation of transposition	biological_process	0.14142	1	1	211	14	19006	ENSG00000179750
GO:0010529	negative regulation of transposition	biological_process	0.14142	1	1	211	14	19006	ENSG00000179750
GO:0001731	formation of translation preinitiation complex	biological_process	0.14197	1	1	211	16	19006	ENSG00000140534
GO:0033160	positive regulation of protein import into nucleus, translocation	biological_process	0.1421	1	1	211	12	19006	ENSG00000170312
GO:0004708	MAP kinase kinase activity	molecular_function	0.14274	1	1	211	13	19006	ENSG00000077264
GO:0033604	negative regulation of catecholamine secretion	biological_process	0.14278	1	1	211	12	19006	ENSG00000132872
GO:0006828	manganese ion transport	biological_process	0.14304	1	1	211	12	19006	ENSG00000196660
GO:0010885	regulation of cholesterol storage	biological_process	0.14307	1	1	211	13	19006	ENSG00000175445
GO:0043069	negative regulation of programmed cell death	biological_process	0.14318	1	13	211	837	19006	ENSG00000087586,ENSG00000001084,ENSG00000163501,ENSG00000089685,ENSG00000170312,ENSG00000113161,ENSG00000064655,ENSG00000123473,ENSG00000196660,ENSG00000118193,ENSG00000004776,ENSG00000166851,ENSG00000178999
GO:0033674	positive regulation of kinase activity	biological_process	0.14333	1	9	211	507	19006	ENSG00000170312,ENSG00000183856,ENSG00000134057,ENSG00000123572,ENSG00000157193,ENSG00000077264,ENSG00000094804,ENSG00000167244,ENSG00000118193
GO:0060442	branching involved in prostate gland morphogenesis	biological_process	0.14342	1	1	211	12	19006	ENSG00000091831
GO:0002689	negative regulation of leukocyte chemotaxis	biological_process	0.14353	1	1	211	13	19006	ENSG00000137869
GO:0016879	ligase activity, forming carbon-nitrogen bonds	molecular_function	0.14399	1	2	211	60	19006	ENSG00000001084,ENSG00000177181
GO:0010984	regulation of lipoprotein particle clearance	biological_process	0.14434	1	1	211	15	19006	ENSG00000110245
GO:0008340	determination of adult lifespan	biological_process	0.14443	1	1	211	13	19006	ENSG00000085999
GO:0071404	cellular response to low-density lipoprotein particle stimulus	biological_process	0.14452	1	1	211	14	19006	ENSG00000175445
GO:0043010	camera-type eye development	biological_process	0.14481	1	6	211	293	19006	ENSG00000166402,ENSG00000150625,ENSG00000122641,ENSG00000163501,ENSG00000198844,ENSG00000183770
GO:0043009	chordate embryonic development	biological_process	0.14482	1	10	211	578	19006	ENSG00000151617,ENSG00000129173,ENSG00000163501,ENSG00000157456,ENSG00000101003,ENSG00000060718,ENSG00000123473,ENSG00000134057,ENSG00000117650,ENSG00000123572
GO:0006705	mineralocorticoid biosynthetic process	biological_process	0.14483	1	1	211	12	19006	ENSG00000231852
GO:0008212	mineralocorticoid metabolic process	biological_process	0.14483	1	1	211	12	19006	ENSG00000231852
GO:0097499	protein localization to nonmotile primary cilium	biological_process	0.14508	1	1	211	14	19006	ENSG00000166402
GO:0034110	regulation of homotypic cell-cell adhesion	biological_process	0.14511	1	6	211	321	19006	ENSG00000090776,ENSG00000003137,ENSG00000163501,ENSG00000167244,ENSG00000077264,ENSG00000101331
GO:0035556	intracellular signal transduction	biological_process	0.14525	1	36	211	2601	19006	ENSG00000122641,ENSG00000129991,ENSG00000113161,ENSG00000101447,ENSG00000205517,ENSG00000187079,ENSG00000087586,ENSG00000140795,ENSG00000138039,ENSG00000111206,ENSG00000145386,ENSG00000077264,ENSG00000168078,ENSG00000091831,ENSG00000183856,ENSG00000177602,ENSG00000134057,ENSG00000123572,ENSG00000100234,ENSG00000035499,ENSG00000174371,ENSG00000167244,ENSG00000118193,ENSG00000198844,ENSG00000170312…
GO:0048313	Golgi inheritance	biological_process	0.14541	1	1	211	14	19006	ENSG00000170312
GO:0046628	positive regulation of insulin receptor signaling pathway	biological_process	0.14552	1	1	211	13	19006	ENSG00000167244
GO:0001675	acrosome assembly	biological_process	0.14553	1	1	211	14	19006	ENSG00000137812
GO:0006513	protein monoubiquitination	biological_process	0.14619	1	2	211	58	19006	ENSG00000276043,ENSG00000143476
GO:0046599	regulation of centriole replication	biological_process	0.14715	1	1	211	15	19006	ENSG00000123473
GO:0034310	primary alcohol catabolic process	biological_process	0.1472	1	1	211	15	19006	ENSG00000198074
GO:0022037	metencephalon development	biological_process	0.14732	1	3	211	104	19006	ENSG00000118193,ENSG00000150361,ENSG00000152208
GO:0060134	prepulse inhibition	biological_process	0.14769	1	1	211	13	19006	ENSG00000152208
GO:1901673	regulation of mitotic spindle assembly	biological_process	0.14781	1	1	211	14	19006	ENSG00000166851
GO:0034518	RNA cap binding complex	cellular_component	0.14822	1	1	211	14	19006	ENSG00000170935
GO:0034375	high-density lipoprotein particle remodeling	biological_process	0.14828	1	1	211	17	19006	ENSG00000110245
GO:0009792	embryo development ending in birth or egg hatching	biological_process	0.14835	1	10	211	582	19006	ENSG00000163501,ENSG00000157456,ENSG00000123473,ENSG00000101003,ENSG00000060718,ENSG00000134057,ENSG00000117650,ENSG00000123572,ENSG00000151617,ENSG00000129173
GO:0004602	glutathione peroxidase activity	molecular_function	0.14876	1	1	211	19	19006	ENSG00000243955
GO:0021889	olfactory bulb interneuron differentiation	biological_process	0.14883	1	1	211	12	19006	ENSG00000185008
GO:0006750	glutathione biosynthetic process	biological_process	0.14898	1	1	211	16	19006	ENSG00000001084
GO:0070365	hepatocyte differentiation	biological_process	0.14938	1	1	211	13	19006	ENSG00000129173
GO:0006271	DNA strand elongation involved in DNA replication	biological_process	0.14951	1	1	211	16	19006	ENSG00000101003
GO:0044242	cellular lipid catabolic process	biological_process	0.14953	1	4	211	194	19006	ENSG00000175445,ENSG00000110245,ENSG00000198074,ENSG00000003137
GO:0010744	positive regulation of macrophage derived foam cell differentiation	biological_process	0.14959	1	1	211	16	19006	ENSG00000175445
GO:0005247	voltage-gated chloride channel activity	molecular_function	0.14974	1	1	211	12	19006	ENSG00000186510
GO:0006897	endocytosis	biological_process	0.14974	1	10	211	609	19006	ENSG00000129048,ENSG00000166402,ENSG00000124839,ENSG00000157193,ENSG00000164099,ENSG00000110245,ENSG00000011347,ENSG00000132872,ENSG00000134569,ENSG00000168077
GO:0060457	negative regulation of digestive system process	biological_process	0.15002	1	1	211	14	19006	ENSG00000050628
GO:0051957	positive regulation of amino acid transport	biological_process	0.1502	1	1	211	15	19006	ENSG00000132872
GO:0030214	hyaluronan catabolic process	biological_process	0.15058	1	1	211	15	19006	ENSG00000072571
GO:0030182	neuron differentiation	biological_process	0.15072	1	20	211	1262	19006	ENSG00000044524,ENSG00000124839,ENSG00000169783,ENSG00000090776,ENSG00000170820,ENSG00000171617,ENSG00000198597,ENSG00000132872,ENSG00000134569,ENSG00000185008,ENSG00000152208,ENSG00000161681,ENSG00000117399,ENSG00000150625,ENSG00000077264,ENSG00000157193,ENSG00000150361,ENSG00000087586,ENSG00000163501,ENSG00000122641
GO:0032153	cell division site	cellular_component	0.15093	1	2	211	60	19006	ENSG00000138180,ENSG00000011426
GO:0032155	cell division site part	cellular_component	0.15093	1	2	211	60	19006	ENSG00000138180,ENSG00000011426
GO:0090520	sphingolipid mediated signaling pathway	biological_process	0.15127	1	1	211	14	19006	ENSG00000213694
GO:0001947	heart looping	biological_process	0.15148	1	2	211	59	19006	ENSG00000163501,ENSG00000123473
GO:0030072	peptide hormone secretion	biological_process	0.15167	1	5	211	245	19006	ENSG00000011347,ENSG00000089685,ENSG00000170011,ENSG00000113161,ENSG00000001626
GO:0030730	sequestering of triglyceride	biological_process	0.15183	1	1	211	15	19006	ENSG00000175445
GO:0014031	mesenchymal cell development	biological_process	0.1523	1	4	211	172	19006	ENSG00000090776,ENSG00000101447,ENSG00000151617,ENSG00000044524
GO:0042180	cellular ketone metabolic process	biological_process	0.15272	1	5	211	262	19006	ENSG00000137869,ENSG00000198074,ENSG00000113161,ENSG00000148795,ENSG00000110245
GO:0005212	structural constituent of eye lens	molecular_function	0.15285	1	1	211	21	19006	ENSG00000004776
GO:0090656	t-circle formation	biological_process	0.1532	1	1	211	15	19006	ENSG00000174371
GO:0000712	resolution of meiotic recombination intermediates	biological_process	0.15343	1	1	211	15	19006	ENSG00000131747
GO:0016137	glycoside metabolic process	biological_process	0.1536	1	1	211	17	19006	ENSG00000198074
GO:0005614	interstitial matrix	cellular_component	0.1537	1	1	211	13	19006	ENSG00000166833
GO:0060712	spongiotrophoblast layer development	biological_process	0.15371	1	1	211	15	19006	ENSG00000123572
GO:1900182	positive regulation of protein localization to nucleus	biological_process	0.15386	1	3	211	116	19006	ENSG00000075218,ENSG00000166851,ENSG00000170312
GO:0061029	eyelid development in camera-type eye	biological_process	0.15408	1	1	211	13	19006	ENSG00000122641
GO:0048489	synaptic vesicle transport	biological_process	0.15442	1	3	211	115	19006	ENSG00000165646,ENSG00000011347,ENSG00000101098
GO:0097480	establishment of synaptic vesicle localization	biological_process	0.15442	1	3	211	115	19006	ENSG00000011347,ENSG00000165646,ENSG00000101098
GO:0048308	organelle inheritance	biological_process	0.15443	1	1	211	15	19006	ENSG00000170312
GO:0004806	triglyceride lipase activity	molecular_function	0.15447	1	1	211	16	19006	ENSG00000175445
GO:0007501	mesodermal cell fate specification	biological_process	0.15456	1	1	211	14	19006	ENSG00000064655
GO:0004721	phosphoprotein phosphatase activity	molecular_function	0.15463	1	4	211	176	19006	ENSG00000158402,ENSG00000126787,ENSG00000164045,ENSG00000064655
GO:0046847	filopodium assembly	biological_process	0.15545	1	2	211	54	19006	ENSG00000124839,ENSG00000150625
GO:0007004	telomere maintenance via telomerase	biological_process	0.1555	1	2	211	67	19006	ENSG00000117650,ENSG00000178999
GO:0046851	negative regulation of bone remodeling	biological_process	0.15623	1	1	211	15	19006	ENSG00000170820
GO:0009890	negative regulation of biosynthetic process	biological_process	0.15649	1	22	211	1546	19006	ENSG00000001084,ENSG00000122641,ENSG00000089685,ENSG00000117724,ENSG00000184357,ENSG00000129173,ENSG00000094804,ENSG00000196660,ENSG00000157193,ENSG00000166851,ENSG00000024526,ENSG00000111206,ENSG00000151617,ENSG00000198597,ENSG00000110245,ENSG00000093009,ENSG00000171617,ENSG00000091831,ENSG00000276043,ENSG00000165646,ENSG00000183770,ENSG00000178999
GO:0000149	SNARE binding	molecular_function	0.15668	1	3	211	118	19006	ENSG00000011347,ENSG00000134207,ENSG00000132872
GO:0050910	detection of mechanical stimulus involved in sensory perception of sound	biological_process	0.15677	1	1	211	13	19006	ENSG00000060718
GO:0060732	positive regulation of inositol phosphate biosynthetic process	biological_process	0.15678	1	1	211	13	19006	ENSG00000138039
GO:0014048	regulation of glutamate secretion	biological_process	0.15678	1	1	211	15	19006	ENSG00000132872
GO:0032486	Rap protein signal transduction	biological_process	0.15717	1	1	211	13	19006	ENSG00000118193
GO:0010517	regulation of phospholipase activity	biological_process	0.15737	1	2	211	60	19006	ENSG00000091831,ENSG00000151617
GO:0060193	positive regulation of lipase activity	biological_process	0.15758	1	2	211	63	19006	ENSG00000091831,ENSG00000151617
GO:0005041	low-density lipoprotein receptor activity	molecular_function	0.15765	1	1	211	13	19006	ENSG00000157193
GO:0008409	5'-3' exonuclease activity	molecular_function	0.15773	1	1	211	14	19006	ENSG00000174371
GO:0030817	regulation of cAMP biosynthetic process	biological_process	0.15792	1	3	211	120	19006	ENSG00000170820,ENSG00000138039,ENSG00000151617
GO:0045125	bioactive lipid receptor activity	molecular_function	0.15797	1	1	211	15	19006	ENSG00000213694
GO:0008353	RNA polymerase II carboxy-terminal domain kinase activity	molecular_function	0.15835	1	1	211	16	19006	ENSG00000170312
GO:0070696	transmembrane receptor protein serine/threonine kinase binding	molecular_function	0.15857	1	1	211	13	19006	ENSG00000122641
GO:0014032	neural crest cell development	biological_process	0.15874	1	2	211	60	19006	ENSG00000090776,ENSG00000151617
GO:0051649	establishment of localization in cell	biological_process	0.15876	1	41	211	3178	19006	ENSG00000170011,ENSG00000101098,ENSG00000075218,ENSG00000165646,ENSG00000138160,ENSG00000115163,ENSG00000121621,ENSG00000142945,ENSG00000132872,ENSG00000175445,Novel00464,ENSG00000090889,ENSG00000237649,ENSG00000064655,ENSG00000001626,ENSG00000170312,ENSG00000089685,ENSG00000164099,ENSG00000134207,ENSG00000135476,ENSG00000183770,ENSG00000134571,ENSG00000118193,ENSG00000167244,ENSG00000124839,ENSG…
GO:0007338	single fertilization	biological_process	0.15896	1	3	211	137	19006	ENSG00000183770,ENSG00000170312,ENSG00000134207
GO:0071402	cellular response to lipoprotein particle stimulus	biological_process	0.15915	1	1	211	16	19006	ENSG00000175445
GO:0048864	stem cell development	biological_process	0.15959	1	4	211	175	19006	ENSG00000151617,ENSG00000101447,ENSG00000090776,ENSG00000044524
GO:0050764	regulation of phagocytosis	biological_process	0.15968	1	2	211	66	19006	ENSG00000166402,ENSG00000011347
GO:1901653	cellular response to peptide	biological_process	0.15977	1	6	211	318	19006	ENSG00000094804,ENSG00000001084,ENSG00000167244,ENSG00000196660,ENSG00000184481,ENSG00000145386
GO:0004953	icosanoid receptor activity	molecular_function	0.16006	1	1	211	15	19006	ENSG00000050628
GO:0010720	positive regulation of cell development	biological_process	0.16017	1	9	211	502	19006	ENSG00000132872,ENSG00000171617,ENSG00000087586,ENSG00000161681,ENSG00000185008,ENSG00000077264,ENSG00000044524,ENSG00000157193,ENSG00000140795
GO:0043624	cellular protein complex disassembly	biological_process	0.16032	1	4	211	198	19006	ENSG00000186638,ENSG00000121621,ENSG00000186185,ENSG00000142945
GO:0090087	regulation of peptide transport	biological_process	0.16079	1	5	211	253	19006	ENSG00000001626,ENSG00000113161,ENSG00000089685,ENSG00000170011,ENSG00000011347
GO:0071688	striated muscle myosin thick filament assembly	biological_process	0.16096	1	1	211	13	19006	ENSG00000134571
GO:0006910	phagocytosis, recognition	biological_process	0.1614	1	1	211	16	19006	ENSG00000166402
GO:0035729	cellular response to hepatocyte growth factor stimulus	biological_process	0.16173	1	1	211	15	19006	ENSG00000001084
GO:0060393	regulation of pathway-restricted SMAD protein phosphorylation	biological_process	0.16184	1	2	211	60	19006	ENSG00000122641,ENSG00000112742
GO:0042448	progesterone metabolic process	biological_process	0.16227	1	1	211	16	19006	ENSG00000148795
GO:0014823	response to activity	biological_process	0.16238	1	2	211	61	19006	ENSG00000170312,ENSG00000001084
GO:0022010	central nervous system myelination	biological_process	0.16239	1	1	211	15	19006	ENSG00000124920
GO:0032291	axon ensheathment in central nervous system	biological_process	0.16239	1	1	211	15	19006	ENSG00000124920
GO:0097067	cellular response to thyroid hormone stimulus	biological_process	0.16252	1	1	211	16	19006	ENSG00000001084
GO:0014855	striated muscle cell proliferation	biological_process	0.16255	1	2	211	58	19006	ENSG00000134057,ENSG00000170312
GO:0001824	blastocyst development	biological_process	0.16255	1	2	211	66	19006	ENSG00000117650,ENSG00000101003
GO:0051494	negative regulation of cytoskeleton organization	biological_process	0.16265	1	3	211	119	19006	ENSG00000161681,ENSG00000104833,ENSG00000117650
GO:0042733	embryonic digit morphogenesis	biological_process	0.16275	1	2	211	61	19006	ENSG00000163501,ENSG00000134569
GO:0043194	axon initial segment	cellular_component	0.16281	1	1	211	12	19006	ENSG00000134369
GO:0002790	peptide secretion	biological_process	0.16379	1	5	211	251	19006	ENSG00000089685,ENSG00000170011,ENSG00000001626,ENSG00000113161,ENSG00000011347
GO:0006837	serotonin transport	biological_process	0.16405	1	1	211	15	19006	ENSG00000165646
GO:0030239	myofibril assembly	biological_process	0.16455	1	2	211	60	19006	ENSG00000140795,ENSG00000134571
GO:0009653	anatomical structure morphogenesis	biological_process	0.16486	1	37	211	2650	19006	ENSG00000151617,ENSG00000150625,ENSG00000129173,ENSG00000064655,ENSG00000198844,ENSG00000003137,ENSG00000153060,ENSG00000004776,ENSG00000044524,ENSG00000186638,ENSG00000134569,ENSG00000123473,ENSG00000132872,ENSG00000140795,ENSG00000142798,ENSG00000137812,ENSG00000184481,ENSG00000157193,ENSG00000077264,ENSG00000101447,ENSG00000129991,ENSG00000122641,ENSG00000163501,ENSG00000087586,ENSG00000101331…
GO:0050708	regulation of protein secretion	biological_process	0.16501	1	7	211	399	19006	ENSG00000132872,ENSG00000011347,ENSG00000175445,ENSG00000089685,ENSG00000170011,ENSG00000113161,ENSG00000001626
GO:0090169	regulation of spindle assembly	biological_process	0.16516	1	1	211	16	19006	ENSG00000166851
GO:1901700	response to oxygen-containing compound	biological_process	0.16548	1	21	211	1479	19006	ENSG00000170312,ENSG00000163501,ENSG00000122641,ENSG00000003137,ENSG00000089685,ENSG00000113161,ENSG00000001626,ENSG00000176387,ENSG00000001084,ENSG00000157193,ENSG00000184481,ENSG00000145386,ENSG00000094804,ENSG00000175445,ENSG00000196660,ENSG00000091831,ENSG00000134057,ENSG00000136943,ENSG00000121621,ENSG00000044524,ENSG00000167244
GO:1901135	carbohydrate derivative metabolic process	biological_process	0.16576	1	18	211	1289	19006	ENSG00000110328,ENSG00000072571,ENSG00000152402,ENSG00000138039,ENSG00000151617,ENSG00000198074,ENSG00000142798,ENSG00000167363,ENSG00000113161,ENSG00000145113,ENSG00000101638,ENSG00000163501,ENSG00000170820,ENSG00000171848,ENSG00000130287,ENSG00000148773,ENSG00000114646,ENSG00000060718
GO:0045670	regulation of osteoclast differentiation	biological_process	0.16592	1	2	211	63	19006	ENSG00000170820,ENSG00000138039
GO:0030295	protein kinase activator activity	molecular_function	0.16597	1	2	211	65	19006	ENSG00000167244,ENSG00000134057
GO:0021987	cerebral cortex development	biological_process	0.16643	1	3	211	112	19006	ENSG00000157193,ENSG00000075702,ENSG00000118193
GO:0051298	centrosome duplication	biological_process	0.16655	1	2	211	63	19006	ENSG00000075702,ENSG00000123473
GO:2000105	positive regulation of DNA-dependent DNA replication	biological_process	0.16656	1	1	211	15	19006	ENSG00000129173
GO:0006024	glycosaminoglycan biosynthetic process	biological_process	0.16661	1	3	211	112	19006	ENSG00000114646,ENSG00000130287,ENSG00000142798
GO:0010878	cholesterol storage	biological_process	0.16673	1	1	211	15	19006	ENSG00000175445
GO:0021879	forebrain neuron differentiation	biological_process	0.16676	1	2	211	57	19006	ENSG00000185008,ENSG00000122641
GO:0071732	cellular response to nitric oxide	biological_process	0.16682	1	1	211	16	19006	ENSG00000145386
GO:0016614	oxidoreductase activity, acting on CH-OH group of donors	molecular_function	0.16731	1	3	211	137	19006	ENSG00000176387,ENSG00000113161,ENSG00000198074
GO:0005583	fibrillar collagen trimer	cellular_component	0.16789	1	1	211	13	19006	ENSG00000060718
GO:0098643	banded collagen fibril	cellular_component	0.16789	1	1	211	13	19006	ENSG00000060718
GO:0032366	intracellular sterol transport	biological_process	0.16794	1	1	211	15	19006	ENSG00000011347
GO:0032367	intracellular cholesterol transport	biological_process	0.16794	1	1	211	15	19006	ENSG00000011347
GO:0043691	reverse cholesterol transport	biological_process	0.1681	1	1	211	18	19006	ENSG00000110245
GO:0019184	nonribosomal peptide biosynthetic process	biological_process	0.16812	1	1	211	18	19006	ENSG00000001084
GO:0008191	metalloendopeptidase inhibitor activity	molecular_function	0.16821	1	1	211	16	19006	ENSG00000100234
GO:0010576	metalloenzyme regulator activity	molecular_function	0.16821	1	1	211	16	19006	ENSG00000100234
GO:0048551	metalloenzyme inhibitor activity	molecular_function	0.16821	1	1	211	16	19006	ENSG00000100234
GO:0072498	embryonic skeletal joint development	biological_process	0.16846	1	1	211	15	19006	ENSG00000163501
GO:0006023	aminoglycan biosynthetic process	biological_process	0.16846	1	3	211	113	19006	ENSG00000130287,ENSG00000114646,ENSG00000142798
GO:0043651	linoleic acid metabolic process	biological_process	0.16858	1	1	211	17	19006	ENSG00000243955
GO:0031034	myosin filament assembly	biological_process	0.16867	1	1	211	14	19006	ENSG00000134571
[truncated: 2,414 more rows]
