# Supplementary material for: Effect of exogenous gonadotropin on the transcriptome of human granulosa cells and follicular fluid hormone profiles
Source: Reprod Biol Endocrinol. 2019 Jun 24;17:49. doi: 10.1186/s12958-019-0489-4 (PMC6591892; doi:10.1186/s12958-019-0489-4)
Supplement: Supplementary file 6 — Table S5. GO enrichment of genes up-regulated in the Gns group compared with the Control group. (XLSX 791 kb) [file 12958_2019_489_MOESM6_ESM.xlsx]

## Sheet: GnsvsCtrl.DEG_GO_enrichment_res
Table S5. GO enrichment of genes up-regulated in the Gns group compared with the Control group.
GO_accession	Description	Term_type	Over_represented_pValue	Corrected_pValue	DEG_item	DEG_list	Bg_item	Bg_list	Gene_names
GO:0006955	immune response	biological_process	1.4102e-113	2.9694e-109	257	549	1871	19006	ENSG00000134028,ENSG00000204472,ENSG00000145287,ENSG00000187796,ENSG00000136244,ENSG00000028137,ENSG00000229314,ENSG00000134242,ENSG00000141968,ENSG00000197249,ENSG00000124731,ENSG00000232810,ENSG00000141480,ENSG00000204577,ENSG00000160712,ENSG00000178789,ENSG00000169397,ENSG00000050730,ENSG00000197405,ENSG00000151882,ENSG00000140030,ENSG00000187116,ENSG00000158477,ENSG00000115590,ENSG00000204257…
GO:0002376	immune system process	biological_process	8.2701e-103	8.7072e-99	288	549	2685	19006	ENSG00000101265,ENSG00000276600,ENSG00000155659,ENSG00000213903,ENSG00000197471,ENSG00000117115,ENSG00000196189,ENSG00000028277,ENSG00000244482,ENSG00000168918,ENSG00000077420,ENSG00000100060,ENSG00000134061,ENSG00000186818,ENSG00000183134,ENSG00000186431,ENSG00000182782,ENSG00000010671,ENSG00000119535,ENSG00000150782,ENSG00000123329,ENSG00000173198,ENSG00000169413,ENSG00000171049,ENSG00000103187…
GO:0001775	cell activation	biological_process	2.0579e-75	1.4444e-71	180	549	1309	19006	ENSG00000223865,ENSG00000141480,ENSG00000114013,ENSG00000005381,ENSG00000163563,ENSG00000141968,ENSG00000186074,ENSG00000197249,ENSG00000123685,ENSG00000204482,ENSG00000115956,ENSG00000129465,ENSG00000134242,ENSG00000229314,ENSG00000028137,ENSG00000136244,ENSG00000204472,ENSG00000169429,ENSG00000154928,ENSG00000105851,ENSG00000277632,ENSG00000145287,ENSG00000143546,ENSG00000276231,ENSG00000120659…
GO:0045321	leukocyte activation	biological_process	1.2568e-73	6.6163e-70	168	549	1153	19006	ENSG00000204103,ENSG00000143119,ENSG00000115604,ENSG00000147251,ENSG00000131355,ENSG00000122122,ENSG00000167613,ENSG00000102524,ENSG00000085265,ENSG00000115598,ENSG00000011422,ENSG00000125538,ENSG00000108691,ENSG00000196735,ENSG00000160223,ENSG00000171522,ENSG00000203710,ENSG00000171860,ENSG00000156127,ENSG00000169896,ENSG00000148346,ENSG00000086730,ENSG00000118308,ENSG00000143365,ENSG00000160255…
GO:0006952	defense response	biological_process	2.5525e-73	1.075e-69	189	549	1481	19006	ENSG00000142405,ENSG00000118640,ENSG00000204287,ENSG00000011600,ENSG00000117091,ENSG00000163823,ENSG00000134061,ENSG00000186407,ENSG00000079263,ENSG00000276600,ENSG00000155659,ENSG00000104783,ENSG00000163734,ENSG00000213903,ENSG00000095970,ENSG00000163220,ENSG00000197471,ENSG00000179639,ENSG00000105609,ENSG00000185897,ENSG00000112799,ENSG00000171049,ENSG00000140678,ENSG00000103187,ENSG00000174125…
GO:0002682	regulation of immune system process	biological_process	1.0885e-65	3.8203e-62	171	549	1344	19006	ENSG00000158473,ENSG00000135077,ENSG00000162711,ENSG00000166523,ENSG00000126759,ENSG00000010610,ENSG00000131981,ENSG00000163131,ENSG00000154589,ENSG00000235568,ENSG00000119630,ENSG00000018280,ENSG00000160255,ENSG00000163154,ENSG00000226979,ENSG00000161911,ENSG00000169508,ENSG00000167850,ENSG00000133246,ENSG00000186891,ENSG00000167851,ENSG00000158481,ENSG00000196735,ENSG00000160223,ENSG00000171522…
GO:0002252	immune effector process	biological_process	4.7488e-57	1.4285e-53	145	549	1092	19006	ENSG00000169385,ENSG00000123338,ENSG00000135046,ENSG00000258227,ENSG00000197405,ENSG00000169403,ENSG00000204577,ENSG00000169397,ENSG00000090339,ENSG00000101695,ENSG00000276231,ENSG00000122223,ENSG00000139278,ENSG00000158825,ENSG00000170458,ENSG00000137462,ENSG00000131042,ENSG00000143226,ENSG00000172322,ENSG00000116031,ENSG00000203747,ENSG00000100985,ENSG00000129465,ENSG00000187796,ENSG00000136244…
GO:0002366	leukocyte activation involved in immune response	biological_process	3.2503e-55	8.5551e-52	114	549	673	19006	ENSG00000026508,ENSG00000242574,ENSG00000167613,ENSG00000000938,ENSG00000011422,ENSG00000085265,ENSG00000115604,ENSG00000147251,ENSG00000143119,ENSG00000131355,ENSG00000148346,ENSG00000271605,ENSG00000156127,ENSG00000169896,ENSG00000143365,ENSG00000118308,ENSG00000086730,ENSG00000171522,ENSG00000051523,ENSG00000136630,ENSG00000102879,ENSG00000129450,ENSG00000197766,ENSG00000171860,ENSG00000136634…
GO:0002263	cell activation involved in immune response	biological_process	4.3844e-55	1.0258e-51	114	549	675	19006	ENSG00000171522,ENSG00000051523,ENSG00000136630,ENSG00000102879,ENSG00000129450,ENSG00000197766,ENSG00000171860,ENSG00000136634,ENSG00000165025,ENSG00000203710,ENSG00000148346,ENSG00000156127,ENSG00000169896,ENSG00000271605,ENSG00000143365,ENSG00000118308,ENSG00000086730,ENSG00000115604,ENSG00000147251,ENSG00000143119,ENSG00000131355,ENSG00000026508,ENSG00000242574,ENSG00000167613,ENSG00000000938…
GO:0002684	positive regulation of immune system process	biological_process	2.3746e-53	5.0002e-50	130	549	934	19006	ENSG00000167851,ENSG00000186891,ENSG00000169508,ENSG00000226979,ENSG00000160255,ENSG00000018280,ENSG00000119630,ENSG00000235568,ENSG00000154589,ENSG00000163131,ENSG00000135077,ENSG00000162711,ENSG00000126759,ENSG00000166523,ENSG00000010610,ENSG00000131981,ENSG00000158473,ENSG00000085265,ENSG00000115598,ENSG00000125538,ENSG00000102524,ENSG00000019169,ENSG00000122122,ENSG00000109943,ENSG00000086730…
GO:0006954	inflammatory response	biological_process	7.9744e-52	1.5265e-48	110	549	669	19006	ENSG00000179639,ENSG00000170458,ENSG00000137462,ENSG00000197471,ENSG00000186642,ENSG00000163220,ENSG00000115594,ENSG00000163734,ENSG00000090339,ENSG00000213903,ENSG00000137752,ENSG00000120659,ENSG00000135046,ENSG00000091106,ENSG00000197405,ENSG00000169403,ENSG00000160712,ENSG00000134061,ENSG00000050730,ENSG00000163823,ENSG00000115590,ENSG00000118640,ENSG00000142405,ENSG00000120949,ENSG00000132965…
GO:0050776	regulation of immune response	biological_process	3.8984e-50	6.8408e-47	123	549	883	19006	ENSG00000158477,ENSG00000011600,ENSG00000123338,ENSG00000118640,ENSG00000155307,ENSG00000204287,ENSG00000168918,ENSG00000135046,ENSG00000186818,ENSG00000186407,ENSG00000091106,ENSG00000197405,ENSG00000169403,ENSG00000117091,ENSG00000178789,ENSG00000134061,ENSG00000050730,ENSG00000090339,ENSG00000095970,ENSG00000101695,ENSG00000276600,ENSG00000276231,ENSG00000104783,ENSG00000155659,ENSG00000179639…
GO:0050896	response to stimulus	biological_process	6.8229e-49	1.1051e-45	410	549	8423	19006	ENSG00000116701,ENSG00000081237,ENSG00000184574,ENSG00000205420,ENSG00000101017,ENSG00000115009,ENSG00000160013,ENSG00000170989,ENSG00000115935,ENSG00000054219,ENSG00000170873,Novel00447,ENSG00000100427,ENSG00000134516,ENSG00000275302,ENSG00000066294,ENSG00000120708,ENSG00000105383,ENSG00000158869,ENSG00000112414,ENSG00000118513,ENSG00000163219,ENSG00000108700,ENSG00000077984,ENSG00000139572,ENSG…
GO:0048584	positive regulation of response to stimulus	biological_process	9.4782e-48	1.4256e-44	181	549	2009	19006	ENSG00000109943,ENSG00000122122,ENSG00000115604,ENSG00000171777,ENSG00000125538,ENSG00000085265,ENSG00000011422,ENSG00000154764,ENSG00000102524,ENSG00000019169,ENSG00000171860,ENSG00000141655,ENSG00000146192,ENSG00000203710,ENSG00000196735,ENSG00000171522,ENSG00000108691,ENSG00000086730,ENSG00000169896,ENSG00000178726,ENSG00000249437,ENSG00000106003,ENSG00000226979,ENSG00000018280,ENSG00000160255…
GO:0002443	leukocyte mediated immunity	biological_process	4.3071e-46	6.0463e-43	108	549	732	19006	ENSG00000141480,ENSG00000005381,ENSG00000163563,ENSG00000010671,ENSG00000186431,ENSG00000232810,ENSG00000015285,ENSG00000141968,ENSG00000124731,ENSG00000123329,ENSG00000197249,ENSG00000183019,ENSG00000129465,ENSG00000171049,ENSG00000229314,ENSG00000140678,ENSG00000136244,ENSG00000103187,ENSG00000028137,ENSG00000125810,ENSG00000277632,ENSG00000145287,ENSG00000143546,ENSG00000171051,ENSG00000105851…
GO:0002274	myeloid leukocyte activation	biological_process	5.646e-46	7.4304e-43	99	549	609	19006	ENSG00000127951,ENSG00000100985,ENSG00000172322,ENSG00000117115,ENSG00000163220,ENSG00000137462,ENSG00000131042,ENSG00000143226,ENSG00000179639,ENSG00000122223,ENSG00000170458,ENSG00000158825,ENSG00000139278,ENSG00000123338,ENSG00000118640,ENSG00000011600,ENSG00000169385,ENSG00000169397,ENSG00000204577,ENSG00000169403,ENSG00000117091,ENSG00000197405,ENSG00000258227,ENSG00000163513,ENSG00000186431…
GO:0005886	plasma membrane	cellular_component	9.1532e-45	1.1338e-41	297	549	5063	19006	ENSG00000161835,ENSG00000104783,ENSG00000095970,ENSG00000163220,ENSG00000189067,ENSG00000179639,ENSG00000100365,ENSG00000042980,ENSG00000118640,ENSG00000157551,ENSG00000134531,ENSG00000204287,ENSG00000011600,ENSG00000117091,ENSG00000163202,ENSG00000163823,ENSG00000186407,ENSG00000169252,ENSG00000100368,ENSG00000213654,ENSG00000141574,ENSG00000198400,ENSG00000118523,ENSG00000136167,ENSG00000183019…
GO:0071944	cell periphery	cellular_component	5.4731e-44	6.4026e-41	299	549	5164	19006	ENSG00000160791,ENSG00000171840,ENSG00000174125,ENSG00000198576,ENSG00000171051,ENSG00000160593,ENSG00000163606,ENSG00000108932,ENSG00000168913,ENSG00000171049,ENSG00000140678,ENSG00000111863,ENSG00000121797,ENSG00000173198,ENSG00000119535,ENSG00000115165,ENSG00000167208,ENSG00000174944,ENSG00000182782,ENSG00000010671,ENSG00000179921,ENSG00000183134,ENSG00000186431,ENSG00000198121,ENSG00000186818…
GO:0048583	regulation of response to stimulus	biological_process	3.6419e-42	4.0361e-39	244	549	3716	19006	ENSG00000107984,ENSG00000117115,ENSG00000163220,ENSG00000197471,ENSG00000179639,ENSG00000189067,ENSG00000155659,ENSG00000104783,ENSG00000276600,ENSG00000101265,ENSG00000095970,ENSG00000163734,ENSG00000163823,ENSG00000134061,ENSG00000100060,ENSG00000117091,ENSG00000169252,ENSG00000186818,ENSG00000186407,ENSG00000168918,ENSG00000204287,ENSG00000142405,ENSG00000186517,ENSG00000118640,ENSG00000011600…
GO:0046649	lymphocyte activation	biological_process	4.6548e-41	4.9008e-38	94	549	625	19006	ENSG00000090339,ENSG00000057657,ENSG00000155659,ENSG00000276231,ENSG00000120659,ENSG00000131042,ENSG00000028277,ENSG00000122223,ENSG00000237541,ENSG00000196189,ENSG00000197471,ENSG00000077420,ENSG00000168918,ENSG00000155307,ENSG00000204287,ENSG00000123338,ENSG00000163513,ENSG00000186818,ENSG00000135046,ENSG00000134061,ENSG00000100060,ENSG00000117091,ENSG00000010671,ENSG00000114013,ENSG00000163563…
GO:0050900	leukocyte migration	biological_process	5.2204e-41	5.2346e-38	77	549	401	19006	ENSG00000124731,ENSG00000119535,ENSG00000141968,ENSG00000232810,ENSG00000101336,ENSG00000213654,ENSG00000105851,ENSG00000160593,ENSG00000171051,ENSG00000169429,ENSG00000204472,ENSG00000143546,ENSG00000160791,ENSG00000277632,ENSG00000136244,ENSG00000134242,ENSG00000140678,ENSG00000171049,ENSG00000129465,ENSG00000115594,ENSG00000100985,ENSG00000197471,ENSG00000163220,ENSG00000117115,ENSG00000147443…
GO:0007165	signal transduction	biological_process	4.4499e-40	4.2592e-37	308	549	5615	19006	ENSG00000178726,ENSG00000169896,ENSG00000188042,ENSG00000111424,ENSG00000108691,ENSG00000171522,ENSG00000203710,ENSG00000145428,ENSG00000154764,ENSG00000011422,ENSG00000085265,ENSG00000111348,ENSG00000143119,ENSG00000115604,ENSG00000121281,ENSG00000131355,ENSG00000175544,ENSG00000167083,ENSG00000185924,ENSG00000183484,ENSG00000235568,ENSG00000007264,ENSG00000070190,ENSG00000276085,ENSG00000122861…
GO:0006950	response to stress	biological_process	3.2131e-39	2.9416e-36	245	549	3836	19006	ENSG00000122861,ENSG00000119630,ENSG00000115919,ENSG00000154589,ENSG00000090382,ENSG00000276085,ENSG00000235568,ENSG00000095585,ENSG00000185924,ENSG00000007264,ENSG00000177575,ENSG00000126759,ENSG00000166523,ENSG00000010610,ENSG00000239839,ENSG00000131981,ENSG00000135077,ENSG00000162711,ENSG00000198771,ENSG00000137757,ENSG00000163131,ENSG00000169704,ENSG00000158517,ENSG00000163221,ENSG00000158473…
GO:0043299	leukocyte degranulation	biological_process	4.8299e-39	4.2376e-36	85	549	527	19006	ENSG00000131355,ENSG00000143119,ENSG00000000938,ENSG00000085265,ENSG00000011422,ENSG00000026508,ENSG00000167613,ENSG00000197766,ENSG00000171860,ENSG00000203710,ENSG00000165025,ENSG00000051523,ENSG00000102879,ENSG00000129450,ENSG00000086730,ENSG00000118308,ENSG00000148346,ENSG00000271605,ENSG00000169896,ENSG00000165168,ENSG00000018280,ENSG00000112299,ENSG00000160255,ENSG00000130755,ENSG00000104918…
GO:0009605	response to external stimulus	biological_process	2.0311e-38	1.7108e-35	180	549	2299	19006	ENSG00000115935,ENSG00000170989,ENSG00000112486,ENSG00000101017,ENSG00000115009,ENSG00000130592,ENSG00000160013,ENSG00000275302,ENSG00000134516,ENSG00000106952,ENSG00000162772,ENSG00000158869,ENSG00000121807,ENSG00000108700,ENSG00000183486,ENSG00000196839,ENSG00000163736,ENSG00000125735,ENSG00000124102,ENSG00000168071,ENSG00000081041,ENSG00000000938,ENSG00000260314,ENSG00000154451,ENSG00000110324…
GO:0002444	myeloid leukocyte mediated immunity	biological_process	2.491e-38	2.0174e-35	85	549	538	19006	ENSG00000163131,ENSG00000160883,ENSG00000131981,ENSG00000126759,ENSG00000139572,ENSG00000121807,ENSG00000163221,ENSG00000158869,ENSG00000103811,ENSG00000163736,ENSG00000122861,ENSG00000235568,ENSG00000090382,ENSG00000165168,ENSG00000160255,ENSG00000018280,ENSG00000112299,ENSG00000105383,ENSG00000257335,ENSG00000167851,ENSG00000130755,ENSG00000066294,ENSG00000104918,ENSG00000133246,ENSG00000101307…
GO:0007159	leukocyte cell-cell adhesion	biological_process	2.5875e-38	2.018e-35	81	549	490	19006	ENSG00000171522,ENSG00000160223,ENSG00000196735,ENSG00000108691,ENSG00000102879,ENSG00000136630,ENSG00000136634,ENSG00000165025,ENSG00000186827,ENSG00000156127,ENSG00000143365,ENSG00000115604,ENSG00000204103,ENSG00000198435,ENSG00000122122,ENSG00000168071,ENSG00000026508,ENSG00000242574,ENSG00000102524,ENSG00000125538,ENSG00000115598,ENSG00000158869,ENSG00000121807,ENSG00000158473,ENSG00000196839…
GO:0045055	regulated secretory pathway	biological_process	4.6099e-38	3.4668e-35	85	549	543	19006	ENSG00000143546,ENSG00000145287,ENSG00000125810,ENSG00000277632,ENSG00000105851,ENSG00000171051,ENSG00000028137,ENSG00000103187,ENSG00000140678,ENSG00000229314,ENSG00000171049,ENSG00000101336,ENSG00000197249,ENSG00000183019,ENSG00000123329,ENSG00000010671,ENSG00000163563,ENSG00000005381,ENSG00000186431,ENSG00000197405,ENSG00000258227,ENSG00000169397,ENSG00000169403,ENSG00000204577,ENSG00000011600…
GO:0002275	myeloid cell activation involved in immune response	biological_process	8.2785e-38	6.011e-35	84	549	533	19006	ENSG00000160883,ENSG00000163131,ENSG00000126759,ENSG00000131981,ENSG00000139572,ENSG00000135077,ENSG00000158869,ENSG00000121807,ENSG00000163221,ENSG00000122861,ENSG00000163736,ENSG00000103811,ENSG00000235568,ENSG00000090382,ENSG00000165168,ENSG00000160255,ENSG00000112299,ENSG00000018280,ENSG00000257335,ENSG00000167851,ENSG00000105383,ENSG00000066294,ENSG00000104918,ENSG00000130755,ENSG00000101307…
GO:0050778	positive regulation of immune response	biological_process	3.9124e-37	2.7461e-34	92	549	662	19006	ENSG00000082074,ENSG00000154589,ENSG00000235568,ENSG00000158869,ENSG00000121807,ENSG00000158473,ENSG00000196839,ENSG00000118513,ENSG00000154611,ENSG00000126759,ENSG00000131981,ENSG00000166523,ENSG00000010610,ENSG00000162711,ENSG00000135077,ENSG00000163131,ENSG00000167851,ENSG00000101017,ENSG00000081237,ENSG00000018280,ENSG00000160255,ENSG00000115935,ENSG00000226979,ENSG00000166501,ENSG00000169896…
GO:0007166	cell surface receptor signaling pathway	biological_process	9.7339e-37	6.6118e-34	188	549	2584	19006	ENSG00000150782,ENSG00000015285,ENSG00000119535,ENSG00000121797,ENSG00000173198,ENSG00000101336,ENSG00000140945,ENSG00000043462,ENSG00000198400,ENSG00000100368,ENSG00000179921,ENSG00000010671,ENSG00000118523,ENSG00000174944,ENSG00000171051,ENSG00000168913,ENSG00000198576,ENSG00000160791,ENSG00000101096,ENSG00000216490,ENSG00000112799,ENSG00000140678,ENSG00000171049,ENSG00000139567,ENSG00000107984…
GO:0045087	innate immune response	biological_process	1.099e-36	7.232e-34	102	549	817	19006	ENSG00000169896,ENSG00000148346,ENSG00000174004,ENSG00000101916,ENSG00000196664,ENSG00000108691,ENSG00000102879,ENSG00000155629,ENSG00000102962,ENSG00000196735,ENSG00000051523,ENSG00000164047,ENSG00000165025,ENSG00000203710,ENSG00000197766,ENSG00000019169,ENSG00000132514,ENSG00000108688,ENSG00000026508,ENSG00000115598,ENSG00000260314,ENSG00000154451,ENSG00000085265,ENSG00000000938,ENSG00000109943…
GO:0070486	leukocyte aggregation	biological_process	4.4199e-36	2.8203e-33	76	549	458	19006	ENSG00000106003,ENSG00000112486,ENSG00000112299,ENSG00000018280,ENSG00000163154,ENSG00000125084,ENSG00000158481,ENSG00000167851,ENSG00000134516,ENSG00000169508,ENSG00000106952,ENSG00000166523,ENSG00000131981,ENSG00000127152,ENSG00000010610,ENSG00000135077,ENSG00000162711,ENSG00000158869,ENSG00000121807,ENSG00000158473,ENSG00000196839,ENSG00000118513,ENSG00000105246,ENSG00000125735,ENSG00000198435…
GO:0023052	signaling	biological_process	1.0012e-35	6.2006e-33	316	549	6160	19006	ENSG00000081041,ENSG00000110324,ENSG00000090104,ENSG00000132514,ENSG00000102760,ENSG00000137101,ENSG00000187474,ENSG00000121858,ENSG00000165025,ENSG00000106991,ENSG00000102879,ENSG00000129450,ENSG00000155629,ENSG00000120875,ENSG00000112486,ENSG00000132329,ENSG00000112299,ENSG00000130592,ENSG00000109452,ENSG00000171631,ENSG00000126264,ENSG00000149781,ENSG00000106952,ENSG00000101307,ENSG00000155926…
GO:0044700	single organism signaling	biological_process	1.9675e-35	1.1837e-32	315	549	6148	19006	ENSG00000139567,ENSG00000185897,ENSG00000112799,ENSG00000158270,ENSG00000118523,ENSG00000099860,ENSG00000100368,ENSG00000141574,ENSG00000198400,ENSG00000043462,ENSG00000140945,ENSG00000101336,ENSG00000136167,ENSG00000015285,ENSG00000011600,ENSG00000186517,ENSG00000118640,ENSG00000100365,ENSG00000142405,ENSG00000204287,ENSG00000169252,ENSG00000117091,ENSG00000163823,ENSG00000126860,ENSG00000163734…
GO:0060326	cell chemotaxis	biological_process	2.5824e-35	1.5105e-32	58	549	253	19006	ENSG00000169508,ENSG00000276070,ENSG00000141968,ENSG00000275302,ENSG00000119535,ENSG00000124731,ENSG00000141480,ENSG00000115009,ENSG00000160255,ENSG00000170989,ENSG00000112486,ENSG00000198121,ENSG00000213654,ENSG00000277632,ENSG00000160791,ENSG00000276085,ENSG00000143546,ENSG00000169429,ENSG00000204472,ENSG00000119630,ENSG00000163736,ENSG00000154928,ENSG00000125735,ENSG00000171051,ENSG00000160593…
GO:0036230	granulocyte activation	biological_process	2.9906e-35	1.702e-32	78	549	492	19006	ENSG00000158869,ENSG00000121807,ENSG00000163221,ENSG00000160883,ENSG00000163131,ENSG00000139572,ENSG00000126759,ENSG00000131981,ENSG00000235568,ENSG00000090382,ENSG00000122861,ENSG00000163736,ENSG00000103811,ENSG00000160255,ENSG00000112299,ENSG00000018280,ENSG00000165168,ENSG00000133246,ENSG00000101307,ENSG00000134516,ENSG00000257335,ENSG00000105383,ENSG00000167851,ENSG00000104918,ENSG00000130755…
GO:0002250	adaptive immune response	biological_process	3.3998e-35	1.884e-32	66	549	343	19006	ENSG00000122122,ENSG00000109943,ENSG00000115604,ENSG00000125538,ENSG00000167613,ENSG00000132514,ENSG00000102524,ENSG00000203710,ENSG00000165025,ENSG00000136634,ENSG00000141655,ENSG00000136630,ENSG00000160223,ENSG00000086730,ENSG00000101916,ENSG00000143365,ENSG00000156127,ENSG00000166501,ENSG00000158488,ENSG00000112486,ENSG00000226979,ENSG00000175857,ENSG00000018280,ENSG00000101017,ENSG00000158481…
GO:0016337	single organismal cell-cell adhesion	biological_process	4.1801e-35	2.2569e-32	93	549	726	19006	ENSG00000143546,ENSG00000171840,ENSG00000125810,ENSG00000105851,ENSG00000160593,ENSG00000204472,ENSG00000136244,ENSG00000140678,ENSG00000134242,ENSG00000129465,ENSG00000232810,ENSG00000115956,ENSG00000136167,ENSG00000150782,ENSG00000141968,ENSG00000015285,ENSG00000114013,ENSG00000223865,ENSG00000151882,ENSG00000186818,ENSG00000135046,ENSG00000163513,ENSG00000169403,ENSG00000117091,ENSG00000077420…
GO:0032940	secretion by cell	biological_process	5.507e-35	2.899e-32	133	549	1435	19006	ENSG00000179639,ENSG00000028277,ENSG00000163220,ENSG00000117115,ENSG00000127951,ENSG00000104783,ENSG00000163823,ENSG00000011600,ENSG00000142405,ENSG00000118640,ENSG00000145879,ENSG00000043462,ENSG00000101336,ENSG00000123329,ENSG00000183019,ENSG00000118523,ENSG00000182782,ENSG00000010671,ENSG00000186431,ENSG00000125810,ENSG00000174125,ENSG00000171051,ENSG00000171049,ENSG00000140678,ENSG00000103187…
GO:0044459	plasma membrane part	cellular_component	6.7799e-35	3.4821e-32	182	549	2549	19006	ENSG00000164674,ENSG00000196839,ENSG00000174837,ENSG00000158869,ENSG00000121807,ENSG00000261371,ENSG00000139572,ENSG00000241106,ENSG00000155926,ENSG00000101307,ENSG00000106952,ENSG00000100427,ENSG00000105383,ENSG00000171631,ENSG00000066294,ENSG00000160013,ENSG00000111181,ENSG00000101017,ENSG00000081237,ENSG00000132329,ENSG00000116701,ENSG00000112486,ENSG00000054219,ENSG00000082397,ENSG00000170989…
GO:0034109	homotypic cell-cell adhesion	biological_process	9.9853e-35	5.0062e-32	79	549	521	19006	ENSG00000114013,ENSG00000223865,ENSG00000115956,ENSG00000136167,ENSG00000015285,ENSG00000141968,ENSG00000150782,ENSG00000136244,ENSG00000134242,ENSG00000129465,ENSG00000143546,ENSG00000105851,ENSG00000160593,ENSG00000204472,ENSG00000057657,ENSG00000090339,ENSG00000276231,ENSG00000120659,ENSG00000155659,ENSG00000131042,ENSG00000122223,ENSG00000197471,ENSG00000163220,ENSG00000237541,ENSG00000196189…
GO:0002446	neutrophil mediated immunity	biological_process	2.5286e-34	1.2382e-31	77	549	493	19006	ENSG00000257335,ENSG00000167851,ENSG00000105383,ENSG00000130755,ENSG00000104918,ENSG00000133246,ENSG00000101307,ENSG00000134516,ENSG00000165168,ENSG00000160255,ENSG00000018280,ENSG00000112299,ENSG00000103811,ENSG00000163736,ENSG00000122861,ENSG00000235568,ENSG00000090382,ENSG00000163131,ENSG00000160883,ENSG00000139572,ENSG00000126759,ENSG00000131981,ENSG00000163221,ENSG00000158869,ENSG00000085265…
GO:0042110	T cell activation	biological_process	5.4486e-34	2.5496e-31	73	549	450	19006	ENSG00000077420,ENSG00000123338,ENSG00000204287,ENSG00000163513,ENSG00000186818,ENSG00000135046,ENSG00000117091,ENSG00000090339,ENSG00000057657,ENSG00000155659,ENSG00000120659,ENSG00000276231,ENSG00000122223,ENSG00000131042,ENSG00000196189,ENSG00000237541,ENSG00000197471,ENSG00000129465,ENSG00000134242,ENSG00000136244,ENSG00000204472,ENSG00000160593,ENSG00000105851,ENSG00000114013,ENSG00000223865…
GO:0070489	T cell aggregation	biological_process	5.4486e-34	2.5496e-31	73	549	450	19006	ENSG00000136634,ENSG00000165025,ENSG00000171522,ENSG00000160223,ENSG00000196735,ENSG00000108691,ENSG00000136630,ENSG00000102879,ENSG00000143365,ENSG00000186827,ENSG00000156127,ENSG00000198435,ENSG00000122122,ENSG00000168071,ENSG00000115604,ENSG00000204103,ENSG00000125538,ENSG00000115598,ENSG00000242574,ENSG00000102524,ENSG00000131981,ENSG00000166523,ENSG00000127152,ENSG00000010610,ENSG00000162711…
GO:0042119	neutrophil activation	biological_process	6.2523e-34	2.8621e-31	76	549	486	19006	ENSG00000127951,ENSG00000100985,ENSG00000172322,ENSG00000163220,ENSG00000117115,ENSG00000137462,ENSG00000131042,ENSG00000143226,ENSG00000170458,ENSG00000139278,ENSG00000158825,ENSG00000123338,ENSG00000118640,ENSG00000011600,ENSG00000169385,ENSG00000169397,ENSG00000204577,ENSG00000169403,ENSG00000197405,ENSG00000258227,ENSG00000186431,ENSG00000163563,ENSG00000005381,ENSG00000197249,ENSG00000183019…
GO:0071593	lymphocyte aggregation	biological_process	6.3942e-34	2.8647e-31	73	549	451	19006	ENSG00000167851,ENSG00000158481,ENSG00000125084,ENSG00000106952,ENSG00000134516,ENSG00000169508,ENSG00000112486,ENSG00000106003,ENSG00000163154,ENSG00000018280,ENSG00000112299,ENSG00000125735,ENSG00000105246,ENSG00000162711,ENSG00000135077,ENSG00000010610,ENSG00000166523,ENSG00000127152,ENSG00000131981,ENSG00000118513,ENSG00000196839,ENSG00000158473,ENSG00000121807,ENSG00000158869,ENSG00000115598…
GO:0007154	cell communication	biological_process	1.1468e-33	5.0307e-31	316	549	6295	19006	ENSG00000260314,ENSG00000111846,ENSG00000000938,ENSG00000100055,ENSG00000026508,ENSG00000148400,ENSG00000108688,ENSG00000121966,ENSG00000198435,Novel00424,ENSG00000100095,ENSG00000136689,ENSG00000163421,ENSG00000196664,ENSG00000101916,ENSG00000099985,ENSG00000113070,ENSG00000166501,ENSG00000186827,ENSG00000136634,ENSG00000051523,ENSG00000102962,ENSG00000105383,ENSG00000275302,ENSG00000134516,ENSG…
GO:0046903	secretion	biological_process	1.185e-33	5.0922e-31	137	549	1559	19006	ENSG00000160883,ENSG00000137757,ENSG00000163131,ENSG00000126759,ENSG00000166523,ENSG00000131981,ENSG00000162711,ENSG00000135077,ENSG00000163221,ENSG00000122861,ENSG00000122862,ENSG00000235568,ENSG00000090382,ENSG00000165168,ENSG00000160255,ENSG00000018280,ENSG00000167851,ENSG00000257335,ENSG00000104918,ENSG00000130755,ENSG00000133246,ENSG00000203710,ENSG00000141655,ENSG00000171860,ENSG00000171522…
GO:0002283	neutrophil activation involved in immune response	biological_process	1.8423e-33	7.6063e-31	75	549	480	19006	ENSG00000127951,ENSG00000137462,ENSG00000143226,ENSG00000131042,ENSG00000170458,ENSG00000139278,ENSG00000158825,ENSG00000100985,ENSG00000172322,ENSG00000163220,ENSG00000117115,ENSG00000011600,ENSG00000169385,ENSG00000123338,ENSG00000118640,ENSG00000197405,ENSG00000258227,ENSG00000169397,ENSG00000169403,ENSG00000204577,ENSG00000163563,ENSG00000005381,ENSG00000186431,ENSG00000197249,ENSG00000183019…
GO:0043312	neutrophil degranulation	biological_process	1.8423e-33	7.6063e-31	75	549	480	19006	ENSG00000171049,ENSG00000103187,ENSG00000028137,ENSG00000229314,ENSG00000140678,ENSG00000145287,ENSG00000125810,ENSG00000143546,ENSG00000171051,ENSG00000163563,ENSG00000005381,ENSG00000186431,ENSG00000183019,ENSG00000197249,ENSG00000123329,ENSG00000169385,ENSG00000011600,ENSG00000118640,ENSG00000123338,ENSG00000258227,ENSG00000197405,ENSG00000204577,ENSG00000169403,ENSG00000169397,ENSG00000127951…
GO:0007155	cell adhesion	biological_process	2.6985e-33	1.0927e-30	130	549	1461	19006	ENSG00000077420,ENSG00000204287,ENSG00000186818,ENSG00000163823,ENSG00000117091,ENSG00000155659,ENSG00000196189,ENSG00000163220,ENSG00000197471,ENSG00000140678,ENSG00000171049,ENSG00000139567,ENSG00000171840,ENSG00000125810,ENSG00000160593,ENSG00000118523,ENSG00000101336,ENSG00000140945,ENSG00000115165,ENSG00000150782,ENSG00000015285,ENSG00000136167,ENSG00000119535,ENSG00000108691,ENSG00000160223…
GO:0022610	biological adhesion	biological_process	5.0952e-33	2.0243e-30	130	549	1470	19006	ENSG00000140945,ENSG00000101336,ENSG00000136167,ENSG00000119535,ENSG00000150782,ENSG00000015285,ENSG00000115165,ENSG00000118523,ENSG00000125810,ENSG00000171840,ENSG00000160593,ENSG00000139567,ENSG00000171049,ENSG00000140678,ENSG00000197471,ENSG00000196189,ENSG00000163220,ENSG00000155659,ENSG00000186818,ENSG00000117091,ENSG00000163823,ENSG00000077420,ENSG00000204287,ENSG00000169508,ENSG00000186891…
GO:0006935	chemotaxis	biological_process	8.8229e-33	3.3779e-30	79	549	560	19006	ENSG00000183134,ENSG00000198121,ENSG00000198400,ENSG00000213654,ENSG00000141480,ENSG00000141968,ENSG00000119535,ENSG00000124731,ENSG00000140945,ENSG00000121797,ENSG00000173198,ENSG00000171049,ENSG00000136244,ENSG00000169429,ENSG00000204472,ENSG00000154928,ENSG00000171051,ENSG00000160593,ENSG00000105851,ENSG00000277632,ENSG00000160791,ENSG00000122877,ENSG00000143546,ENSG00000120659,ENSG00000163734…
GO:0042330	taxis	biological_process	8.8229e-33	3.3779e-30	79	549	560	19006	ENSG00000120659,ENSG00000151490,ENSG00000142871,ENSG00000163734,ENSG00000197471,ENSG00000117115,ENSG00000163220,ENSG00000147443,ENSG00000025708,ENSG00000123338,ENSG00000120949,ENSG00000169385,ENSG00000163823,ENSG00000169403,ENSG00000160712,ENSG00000197405,ENSG00000151882,ENSG00000135046,ENSG00000198400,ENSG00000213654,ENSG00000198121,ENSG00000183134,ENSG00000141480,ENSG00000124731,ENSG00000119535…
GO:0098602	single organism cell adhesion	biological_process	9.7045e-33	3.6491e-30	93	549	778	19006	ENSG00000163154,ENSG00000160255,ENSG00000112299,ENSG00000018280,ENSG00000112486,ENSG00000106003,ENSG00000106952,ENSG00000134516,ENSG00000169508,ENSG00000158481,ENSG00000167851,ENSG00000125084,ENSG00000149781,ENSG00000158473,ENSG00000196839,ENSG00000118513,ENSG00000158869,ENSG00000121807,ENSG00000166523,ENSG00000127152,ENSG00000010610,ENSG00000131981,ENSG00000135077,ENSG00000162711,ENSG00000125735…
GO:0030595	leukocyte chemotaxis	biological_process	6.9132e-32	2.5539e-29	49	549	195	19006	ENSG00000117115,ENSG00000163220,ENSG00000125538,ENSG00000108688,ENSG00000121966,ENSG00000120659,ENSG00000163734,ENSG00000081041,ENSG00000151490,ENSG00000160712,ENSG00000163823,ENSG00000135046,ENSG00000197405,ENSG00000171860,ENSG00000123338,ENSG00000136634,ENSG00000141655,ENSG00000165025,ENSG00000102962,ENSG00000102879,ENSG00000108691,ENSG00000119535,ENSG00000275302,ENSG00000141968,ENSG00000124731…
GO:0051707	response to other organism	biological_process	1.1132e-31	4.0414e-29	95	549	815	19006	ENSG00000112799,ENSG00000187796,ENSG00000136244,ENSG00000028137,ENSG00000103187,ENSG00000134242,ENSG00000140678,ENSG00000174125,ENSG00000169429,ENSG00000145287,ENSG00000277632,ENSG00000160791,ENSG00000143546,ENSG00000100368,ENSG00000005381,ENSG00000114013,ENSG00000010671,ENSG00000102575,ENSG00000150782,ENSG00000123685,ENSG00000124731,ENSG00000101336,ENSG00000232810,ENSG00000169413,ENSG00000120949…
GO:0043207	response to external biotic stimulus	biological_process	1.4954e-31	5.337e-29	95	549	818	19006	ENSG00000136634,ENSG00000141655,ENSG00000165025,ENSG00000164047,ENSG00000051523,ENSG00000102962,ENSG00000171522,ENSG00000108691,ENSG00000196664,ENSG00000101916,ENSG00000186827,ENSG00000148346,ENSG00000156127,ENSG00000178726,ENSG00000168071,ENSG00000081041,ENSG00000125538,ENSG00000000938,ENSG00000110324,ENSG00000260314,ENSG00000148400,ENSG00000121966,ENSG00000135077,ENSG00000162711,ENSG00000126759…
GO:0009617	response to bacterium	biological_process	4.0425e-31	1.4187e-28	75	549	517	19006	ENSG00000141655,ENSG00000136634,ENSG00000164047,ENSG00000165025,ENSG00000171522,ENSG00000051523,ENSG00000108691,ENSG00000148346,ENSG00000186827,ENSG00000178726,ENSG00000081041,ENSG00000125538,ENSG00000000938,ENSG00000260314,ENSG00000110324,ENSG00000148400,ENSG00000239839,ENSG00000126759,ENSG00000166523,ENSG00000010610,ENSG00000135077,ENSG00000162711,ENSG00000158869,ENSG00000163221,ENSG00000158473…
GO:0001816	cytokine production	biological_process	6.5797e-31	2.2713e-28	83	549	649	19006	ENSG00000124731,ENSG00000150782,ENSG00000102575,ENSG00000232810,ENSG00000043462,ENSG00000213654,ENSG00000223865,ENSG00000010671,ENSG00000141480,ENSG00000114013,ENSG00000105851,ENSG00000174125,ENSG00000143546,ENSG00000101096,ENSG00000277632,ENSG00000185897,ENSG00000136244,ENSG00000229314,ENSG00000134242,ENSG00000129465,ENSG00000187796,ENSG00000197471,ENSG00000163220,ENSG00000137462,ENSG00000131042…
GO:0051716	cellular response to stimulus	biological_process	1.217e-30	4.1333e-28	330	549	6931	19006	ENSG00000204472,ENSG00000111452,ENSG00000187800,ENSG00000154928,ENSG00000196557,ENSG00000187796,ENSG00000136244,ENSG00000028137,ENSG00000134242,ENSG00000141968,ENSG00000127124,ENSG00000124731,ENSG00000232810,ENSG00000196154,ENSG00000165457,ENSG00000141480,ENSG00000160712,ENSG00000204577,ENSG00000050730,ENSG00000122694,ENSG00000163513,ENSG00000197405,ENSG00000151882,ENSG00000140030,ENSG00000115590…
GO:0009607	response to biotic stimulus	biological_process	1.5194e-30	5.0785e-28	96	549	860	19006	ENSG00000158473,ENSG00000108700,ENSG00000183486,ENSG00000158869,ENSG00000163221,ENSG00000126759,ENSG00000166523,ENSG00000010610,ENSG00000239839,ENSG00000135077,ENSG00000162711,ENSG00000090382,ENSG00000154589,ENSG00000124102,ENSG00000163736,ENSG00000160013,ENSG00000101017,ENSG00000115009,ENSG00000018280,ENSG00000226979,ENSG00000115935,ENSG00000186891,ENSG00000106952,ENSG00000134516,ENSG00000069431…
GO:0006887	exocytosis	biological_process	1.6631e-30	5.4718e-28	96	549	873	19006	ENSG00000122862,ENSG00000163736,ENSG00000103811,ENSG00000122861,ENSG00000235568,ENSG00000090382,ENSG00000163131,ENSG00000160883,ENSG00000139572,ENSG00000126759,ENSG00000131981,ENSG00000164674,ENSG00000108700,ENSG00000121807,ENSG00000163221,ENSG00000158869,ENSG00000257335,ENSG00000105383,ENSG00000167851,ENSG00000130755,ENSG00000104918,ENSG00000149781,ENSG00000066294,ENSG00000101307,ENSG00000133246…
GO:0031226	intrinsic component of plasma membrane	cellular_component	2.2461e-30	7.2765e-28	132	549	1607	19006	ENSG00000158488,ENSG00000186827,ENSG00000271605,ENSG00000113070,ENSG00000089327,ENSG00000101916,ENSG00000051523,ENSG00000129450,ENSG00000121858,ENSG00000106991,ENSG00000169442,ENSG00000026508,ENSG00000137101,ENSG00000187474,ENSG00000260314,ENSG00000138185,ENSG00000149418,ENSG00000121807,ENSG00000174837,ENSG00000158869,ENSG00000139572,ENSG00000101307,ENSG00000106952,ENSG00000066294,ENSG00000105383…
GO:0050865	regulation of cell activation	biological_process	5.902e-30	1.883e-27	71	549	488	19006	ENSG00000169508,ENSG00000133246,ENSG00000066294,ENSG00000167851,ENSG00000101017,ENSG00000112299,ENSG00000163154,ENSG00000235568,ENSG00000105246,ENSG00000125735,ENSG00000158869,ENSG00000121807,ENSG00000196839,ENSG00000158473,ENSG00000118513,ENSG00000131981,ENSG00000010610,ENSG00000135077,ENSG00000162711,ENSG00000242574,ENSG00000102524,ENSG00000000938,ENSG00000125538,ENSG00000115598,ENSG00000154127…
GO:0040011	locomotion	biological_process	7.3339e-30	2.3049e-27	134	549	1652	19006	ENSG00000198910,ENSG00000154764,ENSG00000111348,ENSG00000125538,ENSG00000085265,ENSG00000011422,ENSG00000171522,ENSG00000108691,ENSG00000171860,ENSG00000141655,ENSG00000203710,ENSG00000169896,ENSG00000178726,ENSG00000184922,ENSG00000160255,ENSG00000169508,ENSG00000276070,ENSG00000186891,ENSG00000104918,ENSG00000140932,ENSG00000167851,ENSG00000163221,ENSG00000010610,ENSG00000127152,ENSG00000131981…
GO:0098609	cell-cell adhesion	biological_process	8.585e-30	2.6584e-27	96	549	914	19006	ENSG00000134242,ENSG00000140678,ENSG00000136244,ENSG00000129465,ENSG00000171840,ENSG00000143546,ENSG00000125810,ENSG00000160593,ENSG00000105851,ENSG00000204472,ENSG00000114013,ENSG00000223865,ENSG00000232810,ENSG00000140945,ENSG00000115956,ENSG00000015285,ENSG00000141968,ENSG00000150782,ENSG00000136167,ENSG00000077420,ENSG00000204287,ENSG00000123338,ENSG00000151882,ENSG00000163513,ENSG00000135046…
GO:0005887	integral component of plasma membrane	cellular_component	2.3978e-29	7.3174e-27	127	549	1540	19006	ENSG00000174944,ENSG00000183134,ENSG00000100368,ENSG00000198400,ENSG00000198121,ENSG00000186431,ENSG00000232810,ENSG00000198223,ENSG00000173198,ENSG00000121797,ENSG00000119535,ENSG00000139567,ENSG00000171049,ENSG00000028137,ENSG00000136244,ENSG00000140678,ENSG00000185897,ENSG00000127954,ENSG00000255398,ENSG00000160791,ENSG00000171840,ENSG00000174125,ENSG00000154928,ENSG00000171051,ENSG00000108932…
GO:0004872	receptor activity	molecular_function	2.5268e-29	7.6009e-27	127	549	1504	19006	ENSG00000121797,ENSG00000173198,ENSG00000198223,ENSG00000187037,ENSG00000119535,ENSG00000124731,ENSG00000114013,ENSG00000174944,ENSG00000239998,ENSG00000182782,ENSG00000100368,ENSG00000183134,ENSG00000179921,ENSG00000165457,ENSG00000198121,ENSG00000198400,ENSG00000125810,ENSG00000160791,ENSG00000158270,ENSG00000255398,ENSG00000174125,ENSG00000111452,ENSG00000171051,ENSG00000154928,ENSG00000163606…
GO:0044425	membrane part	cellular_component	3.7044e-29	1.0933e-26	324	549	6866	19006	ENSG00000127954,ENSG00000255398,ENSG00000105851,ENSG00000124942,ENSG00000143333,ENSG00000162723,ENSG00000157111,ENSG00000198223,ENSG00000115956,ENSG00000132965,ENSG00000204482,ENSG00000186074,ENSG00000187037,ENSG00000239998,ENSG00000114013,ENSG00000223865,ENSG00000258227,ENSG00000135046,ENSG00000169403,ENSG00000059377,ENSG00000142512,ENSG00000123338,ENSG00000120949,ENSG00000185862,ENSG00000143226…
GO:0060089	molecular transducer activity	molecular_function	3.7384e-29	1.0933e-26	141	549	1814	19006	ENSG00000163220,ENSG00000197471,ENSG00000107984,ENSG00000189067,ENSG00000179639,ENSG00000147443,ENSG00000105609,ENSG00000137841,ENSG00000213903,ENSG00000095970,ENSG00000117091,ENSG00000126860,ENSG00000163823,ENSG00000134061,ENSG00000186818,ENSG00000169252,ENSG00000161944,ENSG00000204287,ENSG00000060558,ENSG00000011600,ENSG00000119535,ENSG00000121797,ENSG00000173198,ENSG00000100368,ENSG00000183134…
GO:0031224	intrinsic component of membrane	cellular_component	9.7112e-29	2.8012e-26	288	549	5763	19006	ENSG00000258227,ENSG00000169403,ENSG00000059377,ENSG00000142512,ENSG00000123338,ENSG00000120949,ENSG00000122223,ENSG00000168675,ENSG00000170458,ENSG00000185862,ENSG00000143226,ENSG00000203747,ENSG00000103569,ENSG00000137331,ENSG00000166428,ENSG00000181585,ENSG00000151490,ENSG00000038945,ENSG00000255398,ENSG00000127954,ENSG00000162723,ENSG00000143333,ENSG00000132965,ENSG00000204482,ENSG00000198223…
GO:0002694	regulation of leukocyte activation	biological_process	1.1376e-28	3.2371e-26	67	549	454	19006	ENSG00000101096,ENSG00000204472,ENSG00000129465,ENSG00000134242,ENSG00000136244,ENSG00000204482,ENSG00000141968,ENSG00000150782,ENSG00000186074,ENSG00000114013,ENSG00000163563,ENSG00000010671,ENSG00000223865,ENSG00000163513,ENSG00000186818,ENSG00000135046,ENSG00000169403,ENSG00000123338,ENSG00000118640,ENSG00000168918,ENSG00000155307,ENSG00000204287,ENSG00000179639,ENSG00000122223,ENSG00000131042…
GO:0050867	positive regulation of cell activation	biological_process	2.6529e-28	7.4483e-26	55	549	302	19006	ENSG00000101017,ENSG00000114013,ENSG00000112299,ENSG00000118523,ENSG00000010671,ENSG00000223865,ENSG00000115956,ENSG00000169508,ENSG00000150782,ENSG00000141968,ENSG00000121807,ENSG00000158869,ENSG00000136244,ENSG00000118513,ENSG00000158473,ENSG00000196839,ENSG00000134242,ENSG00000135077,ENSG00000162711,ENSG00000010610,ENSG00000101096,ENSG00000105246,ENSG00000204472,ENSG00000125735,ENSG00000057657…
GO:0002764	immune response-regulating signaling pathway	biological_process	4.674e-28	1.295e-25	69	549	495	19006	ENSG00000167851,ENSG00000081237,ENSG00000101017,ENSG00000160255,ENSG00000115935,ENSG00000082074,ENSG00000154589,ENSG00000235568,ENSG00000103811,ENSG00000158869,ENSG00000196839,ENSG00000154611,ENSG00000166523,ENSG00000010610,ENSG00000131981,ENSG00000135077,ENSG00000163131,ENSG00000187474,ENSG00000019169,ENSG00000132514,ENSG00000000938,ENSG00000085265,ENSG00000166501,ENSG00000169896,ENSG00000196664…
GO:0031347	regulation of defense response	biological_process	4.9725e-28	1.3598e-25	82	549	695	19006	ENSG00000134516,ENSG00000167851,ENSG00000163154,ENSG00000160255,ENSG00000226979,ENSG00000154589,ENSG00000158869,ENSG00000121807,ENSG00000163221,ENSG00000196839,ENSG00000158473,ENSG00000154611,ENSG00000166523,ENSG00000126759,ENSG00000010610,ENSG00000135077,ENSG00000162711,ENSG00000137757,ENSG00000163131,ENSG00000019169,ENSG00000132514,ENSG00000000938,ENSG00000125538,ENSG00000115598,ENSG00000085265…
GO:0016477	cell migration	biological_process	1.1046e-27	2.9821e-25	110	549	1233	19006	ENSG00000160791,ENSG00000101096,ENSG00000277632,ENSG00000143546,ENSG00000204472,ENSG00000169429,ENSG00000198576,ENSG00000154928,ENSG00000171051,ENSG00000160593,ENSG00000105851,ENSG00000129465,ENSG00000171049,ENSG00000139567,ENSG00000140678,ENSG00000134242,ENSG00000136244,ENSG00000140945,ENSG00000101336,ENSG00000232810,ENSG00000141968,ENSG00000136167,ENSG00000119535,ENSG00000124731,ENSG00000141480…
GO:0016021	integral component of membrane	cellular_component	1.8421e-27	4.882e-25	281	549	5644	19006	ENSG00000102575,ENSG00000119535,ENSG00000121797,ENSG00000173198,ENSG00000198121,ENSG00000186431,ENSG00000166558,ENSG00000179921,ENSG00000183134,ENSG00000182782,ENSG00000174944,ENSG00000163606,ENSG00000171051,ENSG00000160593,ENSG00000108932,ENSG00000174125,ENSG00000171840,ENSG00000160791,ENSG00000111863,ENSG00000140678,ENSG00000171049,ENSG00000196189,ENSG00000140519,ENSG00000197471,ENSG00000155659…
GO:0002237	response to molecule of bacterial origin	biological_process	1.8548e-27	4.882e-25	56	549	325	19006	ENSG00000100368,ENSG00000226979,ENSG00000101017,ENSG00000115009,ENSG00000005381,ENSG00000114013,ENSG00000018280,ENSG00000160013,ENSG00000102575,ENSG00000150782,ENSG00000122420,ENSG00000186891,ENSG00000101336,ENSG00000232810,ENSG00000135077,ENSG00000162711,ENSG00000112799,ENSG00000187796,ENSG00000134242,ENSG00000028137,ENSG00000136244,ENSG00000169429,ENSG00000174125,ENSG00000163736,ENSG00000160791…
GO:0009611	response to wounding	biological_process	1.9896e-27	5.1722e-25	93	549	903	19006	ENSG00000277632,ENSG00000171840,ENSG00000143546,ENSG00000204472,ENSG00000160593,ENSG00000105851,ENSG00000184557,ENSG00000139567,ENSG00000028137,ENSG00000136244,ENSG00000185897,ENSG00000115956,ENSG00000132965,ENSG00000043462,ENSG00000101336,ENSG00000232810,ENSG00000102575,ENSG00000150782,ENSG00000141968,ENSG00000015285,ENSG00000197249,ENSG00000141480,ENSG00000118523,ENSG00000010671,ENSG00000198400…
GO:0001819	positive regulation of cytokine production	biological_process	3.3981e-27	8.726e-25	61	549	394	19006	ENSG00000150782,ENSG00000232810,ENSG00000165168,ENSG00000223865,ENSG00000226979,ENSG00000213654,ENSG00000115009,ENSG00000101017,ENSG00000114013,ENSG00000018280,ENSG00000174125,ENSG00000105246,ENSG00000154589,ENSG00000277632,ENSG00000235568,ENSG00000166523,ENSG00000010610,ENSG00000185897,ENSG00000135077,ENSG00000162711,ENSG00000137757,ENSG00000158869,ENSG00000187796,ENSG00000121807,ENSG00000134242…
GO:0002696	positive regulation of leukocyte activation	biological_process	3.6978e-27	9.3513e-25	53	549	293	19006	ENSG00000141968,ENSG00000150782,ENSG00000169508,ENSG00000223865,ENSG00000112299,ENSG00000101017,ENSG00000114013,ENSG00000010671,ENSG00000204472,ENSG00000105246,ENSG00000125735,ENSG00000101096,ENSG00000135077,ENSG00000162711,ENSG00000010610,ENSG00000121807,ENSG00000158869,ENSG00000118513,ENSG00000136244,ENSG00000134242,ENSG00000196839,ENSG00000158473,ENSG00000197471,ENSG00000000938,ENSG00000125538…
GO:0097529	myeloid leukocyte migration	biological_process	3.7304e-27	9.3513e-25	42	549	169	19006	ENSG00000204472,ENSG00000169429,ENSG00000163736,ENSG00000119630,ENSG00000160593,ENSG00000105851,ENSG00000277632,ENSG00000276085,ENSG00000143546,ENSG00000131981,ENSG00000158869,ENSG00000163221,ENSG00000121807,ENSG00000108700,ENSG00000136244,ENSG00000141968,ENSG00000119535,ENSG00000275302,ENSG00000124731,ENSG00000167851,ENSG00000276070,ENSG00000115009,ENSG00000160255,ENSG00000160712,ENSG00000163823…
GO:0002253	activation of immune response	biological_process	4.6901e-27	1.1619e-24	70	549	527	19006	ENSG00000167851,ENSG00000160255,ENSG00000081237,ENSG00000115935,ENSG00000235568,ENSG00000154589,ENSG00000082074,ENSG00000154611,ENSG00000196839,ENSG00000158869,ENSG00000163131,ENSG00000135077,ENSG00000131981,ENSG00000126759,ENSG00000166523,ENSG00000010610,ENSG00000132514,ENSG00000019169,ENSG00000102760,ENSG00000187474,ENSG00000085265,ENSG00000000938,ENSG00000169896,ENSG00000166501,ENSG00000086730…
GO:0032101	regulation of response to external stimulus	biological_process	4.9174e-27	1.204e-24	91	549	877	19006	ENSG00000196664,ENSG00000099985,ENSG00000178726,ENSG00000171860,ENSG00000136634,ENSG00000136250,ENSG00000141655,ENSG00000203710,ENSG00000165025,ENSG00000051523,ENSG00000171522,ENSG00000155629,ENSG00000108691,ENSG00000125538,ENSG00000154451,ENSG00000011422,ENSG00000115598,ENSG00000148400,ENSG00000108688,ENSG00000121966,ENSG00000197632,ENSG00000154127,ENSG00000081041,ENSG00000119630,ENSG00000163736…
GO:0032496	response to lipopolysaccharide	biological_process	1.0265e-26	2.4845e-24	54	549	310	19006	ENSG00000178726,ENSG00000197405,ENSG00000148346,ENSG00000186827,ENSG00000050730,ENSG00000134061,ENSG00000169403,ENSG00000108691,ENSG00000171522,ENSG00000164047,ENSG00000120949,ENSG00000141655,ENSG00000136634,ENSG00000131042,ENSG00000137462,ENSG00000170458,ENSG00000189067,ENSG00000148400,ENSG00000260314,ENSG00000110324,ENSG00000125538,ENSG00000137496,ENSG00000095970,ENSG00000090339,ENSG00000163734…
GO:0016020	membrane	cellular_component	1.1183e-26	2.6758e-24	388	549	9273	19006	ENSG00000176438,ENSG00000145428,ENSG00000154764,ENSG00000167613,ENSG00000111348,ENSG00000011422,ENSG00000085265,ENSG00000110077,ENSG00000115604,ENSG00000198910,ENSG00000197632,ENSG00000143119,ENSG00000204161,ENSG00000109943,ENSG00000168995,ENSG00000121281,ENSG00000131355,ENSG00000178726,ENSG00000188042,ENSG00000169896,ENSG00000166928,ENSG00000171522,ENSG00000143536,ENSG00000203710,ENSG00000129467…
GO:0022407	regulation of cell-cell adhesion	biological_process	1.5467e-26	3.6594e-24	60	549	393	19006	ENSG00000131042,ENSG00000242574,ENSG00000102524,ENSG00000102760,ENSG00000122223,ENSG00000026508,ENSG00000115598,ENSG00000237541,ENSG00000125538,ENSG00000197471,ENSG00000111846,ENSG00000057657,ENSG00000154127,ENSG00000155659,ENSG00000198435,ENSG00000120659,ENSG00000276231,ENSG00000122122,ENSG00000168071,ENSG00000197971,ENSG00000089327,ENSG00000151882,ENSG00000163513,ENSG00000135046,ENSG00000186818…
GO:0002757	immune response-activating signal transduction	biological_process	2.0502e-26	4.7968e-24	65	549	467	19006	ENSG00000174125,ENSG00000171051,ENSG00000158270,ENSG00000101096,ENSG00000143546,ENSG00000171049,ENSG00000187796,ENSG00000134242,ENSG00000141968,ENSG00000015285,ENSG00000186074,ENSG00000043462,ENSG00000101336,ENSG00000223865,ENSG00000163563,ENSG00000114013,ENSG00000141480,ENSG00000010671,ENSG00000134061,ENSG00000050730,ENSG00000186818,ENSG00000197405,ENSG00000123338,ENSG00000204287,ENSG00000168918…
GO:0002521	leukocyte differentiation	biological_process	2.4601e-26	5.6925e-24	65	549	470	19006	ENSG00000106003,ENSG00000112486,ENSG00000112299,ENSG00000125084,ENSG00000134516,ENSG00000169508,ENSG00000106952,ENSG00000162711,ENSG00000010610,ENSG00000166523,ENSG00000127152,ENSG00000122025,ENSG00000158869,ENSG00000118513,ENSG00000158473,ENSG00000196839,ENSG00000066336,ENSG00000095585,ENSG00000235568,ENSG00000122122,ENSG00000198435,ENSG00000154127,ENSG00000115604,ENSG00000147251,ENSG00000204103…
GO:0001817	regulation of cytokine production	biological_process	2.6271e-26	6.013e-24	73	549	589	19006	ENSG00000118513,ENSG00000158869,ENSG00000121807,ENSG00000137757,ENSG00000010610,ENSG00000166523,ENSG00000135077,ENSG00000162711,ENSG00000235568,ENSG00000154589,ENSG00000105246,ENSG00000122862,ENSG00000101017,ENSG00000115009,ENSG00000018280,ENSG00000226979,ENSG00000165168,ENSG00000066294,ENSG00000171522,ENSG00000051523,ENSG00000165025,ENSG00000136634,ENSG00000171860,ENSG00000196664,ENSG00000101916…
GO:0030155	regulation of cell adhesion	biological_process	2.8005e-26	6.341e-24	76	549	645	19006	ENSG00000160223,ENSG00000196735,ENSG00000108691,ENSG00000102879,ENSG00000136630,ENSG00000136634,ENSG00000165025,ENSG00000089327,ENSG00000136689,ENSG00000154127,ENSG00000197971,ENSG00000198435,ENSG00000122122,ENSG00000168071,ENSG00000148400,ENSG00000102760,ENSG00000026508,ENSG00000242574,ENSG00000102524,ENSG00000125538,ENSG00000111348,ENSG00000111846,ENSG00000115598,ENSG00000121807,ENSG00000196839…
GO:0016192	vesicle-mediated transport	biological_process	4.8888e-26	1.0951e-23	137	549	1855	19006	ENSG00000197405,ENSG00000163513,ENSG00000258227,ENSG00000135046,ENSG00000169397,ENSG00000169403,ENSG00000204577,ENSG00000169385,ENSG00000100599,ENSG00000123338,ENSG00000198113,ENSG00000143226,ENSG00000131042,ENSG00000137462,ENSG00000158825,ENSG00000139278,ENSG00000170458,ENSG00000116031,ENSG00000203747,ENSG00000100985,ENSG00000172322,ENSG00000166428,ENSG00000038945,ENSG00000196557,ENSG00000143546…
GO:0070887	cellular response to chemical stimulus	biological_process	6.6049e-26	1.464e-23	170	549	2643	19006	ENSG00000186891,ENSG00000115607,ENSG00000276070,ENSG00000129467,ENSG00000169508,ENSG00000122420,ENSG00000125084,ENSG00000160255,ENSG00000055118,ENSG00000226979,ENSG00000213145,ENSG00000165168,ENSG00000185924,ENSG00000154589,ENSG00000276085,ENSG00000119630,ENSG00000158517,ENSG00000163221,ENSG00000163131,ENSG00000122025,ENSG00000010610,ENSG00000131981,ENSG00000162711,ENSG00000135077,ENSG00000145428…
GO:0032103	positive regulation of response to external stimulus	biological_process	1.1215e-25	2.46e-23	52	549	301	19006	ENSG00000125538,ENSG00000186642,ENSG00000163220,ENSG00000154451,ENSG00000179639,ENSG00000108688,ENSG00000137462,ENSG00000120659,ENSG00000081041,ENSG00000163734,ENSG00000160712,ENSG00000196664,ENSG00000099985,ENSG00000134061,ENSG00000163823,ENSG00000197405,ENSG00000169252,ENSG00000118640,ENSG00000123338,ENSG00000171860,ENSG00000142405,ENSG00000141655,ENSG00000051523,ENSG00000171522,ENSG00000074660…
GO:0030141	secretory granule	cellular_component	2.0218e-25	4.389e-23	83	549	769	19006	ENSG00000118308,ENSG00000169896,ENSG00000148346,ENSG00000164047,ENSG00000203710,ENSG00000197766,ENSG00000171860,ENSG00000129450,ENSG00000051523,ENSG00000011422,ENSG00000085265,ENSG00000125538,ENSG00000000938,ENSG00000167613,ENSG00000026508,ENSG00000148400,ENSG00000131355,ENSG00000143119,ENSG00000122861,ENSG00000103811,ENSG00000163736,ENSG00000122862,ENSG00000235568,ENSG00000090382,ENSG00000160883…
GO:0048870	cell motility	biological_process	2.7592e-25	5.8687e-23	112	549	1358	19006	ENSG00000198910,ENSG00000081041,ENSG00000111348,ENSG00000111846,ENSG00000000938,ENSG00000125538,ENSG00000148400,ENSG00000026508,ENSG00000102760,ENSG00000108688,ENSG00000121966,ENSG00000187474,ENSG00000154764,ENSG00000136634,ENSG00000171860,ENSG00000141655,ENSG00000165025,ENSG00000106991,ENSG00000171522,ENSG00000102962,ENSG00000102879,ENSG00000108691,ENSG00000169896,ENSG00000113070,ENSG00000178726…
GO:0051674	localization of cell	biological_process	2.7592e-25	5.8687e-23	112	549	1358	19006	ENSG00000181649,ENSG00000276085,ENSG00000122861,ENSG00000163736,ENSG00000119630,ENSG00000103811,ENSG00000125735,ENSG00000158869,ENSG00000121807,ENSG00000163221,ENSG00000196839,ENSG00000108700,ENSG00000131981,ENSG00000127152,ENSG00000108798,ENSG00000261371,ENSG00000169508,ENSG00000155926,ENSG00000186891,ENSG00000276070,ENSG00000066294,ENSG00000104918,ENSG00000149781,ENSG00000275302,ENSG00000167851…
GO:0031410	cytoplasmic vesicle	cellular_component	3.6147e-25	7.6115e-23	127	549	1658	19006	ENSG00000126467,ENSG00000101336,ENSG00000123329,ENSG00000183019,ENSG00000197249,ENSG00000053108,ENSG00000141480,ENSG00000005381,ENSG00000163563,ENSG00000010671,ENSG00000223865,ENSG00000186431,ENSG00000198121,ENSG00000198400,ENSG00000125810,ENSG00000158270,ENSG00000145287,ENSG00000143546,ENSG00000174125,ENSG00000198576,ENSG00000171051,ENSG00000171049,ENSG00000140678,ENSG00000229314,ENSG00000103187…
GO:0051249	regulation of lymphocyte activation	biological_process	8.7582e-25	1.826e-22	58	549	395	19006	ENSG00000197471,ENSG00000125538,ENSG00000237541,ENSG00000115598,ENSG00000122223,ENSG00000102524,ENSG00000131042,ENSG00000242574,ENSG00000168071,ENSG00000120659,ENSG00000122122,ENSG00000276231,ENSG00000198435,ENSG00000155659,ENSG00000057657,ENSG00000186818,ENSG00000186827,ENSG00000135046,ENSG00000163513,ENSG00000123338,ENSG00000136634,ENSG00000204287,ENSG00000165025,ENSG00000155307,ENSG00000168918…
GO:0071345	cellular response to cytokine stimulus	biological_process	8.9062e-25	1.8386e-22	79	549	722	19006	ENSG00000106952,ENSG00000276070,ENSG00000115607,ENSG00000186891,ENSG00000275302,ENSG00000101017,ENSG00000115009,ENSG00000226979,ENSG00000112486,ENSG00000276085,ENSG00000185924,ENSG00000163736,ENSG00000105246,ENSG00000125735,ENSG00000121807,ENSG00000154611,ENSG00000108700,ENSG00000183486,ENSG00000010610,ENSG00000122025,ENSG00000026508,ENSG00000121966,ENSG00000108688,ENSG00000102524,ENSG00000125538…
GO:0031349	positive regulation of defense response	biological_process	1.1516e-24	2.3543e-22	59	549	412	19006	ENSG00000101695,ENSG00000120659,ENSG00000276600,ENSG00000109943,ENSG00000019169,ENSG00000137462,ENSG00000132514,ENSG00000170458,ENSG00000179639,ENSG00000085265,ENSG00000154451,ENSG00000186642,ENSG00000163220,ENSG00000125538,ENSG00000155629,ENSG00000171522,ENSG00000051523,ENSG00000165025,ENSG00000142405,ENSG00000141655,ENSG00000118640,ENSG00000169896,ENSG00000091106,ENSG00000050730,ENSG00000134061…
GO:0034097	response to cytokine	biological_process	1.5255e-24	3.0886e-22	84	549	816	19006	ENSG00000120659,ENSG00000245848,ENSG00000095970,ENSG00000137496,ENSG00000090339,ENSG00000163734,ENSG00000115594,ENSG00000186642,ENSG00000117115,ENSG00000237541,ENSG00000170458,ENSG00000204287,ENSG00000142405,ENSG00000120949,ENSG00000115590,ENSG00000163823,ENSG00000169403,ENSG00000160712,ENSG00000135046,ENSG00000223865,ENSG00000100368,ENSG00000010671,ENSG00000114013,ENSG00000186074,ENSG00000119535…
GO:0046651	lymphocyte proliferation	biological_process	2.8792e-24	5.7739e-22	47	549	257	19006	ENSG00000105851,ENSG00000125735,ENSG00000105246,ENSG00000204472,ENSG00000101096,ENSG00000122025,ENSG00000135077,ENSG00000010610,ENSG00000131981,ENSG00000136244,ENSG00000196839,ENSG00000134242,ENSG00000158473,ENSG00000121807,ENSG00000129465,ENSG00000167851,ENSG00000150782,ENSG00000204482,ENSG00000134516,ENSG00000169508,ENSG00000223865,ENSG00000175857,ENSG00000010671,ENSG00000163563,ENSG00000018280…
GO:0032943	mononuclear cell proliferation	biological_process	4.0966e-24	8.138e-22	47	549	259	19006	ENSG00000169508,ENSG00000134516,ENSG00000204482,ENSG00000150782,ENSG00000167851,ENSG00000114013,ENSG00000101017,ENSG00000163563,ENSG00000018280,ENSG00000010671,ENSG00000175857,ENSG00000223865,ENSG00000101096,ENSG00000105246,ENSG00000204472,ENSG00000125735,ENSG00000105851,ENSG00000129465,ENSG00000121807,ENSG00000158473,ENSG00000196839,ENSG00000134242,ENSG00000136244,ENSG00000131981,ENSG00000010610…
GO:0070661	leukocyte proliferation	biological_process	4.4921e-24	8.8402e-22	48	549	272	19006	ENSG00000122223,ENSG00000102524,ENSG00000242574,ENSG00000131042,ENSG00000197471,ENSG00000125538,ENSG00000057657,ENSG00000120659,ENSG00000168071,ENSG00000122122,ENSG00000155659,ENSG00000186827,ENSG00000135046,ENSG00000163513,ENSG00000134061,ENSG00000160223,ENSG00000102879,ENSG00000136634,ENSG00000123338,ENSG00000165025,ENSG00000168918,ENSG00000169508,ENSG00000134516,ENSG00000204482,ENSG00000150782…
GO:0016023	cytoplasmic membrane-bounded vesicle	cellular_component	5.8864e-24	1.1477e-21	116	549	1466	19006	ENSG00000137462,ENSG00000131042,ENSG00000143226,ENSG00000139278,ENSG00000158825,ENSG00000170458,ENSG00000116031,ENSG00000172322,ENSG00000117115,ENSG00000237541,ENSG00000163220,ENSG00000154146,ENSG00000166428,ENSG00000038945,ENSG00000276600,ENSG00000169252,ENSG00000197405,ENSG00000135046,ENSG00000258227,ENSG00000169397,ENSG00000204577,ENSG00000169403,ENSG00000011600,ENSG00000169385,ENSG00000204287…
GO:1903037	regulation of leukocyte cell-cell adhesion	biological_process	6.3829e-24	1.2331e-21	51	549	313	19006	ENSG00000010610,ENSG00000131981,ENSG00000162711,ENSG00000135077,ENSG00000134242,ENSG00000196839,ENSG00000158473,ENSG00000118513,ENSG00000136244,ENSG00000129465,ENSG00000121807,ENSG00000125735,ENSG00000204472,ENSG00000105246,ENSG00000223865,ENSG00000163154,ENSG00000114013,ENSG00000112299,ENSG00000167851,ENSG00000141968,ENSG00000150782,ENSG00000165025,ENSG00000204287,ENSG00000136634,ENSG00000123338…
GO:0030098	lymphocyte differentiation	biological_process	8.8018e-24	1.6849e-21	51	549	319	19006	ENSG00000135046,ENSG00000186818,ENSG00000163513,ENSG00000156127,ENSG00000143365,ENSG00000100060,ENSG00000171522,ENSG00000136630,ENSG00000136634,ENSG00000123338,ENSG00000165025,ENSG00000168918,ENSG00000028277,ENSG00000131042,ENSG00000197471,ENSG00000196189,ENSG00000115598,ENSG00000057657,ENSG00000115604,ENSG00000147251,ENSG00000204103,ENSG00000276231,ENSG00000122122,ENSG00000198435,ENSG00000066336…
GO:0051251	positive regulation of lymphocyte activation	biological_process	1.0755e-23	2.0403e-21	47	549	267	19006	ENSG00000108691,ENSG00000136630,ENSG00000102879,ENSG00000160223,ENSG00000196735,ENSG00000168918,ENSG00000165025,ENSG00000204287,ENSG00000123338,ENSG00000163513,ENSG00000135046,ENSG00000186827,ENSG00000186818,ENSG00000057657,ENSG00000122122,ENSG00000120659,ENSG00000168071,ENSG00000276231,ENSG00000131042,ENSG00000242574,ENSG00000102524,ENSG00000122223,ENSG00000115598,ENSG00000237541,ENSG00000125538…
GO:0044433	cytoplasmic vesicle part	cellular_component	1.328e-23	2.4968e-21	95	549	1053	19006	ENSG00000197766,ENSG00000171860,ENSG00000203710,ENSG00000196735,ENSG00000051523,ENSG00000102879,ENSG00000129450,ENSG00000118308,ENSG00000148346,ENSG00000113070,ENSG00000169896,ENSG00000131355,ENSG00000143119,ENSG00000000938,ENSG00000011422,ENSG00000085265,ENSG00000026508,ENSG00000019169,ENSG00000154764,ENSG00000167613,ENSG00000131981,ENSG00000126759,ENSG00000239839,ENSG00000010610,ENSG00000139572…
GO:1903034	regulation of response to wounding	biological_process	1.5288e-23	2.8489e-21	59	549	434	19006	ENSG00000154127,ENSG00000197632,ENSG00000120659,ENSG00000137752,ENSG00000179639,ENSG00000137462,ENSG00000197471,ENSG00000186642,ENSG00000125538,ENSG00000163220,ENSG00000154451,ENSG00000115594,ENSG00000011422,ENSG00000115598,ENSG00000155629,ENSG00000171522,ENSG00000115590,ENSG00000136634,ENSG00000118640,ENSG00000171860,ENSG00000136250,ENSG00000141655,ENSG00000142405,ENSG00000203710,ENSG00000165025…
GO:0048518	positive regulation of biological process	biological_process	1.5947e-23	2.9456e-21	272	549	5677	19006	ENSG00000185897,ENSG00000112799,ENSG00000139567,ENSG00000158270,ENSG00000100368,ENSG00000198400,ENSG00000213654,ENSG00000141574,ENSG00000099860,ENSG00000118523,ENSG00000015285,ENSG00000136167,ENSG00000140945,ENSG00000043462,ENSG00000101336,ENSG00000100365,ENSG00000142405,ENSG00000118640,ENSG00000186517,ENSG00000204287,ENSG00000163823,ENSG00000169252,ENSG00000105339,ENSG00000245848,ENSG00000104783…
GO:0022409	positive regulation of cell-cell adhesion	biological_process	1.7248e-23	3.1581e-21	45	549	245	19006	ENSG00000223865,ENSG00000112299,ENSG00000114013,ENSG00000141968,ENSG00000150782,ENSG00000232810,ENSG00000162711,ENSG00000135077,ENSG00000010610,ENSG00000121807,ENSG00000118513,ENSG00000136244,ENSG00000158473,ENSG00000196839,ENSG00000134242,ENSG00000204472,ENSG00000105246,ENSG00000125735,ENSG00000120659,ENSG00000122122,ENSG00000168071,ENSG00000276231,ENSG00000197471,ENSG00000111846,ENSG00000237541…
GO:1903039	positive regulation of leukocyte cell-cell adhesion	biological_process	3.0627e-23	5.5596e-21	42	549	213	19006	ENSG00000105246,ENSG00000204472,ENSG00000125735,ENSG00000121807,ENSG00000158473,ENSG00000196839,ENSG00000134242,ENSG00000136244,ENSG00000118513,ENSG00000010610,ENSG00000135077,ENSG00000162711,ENSG00000150782,ENSG00000141968,ENSG00000112299,ENSG00000114013,ENSG00000223865,ENSG00000163513,ENSG00000186818,ENSG00000135046,ENSG00000169403,ENSG00000160223,ENSG00000196735,ENSG00000108691,ENSG00000136630…
GO:0097530	granulocyte migration	biological_process	7.1976e-23	1.2954e-20	33	549	121	19006	ENSG00000108688,ENSG00000163220,ENSG00000125538,ENSG00000115594,ENSG00000163734,ENSG00000081041,ENSG00000135046,ENSG00000197405,ENSG00000102962,ENSG00000171522,ENSG00000108691,ENSG00000171860,ENSG00000123338,ENSG00000165025,ENSG00000276070,ENSG00000141968,ENSG00000275302,ENSG00000119535,ENSG00000124731,ENSG00000167851,ENSG00000115009,ENSG00000160255,ENSG00000277632,ENSG00000276085,ENSG00000143546…
GO:0050670	regulation of lymphocyte proliferation	biological_process	1.0361e-22	1.8489e-20	40	549	196	19006	ENSG00000101096,ENSG00000105246,ENSG00000204472,ENSG00000121807,ENSG00000129465,ENSG00000136244,ENSG00000196839,ENSG00000158473,ENSG00000134242,ENSG00000135077,ENSG00000010610,ENSG00000131981,ENSG00000204482,ENSG00000169508,ENSG00000150782,ENSG00000167851,ENSG00000163563,ENSG00000101017,ENSG00000114013,ENSG00000010671,ENSG00000223865,ENSG00000135046,ENSG00000186827,ENSG00000163513,ENSG00000160223…
GO:0051240	positive regulation of multicellular organismal process	biological_process	1.27e-22	2.2315e-20	112	549	1464	19006	ENSG00000171522,ENSG00000051523,ENSG00000136630,ENSG00000141655,ENSG00000136634,ENSG00000171860,ENSG00000164047,ENSG00000106991,ENSG00000165025,ENSG00000166501,ENSG00000178726,ENSG00000113070,ENSG00000101916,ENSG00000196664,ENSG00000163421,ENSG00000111424,ENSG00000115604,ENSG00000198910,ENSG00000109943,ENSG00000197971,ENSG00000168071,ENSG00000122122,ENSG00000121966,ENSG00000102760,ENSG00000148400…
GO:0032944	regulation of mononuclear cell proliferation	biological_process	1.2717e-22	2.2315e-20	40	549	197	19006	ENSG00000135046,ENSG00000186827,ENSG00000163513,ENSG00000102879,ENSG00000160223,ENSG00000165025,ENSG00000168918,ENSG00000136634,ENSG00000123338,ENSG00000102524,ENSG00000242574,ENSG00000131042,ENSG00000122223,ENSG00000197471,ENSG00000125538,ENSG00000057657,ENSG00000122122,ENSG00000168071,ENSG00000155659,ENSG00000101096,ENSG00000105246,ENSG00000204472,ENSG00000136244,ENSG00000196839,ENSG00000134242…
GO:0034110	regulation of homotypic cell-cell adhesion	biological_process	1.342e-22	2.3355e-20	50	549	321	19006	ENSG00000155659,ENSG00000198435,ENSG00000120659,ENSG00000122122,ENSG00000276231,ENSG00000168071,ENSG00000057657,ENSG00000154127,ENSG00000115598,ENSG00000125538,ENSG00000237541,ENSG00000197471,ENSG00000242574,ENSG00000131042,ENSG00000102524,ENSG00000122223,ENSG00000026508,ENSG00000165025,ENSG00000204287,ENSG00000136634,ENSG00000123338,ENSG00000108691,ENSG00000136630,ENSG00000102879,ENSG00000160223…
GO:1990266	neutrophil migration	biological_process	1.7668e-22	3.0494e-20	30	549	98	19006	ENSG00000081041,ENSG00000163734,ENSG00000115009,ENSG00000160255,ENSG00000119535,ENSG00000275302,ENSG00000125538,ENSG00000163220,ENSG00000141968,ENSG00000124731,ENSG00000115594,ENSG00000108688,ENSG00000276070,ENSG00000171860,ENSG00000123338,ENSG00000131981,ENSG00000165025,ENSG00000163221,ENSG00000158869,ENSG00000102962,ENSG00000108700,ENSG00000108691,ENSG00000163736,ENSG00000169429,ENSG00000105851…
GO:0030593	neutrophil chemotaxis	biological_process	1.788e-22	3.0609e-20	29	549	90	19006	ENSG00000108688,ENSG00000276070,ENSG00000119535,ENSG00000275302,ENSG00000125538,ENSG00000163220,ENSG00000141968,ENSG00000124731,ENSG00000081041,ENSG00000163734,ENSG00000115009,ENSG00000160255,ENSG00000276085,ENSG00000277632,ENSG00000197405,ENSG00000143546,ENSG00000163736,ENSG00000169429,ENSG00000105851,ENSG00000160593,ENSG00000163221,ENSG00000102962,ENSG00000158869,ENSG00000108700,ENSG00000108691…
GO:0019221	cytokine-mediated signaling pathway	biological_process	2.1962e-22	3.7295e-20	66	549	562	19006	ENSG00000141655,ENSG00000165025,ENSG00000196735,ENSG00000102962,ENSG00000108691,ENSG00000099985,ENSG00000136689,ENSG00000186827,ENSG00000115604,ENSG00000081041,ENSG00000125538,ENSG00000110324,ENSG00000115598,ENSG00000026508,ENSG00000108688,ENSG00000121966,ENSG00000102524,ENSG00000010610,ENSG00000122025,ENSG00000121807,ENSG00000154611,ENSG00000183486,ENSG00000108700,ENSG00000163736,ENSG00000105246…
GO:0034112	positive regulation of homotypic cell-cell adhesion	biological_process	2.2275e-22	3.7523e-20	41	549	212	19006	ENSG00000163513,ENSG00000135046,ENSG00000186818,ENSG00000123338,ENSG00000165025,ENSG00000204287,ENSG00000160223,ENSG00000196735,ENSG00000108691,ENSG00000136630,ENSG00000102879,ENSG00000125538,ENSG00000237541,ENSG00000197471,ENSG00000115598,ENSG00000026508,ENSG00000122223,ENSG00000131042,ENSG00000242574,ENSG00000102524,ENSG00000120659,ENSG00000122122,ENSG00000168071,ENSG00000276231,ENSG00000204472…
GO:0050863	regulation of T cell activation	biological_process	4.3649e-22	7.2947e-20	48	549	302	19006	ENSG00000125735,ENSG00000105246,ENSG00000204472,ENSG00000135077,ENSG00000162711,ENSG00000131981,ENSG00000010610,ENSG00000136244,ENSG00000118513,ENSG00000158473,ENSG00000196839,ENSG00000134242,ENSG00000121807,ENSG00000129465,ENSG00000167851,ENSG00000150782,ENSG00000141968,ENSG00000223865,ENSG00000163154,ENSG00000114013,ENSG00000112299,ENSG00000186818,ENSG00000135046,ENSG00000163513,ENSG00000165025…
GO:0070663	regulation of leukocyte proliferation	biological_process	4.8329e-22	8.0132e-20	40	549	204	19006	ENSG00000135046,ENSG00000186827,ENSG00000163513,ENSG00000102879,ENSG00000160223,ENSG00000165025,ENSG00000168918,ENSG00000136634,ENSG00000123338,ENSG00000102524,ENSG00000131042,ENSG00000242574,ENSG00000122223,ENSG00000197471,ENSG00000125538,ENSG00000057657,ENSG00000122122,ENSG00000168071,ENSG00000155659,ENSG00000101096,ENSG00000105246,ENSG00000204472,ENSG00000136244,ENSG00000158473,ENSG00000196839…
GO:0009986	cell surface	cellular_component	6.6447e-22	1.0931e-19	73	549	711	19006	ENSG00000140945,ENSG00000232810,ENSG00000223865,ENSG00000198400,ENSG00000198121,ENSG00000165457,ENSG00000114013,ENSG00000163606,ENSG00000125810,ENSG00000160791,ENSG00000139567,ENSG00000136244,ENSG00000140678,ENSG00000197471,ENSG00000158485,ENSG00000203747,ENSG00000115594,ENSG00000122223,ENSG00000179639,ENSG00000170458,ENSG00000137462,ENSG00000131042,ENSG00000187912,ENSG00000090339,ENSG00000160712…
GO:0050870	positive regulation of T cell activation	biological_process	7.9851e-22	1.3034e-19	40	549	207	19006	ENSG00000186818,ENSG00000135046,ENSG00000163513,ENSG00000196735,ENSG00000160223,ENSG00000136630,ENSG00000102879,ENSG00000108691,ENSG00000123338,ENSG00000204287,ENSG00000165025,ENSG00000122223,ENSG00000102524,ENSG00000131042,ENSG00000242574,ENSG00000197471,ENSG00000125538,ENSG00000237541,ENSG00000115598,ENSG00000122122,ENSG00000120659,ENSG00000168071,ENSG00000276231,ENSG00000105246,ENSG00000204472…
GO:0050727	regulation of inflammatory response	biological_process	8.9278e-22	1.4461e-19	48	549	307	19006	ENSG00000197405,ENSG00000135046,ENSG00000196664,ENSG00000099985,ENSG00000115590,ENSG00000171522,ENSG00000155629,ENSG00000203710,ENSG00000171860,ENSG00000136634,ENSG00000118640,ENSG00000136250,ENSG00000142405,ENSG00000141655,ENSG00000137462,ENSG00000179639,ENSG00000154451,ENSG00000115598,ENSG00000115594,ENSG00000197471,ENSG00000186642,ENSG00000125538,ENSG00000163220,ENSG00000137752,ENSG00000120659…
GO:0006928	movement of cell or subcellular component	biological_process	2.9513e-21	4.7439e-19	125	549	1830	19006	ENSG00000169403,ENSG00000160712,ENSG00000117091,ENSG00000163823,ENSG00000135046,ENSG00000163513,ENSG00000122694,ENSG00000197405,ENSG00000151882,ENSG00000123338,ENSG00000120949,ENSG00000142405,ENSG00000168918,ENSG00000197471,ENSG00000163220,ENSG00000196189,ENSG00000117115,ENSG00000100985,ENSG00000115594,ENSG00000122223,ENSG00000168675,ENSG00000147443,ENSG00000120659,ENSG00000175294,ENSG00000163734…
GO:0030217	T cell differentiation	biological_process	3.0958e-21	4.9385e-19	40	549	218	19006	ENSG00000141968,ENSG00000150782,ENSG00000125084,ENSG00000134516,ENSG00000169508,ENSG00000106952,ENSG00000106003,ENSG00000112486,ENSG00000114013,ENSG00000112299,ENSG00000166523,ENSG00000010610,ENSG00000127152,ENSG00000162711,ENSG00000158869,ENSG00000129465,ENSG00000196839,ENSG00000134242,ENSG00000158473,ENSG00000118513,ENSG00000136244,ENSG00000196189,ENSG00000197471,ENSG00000115598,ENSG00000131042…
GO:0038023	signaling receptor activity	molecular_function	5.2356e-21	8.2892e-19	102	549	1296	19006	ENSG00000171049,ENSG00000139567,ENSG00000028137,ENSG00000185897,ENSG00000160791,ENSG00000158270,ENSG00000255398,ENSG00000111452,ENSG00000174125,ENSG00000171051,ENSG00000154928,ENSG00000114013,ENSG00000174944,ENSG00000182782,ENSG00000100368,ENSG00000183134,ENSG00000179921,ENSG00000198121,ENSG00000198400,ENSG00000121797,ENSG00000198223,ENSG00000173198,ENSG00000187037,ENSG00000119535,ENSG00000115590…
GO:0004871	signal transducer activity	molecular_function	5.2903e-21	8.3133e-19	116	549	1608	19006	ENSG00000143365,ENSG00000196664,ENSG00000111424,ENSG00000186827,ENSG00000178726,ENSG00000141655,ENSG00000171860,ENSG00000106991,ENSG00000203710,ENSG00000165025,ENSG00000171522,ENSG00000196735,ENSG00000133800,ENSG00000011422,ENSG00000260314,ENSG00000115598,ENSG00000085265,ENSG00000110324,ENSG00000187474,ENSG00000121966,ENSG00000137101,ENSG00000026508,ENSG00000019169,ENSG00000131355,ENSG00000115604…
GO:0071621	granulocyte chemotaxis	biological_process	6.8e-21	1.0607e-18	30	549	110	19006	ENSG00000131981,ENSG00000123338,ENSG00000171860,ENSG00000165025,ENSG00000102962,ENSG00000158869,ENSG00000163221,ENSG00000108700,ENSG00000108691,ENSG00000169429,ENSG00000163736,ENSG00000160593,ENSG00000105851,ENSG00000277632,ENSG00000276085,ENSG00000135046,ENSG00000143546,ENSG00000197405,ENSG00000115009,ENSG00000081041,ENSG00000163734,ENSG00000160255,ENSG00000125538,ENSG00000163220,ENSG00000141968…
GO:0030097	hemopoiesis	biological_process	1.2071e-20	1.869e-18	73	549	737	19006	ENSG00000136244,ENSG00000134242,ENSG00000129465,ENSG00000277632,ENSG00000198400,ENSG00000010671,ENSG00000114013,ENSG00000123685,ENSG00000119535,ENSG00000150782,ENSG00000141968,ENSG00000232810,ENSG00000115956,ENSG00000168918,ENSG00000123338,ENSG00000011600,ENSG00000163823,ENSG00000204577,ENSG00000100060,ENSG00000129993,ENSG00000135046,ENSG00000258227,ENSG00000186818,ENSG00000163513,ENSG00000120659…
GO:0002685	regulation of leukocyte migration	biological_process	1.4179e-20	2.1793e-18	35	549	163	19006	ENSG00000169403,ENSG00000160712,ENSG00000163823,ENSG00000135046,ENSG00000151882,ENSG00000197405,ENSG00000171860,ENSG00000123338,ENSG00000171522,ENSG00000108691,ENSG00000117115,ENSG00000115594,ENSG00000108688,ENSG00000163734,ENSG00000090339,ENSG00000081041,ENSG00000169429,ENSG00000204472,ENSG00000163736,ENSG00000119630,ENSG00000125735,ENSG00000277632,ENSG00000131981,ENSG00000129465,ENSG00000121807…
GO:0033993	response to lipid	biological_process	2.2234e-20	3.3927e-18	78	549	838	19006	ENSG00000137752,ENSG00000175294,ENSG00000137496,ENSG00000095970,ENSG00000090339,ENSG00000163734,ENSG00000057657,ENSG00000107984,ENSG00000131042,ENSG00000137462,ENSG00000170458,ENSG00000189067,ENSG00000120949,ENSG00000059377,ENSG00000050730,ENSG00000134061,ENSG00000169403,ENSG00000169252,ENSG00000197405,ENSG00000163513,ENSG00000135046,ENSG00000198121,ENSG00000100368,ENSG00000118523,ENSG00000114013…
GO:0002285	lymphocyte activation involved in immune response	biological_process	2.2725e-20	3.4426e-18	34	549	157	19006	ENSG00000090339,ENSG00000115604,ENSG00000147251,ENSG00000242574,ENSG00000122223,ENSG00000196189,ENSG00000077420,ENSG00000102879,ENSG00000136630,ENSG00000171522,ENSG00000136634,ENSG00000156127,ENSG00000135046,ENSG00000134061,ENSG00000143365,ENSG00000100060,ENSG00000101017,ENSG00000114013,ENSG00000018280,ENSG00000112486,ENSG00000106003,ENSG00000175857,ENSG00000169508,ENSG00000158481,ENSG00000150782…
GO:0051239	regulation of multicellular organismal process	biological_process	2.3951e-20	3.6024e-18	158	549	2688	19006	ENSG00000055118,ENSG00000018280,ENSG00000160255,ENSG00000282608,ENSG00000106003,ENSG00000165168,ENSG00000226979,ENSG00000069431,ENSG00000074660,ENSG00000125084,ENSG00000104918,ENSG00000162711,ENSG00000135077,ENSG00000166523,ENSG00000127152,ENSG00000131981,ENSG00000010610,ENSG00000137757,ENSG00000181649,ENSG00000154589,ENSG00000185924,ENSG00000235568,ENSG00000119630,ENSG00000122862,ENSG00000122861…
GO:0048522	positive regulation of cellular process	biological_process	2.4636e-20	3.6792e-18	235	549	4818	19006	ENSG00000162772,ENSG00000121807,ENSG00000158869,ENSG00000112414,ENSG00000118513,ENSG00000154611,ENSG00000108700,ENSG00000196839,ENSG00000163736,ENSG00000103811,ENSG00000105246,ENSG00000125735,ENSG00000066336,ENSG00000170989,ENSG00000112486,ENSG00000132329,ENSG00000115009,ENSG00000205420,ENSG00000101017,ENSG00000112299,ENSG00000160013,ENSG00000275302,ENSG00000149781,ENSG00000126264,ENSG00000171631…
GO:0071310	cellular response to organic substance	biological_process	4.0908e-20	6.0661e-18	138	549	2178	19006	ENSG00000142405,ENSG00000204287,ENSG00000134061,ENSG00000163823,ENSG00000245848,ENSG00000163734,ENSG00000095970,ENSG00000117115,ENSG00000107984,ENSG00000189067,ENSG00000185897,ENSG00000112799,ENSG00000139567,ENSG00000216490,ENSG00000158270,ENSG00000160791,ENSG00000100368,ENSG00000198400,ENSG00000198121,ENSG00000010671,ENSG00000118523,ENSG00000119535,ENSG00000150782,ENSG00000140945,ENSG00000101336…
GO:0030667	secretory granule membrane	cellular_component	4.9843e-20	7.3395e-18	44	549	282	19006	ENSG00000183019,ENSG00000257335,ENSG00000105383,ENSG00000167851,ENSG00000101307,ENSG00000165168,ENSG00000186431,ENSG00000112299,ENSG00000018280,ENSG00000160255,ENSG00000122861,ENSG00000171051,ENSG00000125810,ENSG00000235568,ENSG00000139572,ENSG00000131981,ENSG00000158869,ENSG00000171049,ENSG00000140678,ENSG00000028137,ENSG00000172322,ENSG00000011422,ENSG00000170458,ENSG00000139278,ENSG00000026508…
GO:0048534	hematopoietic or lymphoid organ development	biological_process	6.0478e-20	8.8437e-18	74	549	777	19006	ENSG00000196839,ENSG00000158473,ENSG00000118513,ENSG00000158869,ENSG00000122025,ENSG00000127152,ENSG00000166523,ENSG00000010610,ENSG00000162711,ENSG00000235568,ENSG00000095585,ENSG00000066336,ENSG00000112299,ENSG00000226979,ENSG00000112486,ENSG00000106003,ENSG00000152213,ENSG00000106952,ENSG00000134516,ENSG00000169508,ENSG00000125084,ENSG00000136630,ENSG00000171522,ENSG00000165025,ENSG00000141655…
GO:0009967	positive regulation of signal transduction	biological_process	6.1848e-20	8.9815e-18	104	549	1397	19006	ENSG00000134242,ENSG00000136244,ENSG00000129465,ENSG00000187796,ENSG00000139567,ENSG00000112799,ENSG00000143546,ENSG00000277632,ENSG00000171051,ENSG00000168913,ENSG00000105851,ENSG00000198576,ENSG00000099860,ENSG00000118523,ENSG00000141480,ENSG00000198121,ENSG00000198400,ENSG00000141574,ENSG00000183134,ENSG00000196154,ENSG00000232810,ENSG00000140945,ENSG00000186074,ENSG00000150782,ENSG00000142405…
GO:0002520	immune system development	biological_process	7.0657e-20	1.0191e-17	76	549	818	19006	ENSG00000114013,ENSG00000010671,ENSG00000198400,ENSG00000115956,ENSG00000232810,ENSG00000119535,ENSG00000150782,ENSG00000141968,ENSG00000123685,ENSG00000129465,ENSG00000136244,ENSG00000134242,ENSG00000277632,ENSG00000057657,ENSG00000166428,ENSG00000095970,ENSG00000245848,ENSG00000101265,ENSG00000276600,ENSG00000276231,ENSG00000120659,ENSG00000131042,ENSG00000028277,ENSG00000197471,ENSG00000196189…
GO:1903036	positive regulation of response to wounding	biological_process	9.4033e-20	1.347e-17	33	549	154	19006	ENSG00000185897,ENSG00000136244,ENSG00000121807,ENSG00000163221,ENSG00000158869,ENSG00000105851,ENSG00000143546,ENSG00000277632,ENSG00000213654,ENSG00000226979,ENSG00000010671,ENSG00000074660,ENSG00000150782,ENSG00000232810,ENSG00000115956,ENSG00000132965,ENSG00000118640,ENSG00000141655,ENSG00000142405,ENSG00000171522,ENSG00000196664,ENSG00000099985,ENSG00000178726,ENSG00000113070,ENSG00000135046…
GO:0051179	localization	biological_process	1.0454e-19	1.4874e-17	276	549	6121	19006	ENSG00000151882,ENSG00000197405,ENSG00000163513,ENSG00000122694,ENSG00000169397,ENSG00000160712,ENSG00000204577,ENSG00000124564,ENSG00000115590,ENSG00000198113,ENSG00000131042,ENSG00000137462,ENSG00000139278,ENSG00000115594,ENSG00000116031,ENSG00000172322,ENSG00000142871,ENSG00000090339,ENSG00000120659,ENSG00000175294,ENSG00000119686,ENSG00000196557,ENSG00000074706,ENSG00000145287,ENSG00000154928…
GO:0045785	positive regulation of cell adhesion	biological_process	1.7627e-19	2.491e-17	50	549	381	19006	ENSG00000120659,ENSG00000122122,ENSG00000168071,ENSG00000276231,ENSG00000142871,ENSG00000111846,ENSG00000197471,ENSG00000125538,ENSG00000237541,ENSG00000115598,ENSG00000122223,ENSG00000026508,ENSG00000102524,ENSG00000131042,ENSG00000242574,ENSG00000123338,ENSG00000136634,ENSG00000204287,ENSG00000165025,ENSG00000196735,ENSG00000160223,ENSG00000102879,ENSG00000136630,ENSG00000077420,ENSG00000108691…
GO:0023056	positive regulation of signaling	biological_process	2.7352e-19	3.8396e-17	110	549	1563	19006	ENSG00000141655,ENSG00000121858,ENSG00000146192,ENSG00000165025,ENSG00000106991,ENSG00000051523,ENSG00000155629,ENSG00000102962,ENSG00000108691,ENSG00000196664,ENSG00000163421,ENSG00000099985,ENSG00000113070,ENSG00000166501,ENSG00000198435,ENSG00000115604,Novel00424,ENSG00000111846,ENSG00000171777,ENSG00000125538,ENSG00000000938,ENSG00000011422,ENSG00000026508,ENSG00000148400,ENSG00000108688,ENSG…
GO:0071216	cellular response to biotic stimulus	biological_process	3.3283e-19	4.6413e-17	35	549	182	19006	ENSG00000101336,ENSG00000232810,ENSG00000150782,ENSG00000010671,ENSG00000115009,ENSG00000101017,ENSG00000114013,ENSG00000277632,ENSG00000160791,ENSG00000154589,ENSG00000174125,ENSG00000169429,ENSG00000134242,ENSG00000136244,ENSG00000028137,ENSG00000112799,ENSG00000135077,ENSG00000162711,ENSG00000131042,ENSG00000137462,ENSG00000170458,ENSG00000189067,ENSG00000260314,ENSG00000125538,ENSG00000095970…
GO:0050671	positive regulation of lymphocyte proliferation	biological_process	3.6092e-19	4.9999e-17	30	549	128	19006	ENSG00000114013,ENSG00000101017,ENSG00000223865,ENSG00000122122,ENSG00000168071,ENSG00000122223,ENSG00000169508,ENSG00000102524,ENSG00000131042,ENSG00000242574,ENSG00000197471,ENSG00000125538,ENSG00000150782,ENSG00000121807,ENSG00000160223,ENSG00000136244,ENSG00000102879,ENSG00000134242,ENSG00000196839,ENSG00000158473,ENSG00000135077,ENSG00000123338,ENSG00000010610,ENSG00000165025,ENSG00000186827…
GO:0032946	positive regulation of mononuclear cell proliferation	biological_process	4.6051e-19	6.3379e-17	30	549	129	19006	ENSG00000121807,ENSG00000160223,ENSG00000136244,ENSG00000102879,ENSG00000196839,ENSG00000134242,ENSG00000158473,ENSG00000123338,ENSG00000135077,ENSG00000010610,ENSG00000165025,ENSG00000135046,ENSG00000186827,ENSG00000101096,ENSG00000163513,ENSG00000204472,ENSG00000105246,ENSG00000114013,ENSG00000101017,ENSG00000223865,ENSG00000122122,ENSG00000168071,ENSG00000122223,ENSG00000169508,ENSG00000102524…
GO:0071219	cellular response to molecule of bacterial origin	biological_process	5.3204e-19	7.2748e-17	33	549	161	19006	ENSG00000169429,ENSG00000174125,ENSG00000160791,ENSG00000277632,ENSG00000154589,ENSG00000162711,ENSG00000135077,ENSG00000112799,ENSG00000136244,ENSG00000028137,ENSG00000134242,ENSG00000150782,ENSG00000101336,ENSG00000232810,ENSG00000101017,ENSG00000115009,ENSG00000114013,ENSG00000169403,ENSG00000134061,ENSG00000050730,ENSG00000148346,ENSG00000136634,ENSG00000164047,ENSG00000108691,ENSG00000125538…
GO:0004888	transmembrane signaling receptor activity	molecular_function	5.6277e-19	7.6453e-17	93	549	1186	19006	ENSG00000160013,ENSG00000160255,ENSG00000184574,ENSG00000101017,ENSG00000132329,ENSG00000112486,ENSG00000054219,ENSG00000170989,ENSG00000282608,ENSG00000186891,ENSG00000167850,ENSG00000169508,ENSG00000069431,ENSG00000171631,ENSG00000122420,ENSG00000074660,ENSG00000112414,ENSG00000174837,ENSG00000158869,ENSG00000121807,ENSG00000122025,ENSG00000139572,ENSG00000241106,ENSG00000010610,ENSG00000183484…
GO:0050789	regulation of biological process	biological_process	6.0699e-19	8.1932e-17	413	549	10980	19006	ENSG00000066336,ENSG00000125735,ENSG00000072694,ENSG00000103811,ENSG00000196839,ENSG00000183486,ENSG00000164674,ENSG00000154611,ENSG00000085514,ENSG00000174837,ENSG00000121807,ENSG00000168404,ENSG00000176165,ENSG00000162772,ENSG00000241106,ENSG00000155926,ENSG00000106952,ENSG00000101307,ENSG00000109452,ENSG00000171631,ENSG00000126264,ENSG00000149781,ENSG00000112299,ENSG00000130592,ENSG00000132329…
GO:0010647	positive regulation of cell communication	biological_process	7.1437e-19	9.5812e-17	110	549	1584	19006	Novel00424,ENSG00000115604,ENSG00000198435,ENSG00000154764,ENSG00000121966,ENSG00000108688,ENSG00000148400,ENSG00000026508,ENSG00000011422,ENSG00000125538,ENSG00000000938,ENSG00000111846,ENSG00000171777,ENSG00000108691,ENSG00000102962,ENSG00000155629,ENSG00000051523,ENSG00000106991,ENSG00000121858,ENSG00000146192,ENSG00000165025,ENSG00000141655,ENSG00000166501,ENSG00000113070,ENSG00000099985,ENSG…
GO:0050729	positive regulation of inflammatory response	biological_process	7.9004e-19	1.0505e-16	27	549	102	19006	ENSG00000099985,ENSG00000196664,ENSG00000105851,ENSG00000277632,ENSG00000143546,ENSG00000185897,ENSG00000141655,ENSG00000142405,ENSG00000118640,ENSG00000171522,ENSG00000158869,ENSG00000121807,ENSG00000163221,ENSG00000136244,ENSG00000186642,ENSG00000150782,ENSG00000163220,ENSG00000125538,ENSG00000154451,ENSG00000132965,ENSG00000179639,ENSG00000232810,ENSG00000137462,ENSG00000226979,ENSG00000213654…
GO:0042098	T cell proliferation	biological_process	7.9322e-19	1.0505e-16	34	549	174	19006	ENSG00000168071,ENSG00000122122,ENSG00000155659,ENSG00000197471,ENSG00000125538,ENSG00000102524,ENSG00000131042,ENSG00000242574,ENSG00000122223,ENSG00000165025,ENSG00000123338,ENSG00000136634,ENSG00000102879,ENSG00000160223,ENSG00000186827,ENSG00000135046,ENSG00000163513,ENSG00000223865,ENSG00000018280,ENSG00000114013,ENSG00000150782,ENSG00000134516,ENSG00000135077,ENSG00000010610,ENSG00000131981…
GO:0050663	cytokine secretion	biological_process	1.0656e-18	1.4024e-16	34	549	177	19006	ENSG00000171522,ENSG00000115590,ENSG00000136634,ENSG00000142405,ENSG00000165025,ENSG00000258227,ENSG00000135046,ENSG00000091106,ENSG00000101916,ENSG00000197971,ENSG00000109943,ENSG00000137752,ENSG00000122223,ENSG00000102760,ENSG00000148400,ENSG00000170458,ENSG00000137462,ENSG00000000938,ENSG00000125538,ENSG00000154451,ENSG00000085265,ENSG00000163221,ENSG00000136244,ENSG00000134242,ENSG00000162711…
GO:1902533	positive regulation of intracellular signal transduction	biological_process	1.1515e-18	1.506e-16	77	549	882	19006	ENSG00000111846,ENSG00000171777,ENSG00000000938,ENSG00000125538,ENSG00000154764,ENSG00000148400,ENSG00000026508,ENSG00000108688,ENSG00000121966,ENSG00000115604,ENSG00000196664,ENSG00000163421,ENSG00000099985,ENSG00000113070,ENSG00000166501,ENSG00000121858,ENSG00000146192,ENSG00000165025,ENSG00000141655,ENSG00000108691,ENSG00000155629,ENSG00000102962,ENSG00000167851,ENSG00000126264,ENSG00000275302…
GO:0002697	regulation of immune effector process	biological_process	1.206e-18	1.5675e-16	47	549	348	19006	ENSG00000121807,ENSG00000158869,ENSG00000129465,ENSG00000136244,ENSG00000118513,ENSG00000134242,ENSG00000135077,ENSG00000162711,ENSG00000126759,ENSG00000185897,ENSG00000131981,ENSG00000010610,ENSG00000134516,ENSG00000101336,ENSG00000133246,ENSG00000232810,ENSG00000066294,ENSG00000150782,ENSG00000015285,ENSG00000141968,ENSG00000167851,ENSG00000141480,ENSG00000114013,ENSG00000101017,ENSG00000010671…
GO:0070665	positive regulation of leukocyte proliferation	biological_process	1.473e-18	1.9029e-16	30	549	134	19006	ENSG00000160223,ENSG00000121807,ENSG00000196839,ENSG00000158473,ENSG00000134242,ENSG00000136244,ENSG00000102879,ENSG00000010610,ENSG00000135077,ENSG00000123338,ENSG00000165025,ENSG00000163513,ENSG00000101096,ENSG00000135046,ENSG00000186827,ENSG00000204472,ENSG00000105246,ENSG00000114013,ENSG00000101017,ENSG00000223865,ENSG00000122122,ENSG00000168071,ENSG00000169508,ENSG00000122223,ENSG00000131042…
GO:0080134	regulation of response to stress	biological_process	1.5557e-18	1.9975e-16	105	549	1475	19006	ENSG00000134061,ENSG00000050730,ENSG00000135046,ENSG00000163513,ENSG00000091106,ENSG00000197405,ENSG00000169252,ENSG00000118640,ENSG00000142405,ENSG00000115590,ENSG00000197471,ENSG00000163220,ENSG00000186642,ENSG00000115594,ENSG00000179639,ENSG00000170458,ENSG00000137462,ENSG00000101265,ENSG00000276600,ENSG00000137752,ENSG00000120659,ENSG00000276231,ENSG00000137331,ENSG00000101695,ENSG00000174125…
GO:0042221	response to chemical	biological_process	1.7021e-18	2.1722e-16	204	549	4018	19006	ENSG00000158869,ENSG00000121807,ENSG00000196839,ENSG00000108700,ENSG00000183486,ENSG00000118513,ENSG00000154611,ENSG00000162772,ENSG00000095303,ENSG00000066336,ENSG00000105246,ENSG00000103811,ENSG00000163736,ENSG00000125735,ENSG00000112299,ENSG00000101017,ENSG00000130592,ENSG00000115009,ENSG00000116701,ENSG00000160013,ENSG00000170989,ENSG00000112486,ENSG00000100427,ENSG00000134516,ENSG00000106952…
GO:0035556	intracellular signal transduction	biological_process	1.7665e-18	2.2408e-16	150	549	2601	19006	ENSG00000118523,ENSG00000010671,ENSG00000099860,ENSG00000198400,ENSG00000141574,ENSG00000198121,ENSG00000183134,ENSG00000100368,ENSG00000158050,ENSG00000043462,ENSG00000140945,ENSG00000123329,ENSG00000136167,ENSG00000150782,ENSG00000015285,ENSG00000101096,ENSG00000160791,ENSG00000171051,ENSG00000095970,ENSG00000101265,ENSG00000137841,ENSG00000147443,ENSG00000189067,ENSG00000179639,ENSG00000163220…
GO:0065007	biological regulation	biological_process	1.8196e-18	2.2943e-16	424	549	11458	19006	ENSG00000184730,ENSG00000181444,ENSG00000089327,ENSG00000120875,ENSG00000155629,ENSG00000129450,ENSG00000102879,ENSG00000197766,ENSG00000164047,ENSG00000106991,ENSG00000121858,ENSG00000165025,ENSG00000187474,ENSG00000137101,ENSG00000102760,ENSG00000242574,ENSG00000132514,ENSG00000048740,ENSG00000090104,ENSG00000110324,ENSG00000154451,ENSG00000081041,ENSG00000151650,ENSG00000135363,ENSG00000168071…
GO:0002460	adaptive immune response based on somatic recombination of immune receptors built from immunoglobulin superfamily domains	biological_process	1.842e-18	2.3087e-16	37	549	215	19006	ENSG00000136244,ENSG00000196839,ENSG00000121807,ENSG00000158869,ENSG00000129465,ENSG00000135077,ENSG00000162711,ENSG00000010610,ENSG00000103811,ENSG00000105246,ENSG00000010671,ENSG00000018280,ENSG00000101017,ENSG00000112486,ENSG00000226979,ENSG00000175857,ENSG00000232810,ENSG00000150782,ENSG00000015285,ENSG00000136630,ENSG00000203710,ENSG00000168918,ENSG00000136634,ENSG00000156127,ENSG00000135046…
GO:0070821	tertiary granule membrane	cellular_component	2.1766e-18	2.712e-16	23	549	72	19006	ENSG00000140678,ENSG00000051523,ENSG00000171049,ENSG00000158869,ENSG00000118640,ENSG00000139572,ENSG00000169896,ENSG00000258227,ENSG00000125810,ENSG00000169403,ENSG00000122861,ENSG00000160255,ENSG00000143119,ENSG00000018280,ENSG00000186431,ENSG00000165168,ENSG00000167613,ENSG00000131042,ENSG00000105383,ENSG00000257335,ENSG00000167851,ENSG00000183019,ENSG00000172322
GO:0010033	response to organic substance	biological_process	5.2458e-18	6.4977e-16	158	549	2814	19006	ENSG00000197405,ENSG00000135046,ENSG00000163513,ENSG00000050730,ENSG00000160712,ENSG00000169403,ENSG00000166741,ENSG00000059377,ENSG00000115590,ENSG00000120949,ENSG00000137462,ENSG00000131042,ENSG00000168675,ENSG00000170458,ENSG00000115594,ENSG00000103569,ENSG00000237541,ENSG00000186642,ENSG00000142871,ENSG00000137496,ENSG00000057657,ENSG00000090339,ENSG00000175294,ENSG00000120659,ENSG00000038945…
GO:0070820	tertiary granule	cellular_component	6.0467e-18	7.4459e-16	23	549	75	19006	ENSG00000118640,ENSG00000139572,ENSG00000171049,ENSG00000051523,ENSG00000158869,ENSG00000140678,ENSG00000169403,ENSG00000122861,ENSG00000258227,ENSG00000125810,ENSG00000169896,ENSG00000165168,ENSG00000186431,ENSG00000018280,ENSG00000160255,ENSG00000143119,ENSG00000172322,ENSG00000257335,ENSG00000105383,ENSG00000183019,ENSG00000167851,ENSG00000167613,ENSG00000131042
GO:0071222	cellular response to lipopolysaccharide	biological_process	1.365e-17	1.6711e-15	31	549	155	19006	ENSG00000134061,ENSG00000050730,ENSG00000169403,ENSG00000169429,ENSG00000160791,ENSG00000277632,ENSG00000148346,ENSG00000154589,ENSG00000112799,ENSG00000164047,ENSG00000135077,ENSG00000162711,ENSG00000136634,ENSG00000136244,ENSG00000028137,ENSG00000108691,ENSG00000134242,ENSG00000260314,ENSG00000150782,ENSG00000125538,ENSG00000101336,ENSG00000137462,ENSG00000232810,ENSG00000131042,ENSG00000189067…
GO:0042102	positive regulation of T cell proliferation	biological_process	1.9411e-17	2.3626e-15	25	549	95	19006	ENSG00000204472,ENSG00000105246,ENSG00000163513,ENSG00000135046,ENSG00000165025,ENSG00000010610,ENSG00000123338,ENSG00000135077,ENSG00000158473,ENSG00000134242,ENSG00000102879,ENSG00000136244,ENSG00000160223,ENSG00000121807,ENSG00000150782,ENSG00000125538,ENSG00000197471,ENSG00000131042,ENSG00000242574,ENSG00000102524,ENSG00000122223,ENSG00000122122,ENSG00000168071,ENSG00000223865,ENSG00000114013
GO:0046631	alpha-beta T cell activation	biological_process	2.3998e-17	2.9041e-15	27	549	117	19006	ENSG00000150782,ENSG00000196189,ENSG00000167851,ENSG00000122223,ENSG00000134516,ENSG00000169508,ENSG00000106952,ENSG00000122122,ENSG00000057657,ENSG00000115604,ENSG00000114013,ENSG00000105246,ENSG00000143365,ENSG00000135046,ENSG00000163513,ENSG00000156127,ENSG00000123338,ENSG00000162711,ENSG00000127152,ENSG00000165025,ENSG00000121807,ENSG00000171522,ENSG00000136630,ENSG00000118513,ENSG00000136244…
GO:0012506	vesicle membrane	cellular_component	2.912e-17	3.5039e-15	65	549	694	19006	ENSG00000131042,ENSG00000143226,ENSG00000137462,ENSG00000170458,ENSG00000139278,ENSG00000116031,ENSG00000237541,ENSG00000172322,ENSG00000154146,ENSG00000038945,ENSG00000276600,ENSG00000169252,ENSG00000197405,ENSG00000135046,ENSG00000258227,ENSG00000204577,ENSG00000169403,ENSG00000011600,ENSG00000204287,ENSG00000118640,ENSG00000123338,ENSG00000183019,ENSG00000015285,ENSG00000186431,ENSG00000223865…
GO:0002768	immune response-regulating cell surface receptor signaling pathway	biological_process	2.9335e-17	3.5097e-15	45	549	349	19006	ENSG00000196735,ENSG00000168918,ENSG00000204287,ENSG00000165025,ENSG00000203710,ENSG00000171860,ENSG00000123338,ENSG00000166501,ENSG00000197405,ENSG00000186818,ENSG00000086730,ENSG00000104783,ENSG00000143226,ENSG00000131042,ENSG00000132514,ENSG00000187474,ENSG00000179639,ENSG00000203747,ENSG00000085265,ENSG00000000938,ENSG00000237541,ENSG00000196839,ENSG00000134242,ENSG00000154611,ENSG00000187796…
GO:0030659	cytoplasmic vesicle membrane	cellular_component	3.0607e-17	3.6411e-15	64	549	676	19006	ENSG00000118640,ENSG00000123338,ENSG00000204287,ENSG00000011600,ENSG00000204577,ENSG00000169403,ENSG00000135046,ENSG00000258227,ENSG00000197405,ENSG00000169252,ENSG00000276600,ENSG00000038945,ENSG00000154146,ENSG00000237541,ENSG00000172322,ENSG00000116031,ENSG00000139278,ENSG00000170458,ENSG00000143226,ENSG00000131042,ENSG00000137462,ENSG00000171049,ENSG00000140678,ENSG00000028137,ENSG00000174125…
GO:0050794	regulation of cellular process	biological_process	9.6128e-17	1.1372e-14	392	549	10435	19006	ENSG00000145287,ENSG00000196557,ENSG00000134028,ENSG00000111452,ENSG00000204472,ENSG00000187800,ENSG00000154928,ENSG00000187796,ENSG00000028137,ENSG00000136244,ENSG00000134242,ENSG00000232810,ENSG00000127124,ENSG00000141968,ENSG00000197249,ENSG00000123685,ENSG00000124731,ENSG00000141480,ENSG00000196154,ENSG00000165457,ENSG00000122694,ENSG00000163513,ENSG00000197405,ENSG00000151882,ENSG00000173917…
GO:0030334	regulation of cell migration	biological_process	1.0007e-16	1.1772e-14	63	549	680	19006	ENSG00000277632,ENSG00000181649,ENSG00000125735,ENSG00000122861,ENSG00000204472,ENSG00000169429,ENSG00000163736,ENSG00000103811,ENSG00000119630,ENSG00000196839,ENSG00000134242,ENSG00000136244,ENSG00000129465,ENSG00000139567,ENSG00000121807,ENSG00000261371,ENSG00000108798,ENSG00000131981,ENSG00000186891,ENSG00000232810,ENSG00000169508,ENSG00000140945,ENSG00000171631,ENSG00000167851,ENSG00000104918…
GO:0042127	regulation of cell proliferation	biological_process	1.0291e-16	1.2039e-14	103	549	1523	19006	ENSG00000167851,ENSG00000122420,ENSG00000105383,ENSG00000104918,ENSG00000125084,ENSG00000155926,ENSG00000186891,ENSG00000169508,ENSG00000170873,ENSG00000226979,ENSG00000170989,ENSG00000160013,ENSG00000205420,ENSG00000101017,ENSG00000163736,ENSG00000119630,ENSG00000103811,ENSG00000122861,ENSG00000105246,ENSG00000007264,ENSG00000181649,ENSG00000276085,ENSG00000095303,ENSG00000154734,ENSG00000162772…
GO:0031982	vesicle	cellular_component	1.6044e-16	1.8658e-14	192	549	3820	19006	ENSG00000102879,ENSG00000129450,ENSG00000051523,ENSG00000164047,ENSG00000165025,ENSG00000121858,ENSG00000197766,ENSG00000113070,ENSG00000166501,ENSG00000136689,ENSG00000115648,ENSG00000196664,ENSG00000149418,ENSG00000138185,ENSG00000121966,ENSG00000148400,ENSG00000026508,ENSG00000042493,ENSG00000154451,ENSG00000000938,ENSG00000106066,ENSG00000196839,ENSG00000164674,ENSG00000085514,ENSG00000154611…
GO:0040012	regulation of locomotion	biological_process	1.6126e-16	1.8658e-14	69	549	803	19006	ENSG00000213654,ENSG00000198121,ENSG00000015285,ENSG00000232810,ENSG00000140945,ENSG00000136244,ENSG00000134242,ENSG00000139567,ENSG00000129465,ENSG00000204472,ENSG00000169429,ENSG00000277632,ENSG00000175294,ENSG00000151490,ENSG00000142871,ENSG00000090339,ENSG00000163734,ENSG00000100985,ENSG00000115594,ENSG00000117115,ENSG00000196189,ENSG00000168675,ENSG00000123338,ENSG00000163823,ENSG00000169403…
GO:0010562	positive regulation of phosphorus metabolic process	biological_process	1.7417e-16	1.9932e-14	80	549	1030	19006	ENSG00000122694,ENSG00000163513,ENSG00000169252,ENSG00000197405,ENSG00000160712,ENSG00000169403,ENSG00000163823,ENSG00000140030,ENSG00000123338,ENSG00000122223,ENSG00000179639,ENSG00000197471,ENSG00000141506,ENSG00000100985,ENSG00000090339,ENSG00000095970,ENSG00000142871,ENSG00000101265,ENSG00000120659,ENSG00000276231,ENSG00000277632,ENSG00000111452,ENSG00000204472,ENSG00000105851,ENSG00000171051…
GO:0045937	positive regulation of phosphate metabolic process	biological_process	1.7417e-16	1.9932e-14	80	549	1030	19006	ENSG00000140030,ENSG00000123338,ENSG00000160712,ENSG00000169403,ENSG00000163823,ENSG00000163513,ENSG00000122694,ENSG00000197405,ENSG00000169252,ENSG00000101265,ENSG00000120659,ENSG00000276231,ENSG00000090339,ENSG00000095970,ENSG00000142871,ENSG00000197471,ENSG00000100985,ENSG00000141506,ENSG00000122223,ENSG00000179639,ENSG00000139567,ENSG00000187796,ENSG00000129465,ENSG00000136244,ENSG00000134242…
GO:0002548	monocyte chemotaxis	biological_process	2.1476e-16	2.4444e-14	20	549	59	19006	ENSG00000275302,ENSG00000108688,ENSG00000276070,ENSG00000120659,ENSG00000115009,ENSG00000151490,ENSG00000160712,ENSG00000204472,ENSG00000163823,ENSG00000135046,ENSG00000276085,ENSG00000277632,ENSG00000141655,ENSG00000131981,ENSG00000163221,ENSG00000121807,ENSG00000102962,ENSG00000136244,ENSG00000108700,ENSG00000108691
GO:0002429	immune response-activating cell surface receptor signaling pathway	biological_process	2.4146e-16	2.7336e-14	42	549	322	19006	ENSG00000086730,ENSG00000186818,ENSG00000166501,ENSG00000197405,ENSG00000123338,ENSG00000171860,ENSG00000168918,ENSG00000203710,ENSG00000204287,ENSG00000165025,ENSG00000196735,ENSG00000000938,ENSG00000237541,ENSG00000203747,ENSG00000085265,ENSG00000187474,ENSG00000143226,ENSG00000132514,ENSG00000104783,ENSG00000171051,ENSG00000101096,ENSG00000082074,ENSG00000235568,ENSG00000131981,ENSG00000166523…
GO:2000145	regulation of cell motility	biological_process	2.9428e-16	3.3137e-14	65	549	733	19006	ENSG00000131981,ENSG00000261371,ENSG00000108798,ENSG00000121807,ENSG00000196839,ENSG00000163736,ENSG00000103811,ENSG00000119630,ENSG00000122861,ENSG00000125735,ENSG00000181649,ENSG00000170989,ENSG00000112486,ENSG00000115009,ENSG00000275302,ENSG00000104918,ENSG00000149781,ENSG00000167851,ENSG00000171631,ENSG00000169508,ENSG00000186891,ENSG00000171860,ENSG00000106991,ENSG00000171522,ENSG00000102879…
GO:0042129	regulation of T cell proliferation	biological_process	3.5442e-16	3.9697e-14	29	549	149	19006	ENSG00000223865,ENSG00000155659,ENSG00000122122,ENSG00000168071,ENSG00000114013,ENSG00000125538,ENSG00000150782,ENSG00000197471,ENSG00000122223,ENSG00000131042,ENSG00000242574,ENSG00000102524,ENSG00000010610,ENSG00000131981,ENSG00000135077,ENSG00000136634,ENSG00000123338,ENSG00000165025,ENSG00000160223,ENSG00000129465,ENSG00000121807,ENSG00000158473,ENSG00000134242,ENSG00000136244,ENSG00000102879…
GO:0098542	defense response to other organism	biological_process	4.0283e-16	4.4881e-14	51	549	462	19006	ENSG00000051523,ENSG00000165025,ENSG00000164047,ENSG00000136634,ENSG00000197405,ENSG00000156127,ENSG00000091106,ENSG00000169397,ENSG00000160712,ENSG00000196664,ENSG00000101916,ENSG00000101695,ENSG00000168071,ENSG00000137462,ENSG00000116031,ENSG00000197471,ENSG00000000938,ENSG00000125538,ENSG00000163220,ENSG00000136244,ENSG00000103187,ENSG00000140678,ENSG00000134242,ENSG00000183486,ENSG00000163221…
GO:0002687	positive regulation of leukocyte migration	biological_process	6.0725e-16	6.7299e-14	26	549	117	19006	ENSG00000197405,ENSG00000277632,ENSG00000125735,ENSG00000163823,ENSG00000169403,ENSG00000160712,ENSG00000163736,ENSG00000119630,ENSG00000169429,ENSG00000204472,ENSG00000136244,ENSG00000121807,ENSG00000171860,ENSG00000123338,ENSG00000131981,ENSG00000232810,ENSG00000186891,ENSG00000108688,ENSG00000115594,ENSG00000275302,ENSG00000163734,ENSG00000081041,ENSG00000115009,ENSG00000090339,ENSG00000213654…
GO:0006810	transport	biological_process	7.7332e-16	8.5256e-14	227	549	4957	19006	ENSG00000206177,ENSG00000169252,ENSG00000163823,ENSG00000011600,ENSG00000145879,ENSG00000118640,ENSG00000157551,ENSG00000161944,ENSG00000142405,ENSG00000100365,ENSG00000105352,ENSG00000189067,ENSG00000179639,ENSG00000028277,ENSG00000140519,ENSG00000163220,ENSG00000117115,ENSG00000107984,ENSG00000095970,ENSG00000105339,ENSG00000276600,ENSG00000127951,ENSG00000104783,ENSG00000158270,ENSG00000160791…
GO:0032879	regulation of localization	biological_process	8.4e-16	9.2125e-14	139	549	2492	19006	ENSG00000185897,ENSG00000139567,ENSG00000140678,ENSG00000198576,ENSG00000174125,ENSG00000160791,ENSG00000213654,ENSG00000198121,ENSG00000182782,ENSG00000136167,ENSG00000015285,ENSG00000150782,ENSG00000140945,ENSG00000101336,ENSG00000157551,ENSG00000145879,ENSG00000118640,ENSG00000142405,ENSG00000163823,ENSG00000186818,ENSG00000169252,ENSG00000104783,ENSG00000163734,ENSG00000095970,ENSG00000117115…
GO:0002286	T cell activation involved in immune response	biological_process	1.1511e-15	1.2559e-13	23	549	91	19006	ENSG00000115604,ENSG00000090339,ENSG00000114013,ENSG00000018280,ENSG00000158481,ENSG00000150782,ENSG00000196189,ENSG00000136167,ENSG00000242574,ENSG00000169508,ENSG00000166523,ENSG00000131981,ENSG00000162711,ENSG00000135077,ENSG00000077420,ENSG00000136630,ENSG00000136244,ENSG00000118513,ENSG00000158869,ENSG00000171522,ENSG00000143365,ENSG00000156127,ENSG00000135046
GO:0009966	regulation of signal transduction	biological_process	1.3266e-15	1.4399e-13	147	549	2715	19006	ENSG00000163513,ENSG00000122694,ENSG00000091106,ENSG00000197405,ENSG00000160712,ENSG00000050730,ENSG00000115590,ENSG00000140030,ENSG00000170458,ENSG00000168675,ENSG00000137462,ENSG00000141506,ENSG00000100985,ENSG00000115594,ENSG00000090339,ENSG00000057657,ENSG00000137331,ENSG00000142871,ENSG00000137496,ENSG00000101695,ENSG00000162496,ENSG00000151490,ENSG00000276231,ENSG00000120659,ENSG00000137752…
GO:0044765	single-organism transport	biological_process	1.4984e-15	1.6181e-13	207	549	4386	19006	ENSG00000203710,ENSG00000141655,ENSG00000171860,ENSG00000108691,ENSG00000171522,ENSG00000111424,ENSG00000118308,ENSG00000086730,ENSG00000169896,ENSG00000188042,ENSG00000148346,ENSG00000131355,ENSG00000121281,ENSG00000109943,ENSG00000197971,ENSG00000143119,ENSG00000115604,ENSG00000154127,ENSG00000011422,ENSG00000085265,ENSG00000125538,ENSG00000019169,ENSG00000154764,ENSG00000102524,ENSG00000167613…
GO:0005102	receptor binding	molecular_function	1.6371e-15	1.7588e-13	98	549	1457	19006	ENSG00000120659,ENSG00000137496,ENSG00000142871,ENSG00000163734,ENSG00000090339,ENSG00000107984,ENSG00000115594,ENSG00000163220,ENSG00000117115,ENSG00000137462,ENSG00000147443,ENSG00000131042,ENSG00000025708,ENSG00000122223,ENSG00000011600,ENSG00000060558,ENSG00000157557,ENSG00000160712,ENSG00000151882,ENSG00000135046,ENSG00000163513,ENSG00000198400,ENSG00000141574,ENSG00000196154,ENSG00000010671…
GO:0002703	regulation of leukocyte mediated immunity	biological_process	1.8694e-15	1.9981e-13	29	549	159	19006	ENSG00000169403,ENSG00000158869,ENSG00000129465,ENSG00000121807,ENSG00000136244,ENSG00000118640,ENSG00000135077,ENSG00000162711,ENSG00000136634,ENSG00000203710,ENSG00000165025,ENSG00000179639,ENSG00000232810,ENSG00000133246,ENSG00000015285,ENSG00000000938,ENSG00000125538,ENSG00000066294,ENSG00000141968,ENSG00000197471,ENSG00000167851,ENSG00000141480,ENSG00000101017,ENSG00000090339,ENSG00000010671…
GO:0031988	membrane-bounded vesicle	cellular_component	2.1829e-15	2.3214e-13	181	549	3601	19006	ENSG00000169385,ENSG00000187116,ENSG00000204257,ENSG00000120949,ENSG00000198113,ENSG00000123338,ENSG00000122694,ENSG00000258227,ENSG00000135046,ENSG00000151882,ENSG00000197405,ENSG00000204577,ENSG00000169403,ENSG00000182853,ENSG00000169397,ENSG00000090339,ENSG00000166428,ENSG00000137496,ENSG00000151490,ENSG00000038945,ENSG00000139278,ENSG00000158825,ENSG00000170458,ENSG00000143226,ENSG00000131042…
GO:0001934	positive regulation of protein phosphorylation	biological_process	2.2655e-15	2.3972e-13	70	549	867	19006	ENSG00000187796,ENSG00000129465,ENSG00000139567,ENSG00000134242,ENSG00000136244,ENSG00000277632,ENSG00000204472,ENSG00000171051,ENSG00000105851,ENSG00000141480,ENSG00000099860,ENSG00000118523,ENSG00000198121,ENSG00000198400,ENSG00000043462,ENSG00000232810,ENSG00000150782,ENSG00000123338,ENSG00000122694,ENSG00000163513,ENSG00000169252,ENSG00000197405,ENSG00000160712,ENSG00000163823,ENSG00000090339…
GO:0032675	regulation of interleukin-6 production	biological_process	2.7485e-15	2.8898e-13	24	549	106	19006	ENSG00000168918,ENSG00000135077,ENSG00000136634,ENSG00000123338,ENSG00000142405,ENSG00000136244,ENSG00000229314,ENSG00000134242,ENSG00000051523,ENSG00000187796,ENSG00000158869,ENSG00000160712,ENSG00000196664,ENSG00000169403,ENSG00000101916,ENSG00000174125,ENSG00000197971,ENSG00000276600,ENSG00000141480,ENSG00000115598,ENSG00000125538,ENSG00000137462,ENSG00000232810,ENSG00000131042
GO:0008283	cell proliferation	biological_process	2.7585e-15	2.8898e-13	117	549	1941	19006	ENSG00000135046,ENSG00000163513,ENSG00000197405,ENSG00000169403,ENSG00000160712,ENSG00000129993,ENSG00000134061,ENSG00000129521,ENSG00000123338,ENSG00000120949,ENSG00000134531,ENSG00000168918,ENSG00000122223,ENSG00000137462,ENSG00000131042,ENSG00000197471,ENSG00000057657,ENSG00000163734,ENSG00000142871,ENSG00000245848,ENSG00000120659,ENSG00000155659,ENSG00000145287,ENSG00000101096,ENSG00000169429…
GO:0019220	regulation of phosphate metabolic process	biological_process	4.0239e-15	4.1946e-13	102	549	1601	19006	ENSG00000232810,ENSG00000126467,ENSG00000158050,ENSG00000115956,ENSG00000043462,ENSG00000150782,ENSG00000118523,ENSG00000099860,ENSG00000141480,ENSG00000198400,ENSG00000198121,ENSG00000277632,ENSG00000105851,ENSG00000184557,ENSG00000171051,ENSG00000154928,ENSG00000111452,ENSG00000204472,ENSG00000136244,ENSG00000134242,ENSG00000139567,ENSG00000187796,ENSG00000129465,ENSG00000179639,ENSG00000168675…
GO:0001932	regulation of protein phosphorylation	biological_process	4.4878e-15	4.6552e-13	88	549	1275	19006	ENSG00000197405,ENSG00000169252,ENSG00000122694,ENSG00000163513,ENSG00000163823,ENSG00000160712,ENSG00000155307,ENSG00000135549,ENSG00000142405,ENSG00000123338,ENSG00000168675,ENSG00000179639,ENSG00000100985,ENSG00000141506,ENSG00000107984,ENSG00000197471,ENSG00000142871,ENSG00000095970,ENSG00000090339,ENSG00000276231,ENSG00000120659,ENSG00000245848,ENSG00000101265,ENSG00000277632,ENSG00000171051…
GO:0098805	whole membrane	cellular_component	4.6396e-15	4.7891e-13	126	549	2201	19006	ENSG00000074660,ENSG00000125084,ENSG00000257335,ENSG00000105383,ENSG00000100373,ENSG00000171631,ENSG00000167851,ENSG00000158481,ENSG00000100427,ENSG00000101307,ENSG00000170989,ENSG00000165168,ENSG00000249437,ENSG00000082397,ENSG00000018280,ENSG00000112299,ENSG00000160255,ENSG00000122861,ENSG00000154589,ENSG00000177575,ENSG00000182557,ENSG00000235568,ENSG00000185924,ENSG00000131981,ENSG00000241106…
GO:0002699	positive regulation of immune effector process	biological_process	5.1818e-15	5.3226e-13	29	549	165	19006	ENSG00000232810,ENSG00000242574,ENSG00000179639,ENSG00000122223,ENSG00000167851,ENSG00000000938,ENSG00000150782,ENSG00000125538,ENSG00000141968,ENSG00000066294,ENSG00000010671,ENSG00000114013,ENSG00000101017,ENSG00000122122,ENSG00000226979,ENSG00000109943,ENSG00000186827,ENSG00000135046,ENSG00000169403,ENSG00000136630,ENSG00000136244,ENSG00000118513,ENSG00000134242,ENSG00000121807,ENSG00000158869…
GO:0050707	regulation of cytokine secretion	biological_process	5.6334e-15	5.7584e-13	28	549	154	19006	ENSG00000125538,ENSG00000000938,ENSG00000085265,ENSG00000102760,ENSG00000122223,ENSG00000170458,ENSG00000232810,ENSG00000137462,ENSG00000197971,ENSG00000109943,ENSG00000137752,ENSG00000122862,ENSG00000101916,ENSG00000174125,ENSG00000258227,ENSG00000135046,ENSG00000277632,ENSG00000135077,ENSG00000136634,ENSG00000162711,ENSG00000166523,ENSG00000142405,ENSG00000165025,ENSG00000137757,ENSG00000171522…
GO:0051270	regulation of cellular component movement	biological_process	6.4516e-15	6.5629e-13	67	549	828	19006	ENSG00000122861,ENSG00000119630,ENSG00000163736,ENSG00000103811,ENSG00000125735,ENSG00000181649,ENSG00000131981,ENSG00000261371,ENSG00000108798,ENSG00000121807,ENSG00000196839,ENSG00000104918,ENSG00000149781,ENSG00000275302,ENSG00000171631,ENSG00000167851,ENSG00000169508,ENSG00000186891,ENSG00000170989,ENSG00000112486,ENSG00000115009,ENSG00000055118,ENSG00000113070,ENSG00000171860,ENSG00000106991…
GO:0042327	positive regulation of phosphorylation	biological_process	6.7971e-15	6.8811e-13	71	549	908	19006	ENSG00000150782,ENSG00000232810,ENSG00000043462,ENSG00000198121,ENSG00000198400,ENSG00000099860,ENSG00000118523,ENSG00000141480,ENSG00000171051,ENSG00000105851,ENSG00000204472,ENSG00000277632,ENSG00000134242,ENSG00000136244,ENSG00000129465,ENSG00000187796,ENSG00000139567,ENSG00000141506,ENSG00000100985,ENSG00000197471,ENSG00000179639,ENSG00000276231,ENSG00000120659,ENSG00000101265,ENSG00000142871…
GO:0051234	establishment of localization	biological_process	7.127e-15	7.1651e-13	228	549	5083	19006	ENSG00000134955,ENSG00000165168,ENSG00000018280,ENSG00000055118,ENSG00000160255,ENSG00000074660,ENSG00000152672,ENSG00000130755,ENSG00000104918,ENSG00000100373,ENSG00000257335,ENSG00000167851,ENSG00000069431,ENSG00000133246,ENSG00000162711,ENSG00000135077,ENSG00000131981,ENSG00000126759,ENSG00000166523,ENSG00000010610,ENSG00000163131,ENSG00000137757,ENSG00000160883,ENSG00000163221,ENSG00000158517…
GO:0051174	regulation of phosphorus metabolic process	biological_process	7.1457e-15	7.1651e-13	102	549	1615	19006	ENSG00000277632,ENSG00000184557,ENSG00000105851,ENSG00000154928,ENSG00000171051,ENSG00000204472,ENSG00000111452,ENSG00000136244,ENSG00000134242,ENSG00000139567,ENSG00000187796,ENSG00000129465,ENSG00000232810,ENSG00000158050,ENSG00000126467,ENSG00000043462,ENSG00000115956,ENSG00000150782,ENSG00000118523,ENSG00000099860,ENSG00000141480,ENSG00000198400,ENSG00000198121,ENSG00000197405,ENSG00000169252…
GO:0032635	interleukin-6 production	biological_process	9.6184e-15	9.5988e-13	24	549	112	19006	ENSG00000229314,ENSG00000134242,ENSG00000136244,ENSG00000158869,ENSG00000187796,ENSG00000051523,ENSG00000168918,ENSG00000142405,ENSG00000135077,ENSG00000123338,ENSG00000136634,ENSG00000174125,ENSG00000101916,ENSG00000160712,ENSG00000196664,ENSG00000169403,ENSG00000141480,ENSG00000276600,ENSG00000197971,ENSG00000131042,ENSG00000137462,ENSG00000232810,ENSG00000115598,ENSG00000125538
GO:0005576	extracellular region	cellular_component	1.0022e-14	9.9545e-13	211	549	4513	19006	ENSG00000136541,ENSG00000108691,ENSG00000143536,ENSG00000160223,ENSG00000203710,ENSG00000169896,ENSG00000171401,ENSG00000178726,ENSG00000148346,ENSG00000086730,ENSG00000143119,ENSG00000197632,ENSG00000131355,ENSG00000175544,ENSG00000167613,ENSG00000154764,ENSG00000102524,ENSG00000093134,ENSG00000085265,ENSG00000133800,ENSG00000011422,ENSG00000111348,ENSG00000125538,ENSG00000163221,ENSG00000064886…
GO:0030335	positive regulation of cell migration	biological_process	1.0151e-14	1.0035e-12	44	549	394	19006	ENSG00000277632,ENSG00000204472,ENSG00000122861,ENSG00000169429,ENSG00000163736,ENSG00000119630,ENSG00000103811,ENSG00000125735,ENSG00000121807,ENSG00000136244,ENSG00000131981,ENSG00000140945,ENSG00000186891,ENSG00000232810,ENSG00000149781,ENSG00000104918,ENSG00000275302,ENSG00000171631,ENSG00000115009,ENSG00000170989,ENSG00000198121,ENSG00000112486,ENSG00000213654,ENSG00000163513,ENSG00000122694…
GO:0098552	side of membrane	cellular_component	1.1565e-14	1.138e-12	46	549	429	19006	ENSG00000163823,ENSG00000117091,ENSG00000101916,ENSG00000163513,ENSG00000135046,ENSG00000106991,ENSG00000165025,ENSG00000204287,ENSG00000141655,ENSG00000060558,ENSG00000196735,ENSG00000203747,ENSG00000085265,ENSG00000237541,ENSG00000000938,ENSG00000090104,ENSG00000197471,ENSG00000170458,ENSG00000179639,ENSG00000122223,ENSG00000090339,ENSG00000163606,ENSG00000185924,ENSG00000167083,ENSG00000177575…
GO:0042742	defense response to bacterium	biological_process	1.248e-14	1.2223e-12	34	549	230	19006	ENSG00000164047,ENSG00000165025,ENSG00000136634,ENSG00000051523,ENSG00000169397,ENSG00000160712,ENSG00000197405,ENSG00000091106,ENSG00000000938,ENSG00000163220,ENSG00000197471,ENSG00000137462,ENSG00000166523,ENSG00000126759,ENSG00000010610,ENSG00000239839,ENSG00000135077,ENSG00000136244,ENSG00000187796,ENSG00000158869,ENSG00000163221,ENSG00000174125,ENSG00000163736,ENSG00000143546,ENSG00000090382…
GO:0070098	chemokine-mediated signaling pathway	biological_process	1.3373e-14	1.3037e-12	21	549	81	19006	ENSG00000169429,ENSG00000163736,ENSG00000163823,ENSG00000277632,ENSG00000160791,ENSG00000276085,ENSG00000102962,ENSG00000121807,ENSG00000108700,ENSG00000108691,ENSG00000117115,ENSG00000275302,ENSG00000108688,ENSG00000121966,ENSG00000121797,ENSG00000276070,ENSG00000112486,ENSG00000115009,ENSG00000163734,ENSG00000081041,ENSG00000095970
GO:0042113	B cell activation	biological_process	1.3585e-14	1.3183e-12	33	549	226	19006	ENSG00000057657,ENSG00000147251,ENSG00000122122,ENSG00000102524,ENSG00000028277,ENSG00000160223,ENSG00000155307,ENSG00000165025,ENSG00000168918,ENSG00000136634,ENSG00000123338,ENSG00000156127,ENSG00000166501,ENSG00000186827,ENSG00000134061,ENSG00000086730,ENSG00000100060,ENSG00000010671,ENSG00000163563,ENSG00000114013,ENSG00000101017,ENSG00000198400,ENSG00000112486,ENSG00000106003,ENSG00000175857…
GO:1901700	response to oxygen-containing compound	biological_process	1.6243e-14	1.5689e-12	96	549	1479	19006	ENSG00000121858,ENSG00000164047,ENSG00000136634,ENSG00000141655,ENSG00000108691,ENSG00000051523,ENSG00000171522,ENSG00000111424,ENSG00000143365,ENSG00000166501,ENSG00000178726,ENSG00000171401,ENSG00000186827,ENSG00000148346,ENSG00000121281,ENSG00000081041,ENSG00000110324,ENSG00000260314,ENSG00000125538,ENSG00000154764,ENSG00000148400,ENSG00000162711,ENSG00000135077,ENSG00000010610,ENSG00000118513…
GO:0043410	positive regulation of MAPK cascade	biological_process	1.9753e-14	1.8992e-12	48	549	473	19006	ENSG00000198121,ENSG00000198400,ENSG00000101017,ENSG00000141480,ENSG00000115009,ENSG00000099860,ENSG00000118523,ENSG00000275302,ENSG00000169508,ENSG00000276070,ENSG00000232810,ENSG00000010610,ENSG00000135077,ENSG00000122025,ENSG00000187796,ENSG00000158517,ENSG00000163221,ENSG00000134242,ENSG00000108700,ENSG00000136244,ENSG00000171051,ENSG00000105851,ENSG00000277632,ENSG00000276085,ENSG00000101265…
GO:0051247	positive regulation of protein metabolic process	biological_process	2.4551e-14	2.3499e-12	97	549	1512	19006	ENSG00000101017,ENSG00000115009,ENSG00000018280,ENSG00000132329,ENSG00000165168,ENSG00000186891,ENSG00000276070,ENSG00000169508,ENSG00000129467,ENSG00000167851,ENSG00000125084,ENSG00000275302,ENSG00000108700,ENSG00000118513,ENSG00000154611,ENSG00000158517,ENSG00000121807,ENSG00000163221,ENSG00000122025,ENSG00000010610,ENSG00000135077,ENSG00000162711,ENSG00000276085,ENSG00000105246,ENSG00000103811…
GO:1902578	single-organism localization	biological_process	2.555e-14	2.4344e-12	209	549	4565	19006	ENSG00000105352,ENSG00000145879,ENSG00000157551,ENSG00000118640,ENSG00000142405,ENSG00000011600,ENSG00000163823,ENSG00000169252,ENSG00000206177,ENSG00000127951,ENSG00000104783,ENSG00000105339,ENSG00000276600,ENSG00000095970,ENSG00000107984,ENSG00000140519,ENSG00000117115,ENSG00000163220,ENSG00000028277,ENSG00000179639,ENSG00000189067,ENSG00000185897,ENSG00000103187,ENSG00000166920,ENSG00000140678…
GO:0002683	negative regulation of immune system process	biological_process	3.1583e-14	2.9957e-12	43	549	385	19006	ENSG00000155659,ENSG00000198435,ENSG00000276600,ENSG00000101695,ENSG00000204103,ENSG00000057657,ENSG00000154127,ENSG00000117115,ENSG00000197471,ENSG00000131042,ENSG00000170458,ENSG00000148400,ENSG00000168918,ENSG00000155307,ENSG00000203710,ENSG00000136634,ENSG00000108691,ENSG00000136630,ENSG00000171522,ENSG00000204577,ENSG00000151882,ENSG00000271605,ENSG00000186818,ENSG00000135046,ENSG00000163154…
GO:0045089	positive regulation of innate immune response	biological_process	3.2714e-14	3.0766e-12	39	549	323	19006	ENSG00000163131,ENSG00000166523,ENSG00000135077,ENSG00000158473,ENSG00000134242,ENSG00000154611,ENSG00000158869,ENSG00000187796,ENSG00000174125,ENSG00000143546,ENSG00000154589,ENSG00000158270,ENSG00000010671,ENSG00000160255,ENSG00000141480,ENSG00000114013,ENSG00000186074,ENSG00000167851,ENSG00000141968,ENSG00000101336,ENSG00000165025,ENSG00000155629,ENSG00000051523,ENSG00000050730,ENSG00000134061…
GO:0070371	ERK1 and ERK2 cascade	biological_process	3.2728e-14	3.0766e-12	35	549	262	19006	ENSG00000010610,ENSG00000135077,ENSG00000162772,ENSG00000108700,ENSG00000134242,ENSG00000136244,ENSG00000103811,ENSG00000154928,ENSG00000277632,ENSG00000276085,ENSG00000198400,ENSG00000141480,ENSG00000115009,ENSG00000118523,ENSG00000275302,ENSG00000169508,ENSG00000276070,ENSG00000232810,ENSG00000142405,ENSG00000141655,ENSG00000165025,ENSG00000102962,ENSG00000171522,ENSG00000108691,ENSG00000163823…
GO:0002819	regulation of adaptive immune response	biological_process	3.5978e-14	3.3671e-12	25	549	129	19006	ENSG00000135046,ENSG00000117091,ENSG00000121807,ENSG00000158869,ENSG00000129465,ENSG00000136244,ENSG00000136630,ENSG00000196839,ENSG00000162711,ENSG00000135077,ENSG00000136634,ENSG00000010610,ENSG00000155307,ENSG00000203710,ENSG00000179639,ENSG00000102524,ENSG00000232810,ENSG00000197471,ENSG00000125538,ENSG00000015285,ENSG00000018280,ENSG00000101017,ENSG00000010671,ENSG00000122122,ENSG00000226979
GO:0023051	regulation of signaling	biological_process	3.8189e-14	3.5581e-12	157	549	3110	19006	ENSG00000120875,ENSG00000100095,ENSG00000136689,ENSG00000163421,ENSG00000196664,ENSG00000099985,ENSG00000166501,ENSG00000113070,ENSG00000121858,ENSG00000165025,ENSG00000106991,ENSG00000136634,ENSG00000051523,ENSG00000155629,ENSG00000102962,ENSG00000090104,ENSG00000111846,ENSG00000100055,ENSG00000000938,ENSG00000148400,ENSG00000026508,ENSG00000121966,ENSG00000108688,ENSG00000198435,Novel00424,ENSG…
GO:2000147	positive regulation of cell motility	biological_process	4.1116e-14	3.7997e-12	44	549	409	19006	ENSG00000171860,ENSG00000123338,ENSG00000102879,ENSG00000163823,ENSG00000160712,ENSG00000169403,ENSG00000113070,ENSG00000197405,ENSG00000122694,ENSG00000163513,ENSG00000142871,ENSG00000090339,ENSG00000081041,ENSG00000163734,ENSG00000100985,ENSG00000115594,ENSG00000000938,ENSG00000111846,ENSG00000154764,ENSG00000108688,ENSG00000148400,ENSG00000131981,ENSG00000136244,ENSG00000121807,ENSG00000125735…
GO:0045088	regulation of innate immune response	biological_process	4.1143e-14	3.7997e-12	43	549	390	19006	ENSG00000158270,ENSG00000154589,ENSG00000143546,ENSG00000174125,ENSG00000184557,ENSG00000187796,ENSG00000158869,ENSG00000154611,ENSG00000158473,ENSG00000134242,ENSG00000135077,ENSG00000166523,ENSG00000163131,ENSG00000101336,ENSG00000141968,ENSG00000186074,ENSG00000167851,ENSG00000141480,ENSG00000114013,ENSG00000160255,ENSG00000010671,ENSG00000091106,ENSG00000169896,ENSG00000196664,ENSG00000101916…
GO:0008284	positive regulation of cell proliferation	biological_process	4.3813e-14	4.0286e-12	66	549	833	19006	ENSG00000125538,ENSG00000111846,ENSG00000242574,ENSG00000102524,ENSG00000154764,ENSG00000148400,ENSG00000198435,ENSG00000122122,ENSG00000168071,ENSG00000099985,ENSG00000163421,ENSG00000113070,ENSG00000186827,ENSG00000164047,ENSG00000165025,ENSG00000141655,ENSG00000136634,ENSG00000136630,ENSG00000102879,ENSG00000160223,ENSG00000051523,ENSG00000122420,ENSG00000125084,ENSG00000104918,ENSG00000169508…
GO:0006897	endocytosis	biological_process	4.4703e-14	4.0926e-12	55	549	609	19006	ENSG00000177575,ENSG00000158270,ENSG00000125810,ENSG00000105851,ENSG00000187800,ENSG00000198576,ENSG00000169429,ENSG00000204472,ENSG00000158869,ENSG00000131981,ENSG00000101336,ENSG00000159314,ENSG00000232810,ENSG00000100427,ENSG00000134516,ENSG00000140945,ENSG00000186074,ENSG00000167851,ENSG00000074660,ENSG00000152672,ENSG00000015285,ENSG00000141968,ENSG00000160255,ENSG00000018280,ENSG00000132329…
GO:0040017	positive regulation of locomotion	biological_process	5.6508e-14	5.151e-12	45	549	431	19006	ENSG00000204472,ENSG00000122861,ENSG00000169429,ENSG00000163736,ENSG00000119630,ENSG00000103811,ENSG00000125735,ENSG00000277632,ENSG00000131981,ENSG00000010610,ENSG00000121807,ENSG00000136244,ENSG00000149781,ENSG00000104918,ENSG00000275302,ENSG00000171631,ENSG00000140945,ENSG00000186891,ENSG00000232810,ENSG00000170989,ENSG00000112486,ENSG00000198121,ENSG00000213654,ENSG00000115009,ENSG00000169403…
GO:0042107	cytokine metabolic process	biological_process	5.867e-14	5.3251e-12	23	549	109	19006	ENSG00000136634,ENSG00000010610,ENSG00000120949,ENSG00000142405,ENSG00000165025,ENSG00000168918,ENSG00000121807,ENSG00000187796,ENSG00000136244,ENSG00000196664,ENSG00000169403,ENSG00000101916,ENSG00000105246,ENSG00000174125,ENSG00000165168,ENSG00000115009,ENSG00000114013,ENSG00000197471,ENSG00000150782,ENSG00000125538,ENSG00000124731,ENSG00000179639,ENSG00000232810
GO:0009897	external side of plasma membrane	cellular_component	6.1061e-14	5.5183e-12	32	549	224	19006	ENSG00000203747,ENSG00000085265,ENSG00000197471,ENSG00000170458,ENSG00000122223,ENSG00000179639,ENSG00000090339,ENSG00000163823,ENSG00000117091,ENSG00000101916,ENSG00000163513,ENSG00000135046,ENSG00000106991,ENSG00000141655,ENSG00000105383,ENSG00000232810,ENSG00000140945,ENSG00000165457,ENSG00000170989,ENSG00000114013,ENSG00000101017,ENSG00000163606,ENSG00000185924,ENSG00000177575,ENSG00000160791…
GO:0051272	positive regulation of cellular component movement	biological_process	7.8645e-14	7.077e-12	44	549	417	19006	ENSG00000140945,ENSG00000186891,ENSG00000232810,ENSG00000104918,ENSG00000149781,ENSG00000275302,ENSG00000171631,ENSG00000115009,ENSG00000170989,ENSG00000112486,ENSG00000198121,ENSG00000213654,ENSG00000277632,ENSG00000122861,ENSG00000169429,ENSG00000204472,ENSG00000163736,ENSG00000119630,ENSG00000103811,ENSG00000125735,ENSG00000121807,ENSG00000136244,ENSG00000131981,ENSG00000108688,ENSG00000148400…
GO:0023014	signal transduction by protein phosphorylation	biological_process	8.4834e-14	7.6015e-12	68	549	893	19006	ENSG00000160791,ENSG00000277632,ENSG00000105851,ENSG00000171051,ENSG00000154928,ENSG00000139567,ENSG00000187796,ENSG00000136244,ENSG00000134242,ENSG00000232810,ENSG00000198223,ENSG00000158050,ENSG00000150782,ENSG00000141480,ENSG00000118523,ENSG00000099860,ENSG00000100368,ENSG00000198400,ENSG00000198121,ENSG00000163513,ENSG00000122694,ENSG00000169252,ENSG00000197405,ENSG00000163823,ENSG00000142405…
GO:0005125	cytokine activity	molecular_function	8.597e-14	7.6706e-12	32	549	219	19006	ENSG00000136634,ENSG00000121858,ENSG00000102962,ENSG00000108691,ENSG00000099985,ENSG00000136689,ENSG00000151882,ENSG00000120659,ENSG00000163734,ENSG00000081041,ENSG00000125538,ENSG00000108688,ENSG00000102524,ENSG00000154764,ENSG00000108700,ENSG00000136244,ENSG00000105246,ENSG00000169429,ENSG00000163736,ENSG00000125735,ENSG00000277632,ENSG00000276085,ENSG00000226979,ENSG00000141574,ENSG00000115009…
GO:0042325	regulation of phosphorylation	biological_process	9.4668e-14	8.4111e-12	89	549	1369	19006	ENSG00000196664,ENSG00000101916,ENSG00000163421,ENSG00000099985,ENSG00000120875,ENSG00000113070,ENSG00000141655,ENSG00000146192,ENSG00000165025,ENSG00000106991,ENSG00000164047,ENSG00000102962,ENSG00000108691,ENSG00000111846,ENSG00000125538,ENSG00000000938,ENSG00000011422,ENSG00000102760,ENSG00000026508,ENSG00000121966,ENSG00000108688,ENSG00000154764,ENSG00000121281,ENSG00000154127,ENSG00000276085…
GO:0046632	alpha-beta T cell differentiation	biological_process	9.9196e-14	8.7764e-12	21	549	92	19006	ENSG00000165025,ENSG00000162711,ENSG00000123338,ENSG00000127152,ENSG00000136630,ENSG00000136244,ENSG00000118513,ENSG00000196839,ENSG00000171522,ENSG00000143365,ENSG00000156127,ENSG00000135046,ENSG00000163513,ENSG00000122122,ENSG00000057657,ENSG00000114013,ENSG00000115604,ENSG00000196189,ENSG00000150782,ENSG00000106952,ENSG00000169508
GO:0006909	phagocytosis	biological_process	1.0719e-13	9.4439e-12	31	549	212	19006	ENSG00000115935,ENSG00000018280,ENSG00000166428,ENSG00000095970,ENSG00000160255,ENSG00000000938,ENSG00000125538,ENSG00000015285,ENSG00000141968,ENSG00000186074,ENSG00000085265,ENSG00000167851,ENSG00000203747,ENSG00000170458,ENSG00000134516,ENSG00000101336,ENSG00000232810,ENSG00000143226,ENSG00000019169,ENSG00000123338,ENSG00000165025,ENSG00000105352,ENSG00000051523,ENSG00000158869,ENSG00000102879…
GO:0005126	cytokine receptor binding	molecular_function	1.2037e-13	1.0561e-11	35	549	267	19006	ENSG00000121807,ENSG00000136244,ENSG00000108700,ENSG00000163736,ENSG00000119630,ENSG00000105246,ENSG00000169429,ENSG00000125735,ENSG00000276085,ENSG00000277632,ENSG00000198400,ENSG00000226979,ENSG00000115009,ENSG00000275302,ENSG00000186074,ENSG00000106952,ENSG00000232810,ENSG00000276070,ENSG00000121797,ENSG00000136634,ENSG00000121858,ENSG00000106991,ENSG00000102962,ENSG00000108691,ENSG00000160712…
GO:0070372	regulation of ERK1 and ERK2 cascade	biological_process	1.6491e-13	1.4409e-11	33	549	246	19006	ENSG00000108688,ENSG00000026508,ENSG00000111846,ENSG00000142871,ENSG00000095970,ENSG00000090339,ENSG00000120659,ENSG00000197405,ENSG00000122694,ENSG00000163823,ENSG00000120875,ENSG00000108691,ENSG00000102962,ENSG00000165025,ENSG00000141655,ENSG00000142405,ENSG00000232810,ENSG00000276070,ENSG00000169508,ENSG00000275302,ENSG00000118523,ENSG00000141480,ENSG00000115009,ENSG00000198400,ENSG00000277632…
GO:0050715	positive regulation of cytokine secretion	biological_process	1.8289e-13	1.5914e-11	22	549	103	19006	ENSG00000137752,ENSG00000109943,ENSG00000197971,ENSG00000232810,ENSG00000170458,ENSG00000102760,ENSG00000122223,ENSG00000085265,ENSG00000125538,ENSG00000000938,ENSG00000134242,ENSG00000171522,ENSG00000137757,ENSG00000165025,ENSG00000142405,ENSG00000166523,ENSG00000136634,ENSG00000135077,ENSG00000162711,ENSG00000277632,ENSG00000258227,ENSG00000101916
GO:0050920	regulation of chemotaxis	biological_process	1.8817e-13	1.6306e-11	28	549	177	19006	ENSG00000169429,ENSG00000204472,ENSG00000160712,ENSG00000163736,ENSG00000119630,ENSG00000163823,ENSG00000125735,ENSG00000277632,ENSG00000197405,ENSG00000171860,ENSG00000123338,ENSG00000121807,ENSG00000108691,ENSG00000136244,ENSG00000117115,ENSG00000275302,ENSG00000121966,ENSG00000169508,ENSG00000108688,ENSG00000140945,ENSG00000148400,ENSG00000170989,ENSG00000198121,ENSG00000112486,ENSG00000213654…
GO:0044093	positive regulation of molecular function	biological_process	2.371e-13	2.0461e-11	109	549	1878	19006	ENSG00000163220,ENSG00000100985,ENSG00000141506,ENSG00000179639,ENSG00000137462,ENSG00000184060,ENSG00000101265,ENSG00000137841,ENSG00000276600,ENSG00000105339,ENSG00000137752,ENSG00000120659,ENSG00000276231,ENSG00000090339,ENSG00000142871,ENSG00000169403,ENSG00000100060,ENSG00000163513,ENSG00000091106,ENSG00000169252,ENSG00000197405,ENSG00000140030,ENSG00000123338,ENSG00000186517,ENSG00000142405…
GO:0010646	regulation of cell communication	biological_process	2.3835e-13	2.0486e-11	156	549	3148	19006	ENSG00000051523,ENSG00000155629,ENSG00000102962,ENSG00000121858,ENSG00000165025,ENSG00000106991,ENSG00000136634,ENSG00000113070,ENSG00000166501,ENSG00000100095,ENSG00000120875,ENSG00000136689,ENSG00000163421,ENSG00000196664,ENSG00000099985,Novel00424,ENSG00000198435,ENSG00000148400,ENSG00000026508,ENSG00000121966,ENSG00000108688,ENSG00000111846,ENSG00000090104,ENSG00000100055,ENSG00000000938,ENSG…
GO:0002218	activation of innate immune response	biological_process	2.5962e-13	2.2223e-11	35	549	281	19006	ENSG00000114013,ENSG00000141480,ENSG00000160255,ENSG00000010671,ENSG00000101336,ENSG00000186074,ENSG00000167851,ENSG00000187796,ENSG00000158869,ENSG00000154611,ENSG00000134242,ENSG00000135077,ENSG00000166523,ENSG00000163131,ENSG00000158270,ENSG00000154589,ENSG00000143546,ENSG00000174125,ENSG00000101695,ENSG00000276600,ENSG00000170458,ENSG00000137462,ENSG00000132514,ENSG00000019169,ENSG00000163220…
GO:0002822	regulation of adaptive immune response based on somatic recombination of immune receptors built from immunoglobulin superfamily domains	biological_process	3.3395e-13	2.8469e-11	23	549	118	19006	ENSG00000135046,ENSG00000136630,ENSG00000136244,ENSG00000196839,ENSG00000121807,ENSG00000158869,ENSG00000129465,ENSG00000203710,ENSG00000135077,ENSG00000136634,ENSG00000162711,ENSG00000010610,ENSG00000102524,ENSG00000232810,ENSG00000179639,ENSG00000197471,ENSG00000125538,ENSG00000015285,ENSG00000010671,ENSG00000018280,ENSG00000101017,ENSG00000122122,ENSG00000226979
GO:0042035	regulation of cytokine biosynthetic process	biological_process	3.5537e-13	3.0173e-11	21	549	96	19006	ENSG00000136244,ENSG00000121807,ENSG00000187796,ENSG00000165025,ENSG00000168918,ENSG00000136634,ENSG00000010610,ENSG00000120949,ENSG00000142405,ENSG00000169403,ENSG00000196664,ENSG00000101916,ENSG00000105246,ENSG00000174125,ENSG00000115009,ENSG00000114013,ENSG00000165168,ENSG00000232810,ENSG00000179639,ENSG00000197471,ENSG00000125538
GO:0042089	cytokine biosynthetic process	biological_process	3.725e-13	3.1501e-11	22	549	107	19006	ENSG00000165168,ENSG00000114013,ENSG00000115009,ENSG00000125538,ENSG00000150782,ENSG00000197471,ENSG00000179639,ENSG00000232810,ENSG00000120949,ENSG00000010610,ENSG00000142405,ENSG00000136634,ENSG00000168918,ENSG00000165025,ENSG00000187796,ENSG00000121807,ENSG00000136244,ENSG00000105246,ENSG00000174125,ENSG00000196664,ENSG00000101916,ENSG00000169403
GO:1902531	regulation of intracellular signal transduction	biological_process	3.9976e-13	3.3671e-11	101	549	1697	19006	ENSG00000129465,ENSG00000187796,ENSG00000136244,ENSG00000134242,ENSG00000277632,ENSG00000143546,ENSG00000184557,ENSG00000105851,ENSG00000154928,ENSG00000171051,ENSG00000141480,ENSG00000114013,ENSG00000118523,ENSG00000099860,ENSG00000196154,ENSG00000141574,ENSG00000198400,ENSG00000198121,ENSG00000115956,ENSG00000140945,ENSG00000232810,ENSG00000158050,ENSG00000141968,ENSG00000150782,ENSG00000123329…
GO:0002224	toll-like receptor signaling pathway	biological_process	4.0741e-13	3.4179e-11	24	549	131	19006	ENSG00000196664,ENSG00000101916,ENSG00000174125,ENSG00000134061,ENSG00000050730,ENSG00000158270,ENSG00000154589,ENSG00000169896,ENSG00000143546,ENSG00000135077,ENSG00000163131,ENSG00000051523,ENSG00000155629,ENSG00000134242,ENSG00000163220,ENSG00000186074,ENSG00000167851,ENSG00000170458,ENSG00000137462,ENSG00000276600,ENSG00000141480,ENSG00000114013,ENSG00000010671,ENSG00000160255
GO:0000165	MAPK cascade	biological_process	4.1743e-13	3.4881e-11	65	549	857	19006	ENSG00000141506,ENSG00000179639,ENSG00000101265,ENSG00000276231,ENSG00000120659,ENSG00000090339,ENSG00000142871,ENSG00000095970,ENSG00000163823,ENSG00000122694,ENSG00000197405,ENSG00000169252,ENSG00000142405,ENSG00000150782,ENSG00000158050,ENSG00000198223,ENSG00000232810,ENSG00000100368,ENSG00000198121,ENSG00000198400,ENSG00000141480,ENSG00000099860,ENSG00000118523,ENSG00000154928,ENSG00000171051…
GO:0045621	positive regulation of lymphocyte differentiation	biological_process	4.4479e-13	3.702e-11	20	549	87	19006	ENSG00000136630,ENSG00000118513,ENSG00000136244,ENSG00000196839,ENSG00000165025,ENSG00000168918,ENSG00000162711,ENSG00000123338,ENSG00000135046,ENSG00000186818,ENSG00000163513,ENSG00000010671,ENSG00000057657,ENSG00000114013,ENSG00000112299,ENSG00000122122,ENSG00000276231,ENSG00000131042,ENSG00000115598,ENSG00000150782
GO:0034341	response to interferon-gamma	biological_process	5.0736e-13	4.2061e-11	26	549	154	19006	ENSG00000108700,ENSG00000108691,ENSG00000196735,ENSG00000102962,ENSG00000204287,ENSG00000276085,ENSG00000216490,ENSG00000277632,ENSG00000184557,ENSG00000115919,ENSG00000169403,ENSG00000204472,ENSG00000018280,ENSG00000114013,ENSG00000101017,ENSG00000115009,ENSG00000090339,ENSG00000223865,ENSG00000276070,ENSG00000101336,ENSG00000026508,ENSG00000108688,ENSG00000154451,ENSG00000260314,ENSG00000275302…
GO:0002758	innate immune response-activating signal transduction	biological_process	6.2695e-13	5.1771e-11	34	549	274	19006	ENSG00000186074,ENSG00000167851,ENSG00000101336,ENSG00000114013,ENSG00000141480,ENSG00000010671,ENSG00000160255,ENSG00000174125,ENSG00000158270,ENSG00000154589,ENSG00000143546,ENSG00000135077,ENSG00000166523,ENSG00000163131,ENSG00000187796,ENSG00000158869,ENSG00000154611,ENSG00000134242,ENSG00000163220,ENSG00000085265,ENSG00000170458,ENSG00000137462,ENSG00000132514,ENSG00000019169,ENSG00000276600…
GO:0046635	positive regulation of alpha-beta T cell activation	biological_process	6.3228e-13	5.2007e-11	16	549	52	19006	ENSG00000163513,ENSG00000135046,ENSG00000105246,ENSG00000121807,ENSG00000134242,ENSG00000196839,ENSG00000136630,ENSG00000118513,ENSG00000136244,ENSG00000162711,ENSG00000123338,ENSG00000165025,ENSG00000122223,ENSG00000150782,ENSG00000114013,ENSG00000122122
GO:0000323	lytic vacuole	cellular_component	6.9771e-13	5.6944e-11	55	549	646	19006	ENSG00000010671,ENSG00000163563,ENSG00000018280,ENSG00000116701,ENSG00000005381,ENSG00000112299,ENSG00000223865,ENSG00000101336,ENSG00000100427,ENSG00000158481,ENSG00000104918,ENSG00000102575,ENSG00000124942,ENSG00000196839,ENSG00000158473,ENSG00000158517,ENSG00000163131,ENSG00000241106,ENSG00000239839,ENSG00000182557,ENSG00000235568,ENSG00000216490,ENSG00000145287,ENSG00000104951,ENSG00000090382…
GO:0005764	lysosome	cellular_component	6.9771e-13	5.6944e-11	55	549	646	19006	ENSG00000223865,ENSG00000010671,ENSG00000116701,ENSG00000018280,ENSG00000163563,ENSG00000112299,ENSG00000005381,ENSG00000158481,ENSG00000102575,ENSG00000104918,ENSG00000101336,ENSG00000100427,ENSG00000163131,ENSG00000239839,ENSG00000241106,ENSG00000124942,ENSG00000196839,ENSG00000158473,ENSG00000158517,ENSG00000105851,ENSG00000171051,ENSG00000122862,ENSG00000103811,ENSG00000182557,ENSG00000235568…
GO:0051649	establishment of localization in cell	biological_process	7.5285e-13	6.1207e-11	157	549	3178	19006	ENSG00000198113,ENSG00000123338,ENSG00000169385,ENSG00000115590,ENSG00000169403,ENSG00000204577,ENSG00000169397,ENSG00000258227,ENSG00000135046,ENSG00000091106,ENSG00000197405,ENSG00000137752,ENSG00000120659,ENSG00000172322,ENSG00000186642,ENSG00000100985,ENSG00000122223,ENSG00000158825,ENSG00000170458,ENSG00000139278,ENSG00000137462,ENSG00000143226,ENSG00000131042,ENSG00000028137,ENSG00000136244…
GO:0042581	specific granule	cellular_component	7.7152e-13	6.2485e-11	26	549	159	19006	ENSG00000028137,ENSG00000229314,ENSG00000051523,ENSG00000171049,ENSG00000164047,ENSG00000171860,ENSG00000118640,ENSG00000126759,ENSG00000139572,ENSG00000169896,ENSG00000258227,ENSG00000125810,ENSG00000090382,ENSG00000148346,ENSG00000122861,ENSG00000160255,ENSG00000143119,ENSG00000186431,ENSG00000165168,ENSG00000167613,ENSG00000134516,ENSG00000183019,ENSG00000105383,ENSG00000011422,ENSG00000172322…
GO:0002221	pattern recognition receptor signaling pathway	biological_process	7.8349e-13	6.3211e-11	27	549	174	19006	ENSG00000050730,ENSG00000134061,ENSG00000174125,ENSG00000101916,ENSG00000196664,ENSG00000143546,ENSG00000169896,ENSG00000154589,ENSG00000158270,ENSG00000163131,ENSG00000135077,ENSG00000134242,ENSG00000155629,ENSG00000051523,ENSG00000186074,ENSG00000167851,ENSG00000085265,ENSG00000163220,ENSG00000019169,ENSG00000137462,ENSG00000170458,ENSG00000276600,ENSG00000101695,ENSG00000160255,ENSG00000010671…
GO:0043408	regulation of MAPK cascade	biological_process	7.9945e-13	6.4252e-11	55	549	661	19006	ENSG00000154764,ENSG00000026508,ENSG00000179639,ENSG00000108688,ENSG00000121966,ENSG00000141506,ENSG00000111846,ENSG00000125538,ENSG00000095970,ENSG00000142871,ENSG00000090339,ENSG00000120659,ENSG00000276231,ENSG00000101265,ENSG00000197405,ENSG00000169252,ENSG00000122694,ENSG00000120875,ENSG00000163823,ENSG00000163421,ENSG00000099985,ENSG00000108691,ENSG00000102962,ENSG00000165025,ENSG00000146192…
GO:1902107	positive regulation of leukocyte differentiation	biological_process	8.1943e-13	6.5607e-11	24	549	135	19006	ENSG00000196839,ENSG00000136630,ENSG00000136244,ENSG00000118513,ENSG00000010610,ENSG00000162711,ENSG00000123338,ENSG00000168918,ENSG00000165025,ENSG00000163513,ENSG00000186818,ENSG00000135046,ENSG00000163823,ENSG00000114013,ENSG00000112299,ENSG00000057657,ENSG00000010671,ENSG00000120659,ENSG00000276231,ENSG00000122122,ENSG00000131042,ENSG00000232810,ENSG00000150782,ENSG00000115598
GO:1902105	regulation of leukocyte differentiation	biological_process	8.6325e-13	6.8854e-11	32	549	245	19006	ENSG00000186818,ENSG00000135046,ENSG00000163513,ENSG00000204577,ENSG00000163823,ENSG00000011600,ENSG00000136630,ENSG00000123338,ENSG00000165025,ENSG00000168918,ENSG00000131042,ENSG00000115598,ENSG00000154127,ENSG00000057657,ENSG00000204103,ENSG00000101265,ENSG00000122122,ENSG00000276231,ENSG00000120659,ENSG00000198435,ENSG00000277632,ENSG00000235568,ENSG00000136244,ENSG00000118513,ENSG00000196839…
GO:0002449	lymphocyte mediated immunity	biological_process	1.0004e-12	7.949e-11	30	549	215	19006	ENSG00000010671,ENSG00000018280,ENSG00000090339,ENSG00000141480,ENSG00000101017,ENSG00000276231,ENSG00000122122,ENSG00000226979,ENSG00000112486,ENSG00000109943,ENSG00000175857,ENSG00000232810,ENSG00000028277,ENSG00000179639,ENSG00000197471,ENSG00000141968,ENSG00000015285,ENSG00000125538,ENSG00000102879,ENSG00000136244,ENSG00000158869,ENSG00000129465,ENSG00000203710,ENSG00000168918,ENSG00000162711…
GO:0006468	protein phosphorylation	biological_process	1.0139e-12	8.0263e-11	106	549	1855	19006	ENSG00000141480,ENSG00000010671,ENSG00000118523,ENSG00000099860,ENSG00000100368,ENSG00000198400,ENSG00000198121,ENSG00000043462,ENSG00000198223,ENSG00000101336,ENSG00000232810,ENSG00000158050,ENSG00000150782,ENSG00000139567,ENSG00000129465,ENSG00000187796,ENSG00000136244,ENSG00000134242,ENSG00000160791,ENSG00000277632,ENSG00000204472,ENSG00000184557,ENSG00000105851,ENSG00000171051,ENSG00000154928…
GO:0032270	positive regulation of cellular protein metabolic process	biological_process	1.0929e-12	8.6192e-11	89	549	1418	19006	ENSG00000198400,ENSG00000198121,ENSG00000141480,ENSG00000118523,ENSG00000099860,ENSG00000150782,ENSG00000115956,ENSG00000043462,ENSG00000232810,ENSG00000139567,ENSG00000129465,ENSG00000187796,ENSG00000028137,ENSG00000136244,ENSG00000134242,ENSG00000204472,ENSG00000105851,ENSG00000171051,ENSG00000277632,ENSG00000143546,ENSG00000245848,ENSG00000101265,ENSG00000120659,ENSG00000276231,ENSG00000137752…
GO:0006959	humoral immune response	biological_process	1.5667e-12	1.231e-10	30	549	212	19006	ENSG00000018280,ENSG00000095970,ENSG00000226979,ENSG00000112486,ENSG00000155659,ENSG00000148400,ENSG00000102760,ENSG00000169508,ENSG00000169413,ENSG00000232810,ENSG00000028277,ENSG00000163220,ENSG00000085265,ENSG00000124731,ENSG00000136244,ENSG00000108691,ENSG00000197766,ENSG00000171860,ENSG00000126759,ENSG00000239839,ENSG00000203710,ENSG00000112799,ENSG00000148346,ENSG00000090382,ENSG00000197405…
GO:0002526	acute inflammatory response	biological_process	1.6227e-12	1.2702e-10	25	549	149	19006	ENSG00000099985,ENSG00000160712,ENSG00000105851,ENSG00000143546,ENSG00000177575,ENSG00000197405,ENSG00000141655,ENSG00000126759,ENSG00000185897,ENSG00000162711,ENSG00000171860,ENSG00000203710,ENSG00000158869,ENSG00000229314,ENSG00000136244,ENSG00000125538,ENSG00000197471,ENSG00000197249,ENSG00000179639,ENSG00000132965,ENSG00000232810,ENSG00000120659,ENSG00000112299,ENSG00000090339,ENSG00000010671
GO:1903555	regulation of tumor necrosis factor superfamily cytokine production	biological_process	1.8946e-12	1.4776e-10	21	549	105	19006	ENSG00000136634,ENSG00000135077,ENSG00000120949,ENSG00000051523,ENSG00000121807,ENSG00000158869,ENSG00000187796,ENSG00000229314,ENSG00000134242,ENSG00000169403,ENSG00000174125,ENSG00000277632,ENSG00000154589,ENSG00000165168,ENSG00000122122,ENSG00000141480,ENSG00000114013,ENSG00000197471,ENSG00000102575,ENSG00000170458,ENSG00000137462
GO:0070374	positive regulation of ERK1 and ERK2 cascade	biological_process	2.1914e-12	1.7027e-10	27	549	179	19006	ENSG00000232810,ENSG00000276070,ENSG00000026508,ENSG00000108688,ENSG00000169508,ENSG00000111846,ENSG00000275302,ENSG00000095970,ENSG00000118523,ENSG00000090339,ENSG00000141480,ENSG00000115009,ENSG00000120659,ENSG00000198400,ENSG00000197405,ENSG00000276085,ENSG00000277632,ENSG00000122694,ENSG00000163823,ENSG00000136244,ENSG00000134242,ENSG00000108700,ENSG00000108691,ENSG00000102962,ENSG00000135077…
GO:0071396	cellular response to lipid	biological_process	2.3903e-12	1.8504e-10	43	549	445	19006	ENSG00000057657,ENSG00000090339,ENSG00000189067,ENSG00000170458,ENSG00000137462,ENSG00000131042,ENSG00000125538,ENSG00000260314,ENSG00000171522,ENSG00000108691,ENSG00000136634,ENSG00000164047,ENSG00000135046,ENSG00000148346,ENSG00000171401,ENSG00000169403,ENSG00000143365,ENSG00000134061,ENSG00000111424,ENSG00000050730,ENSG00000101017,ENSG00000114013,ENSG00000115009,ENSG00000198121,ENSG00000100427…
GO:0046634	regulation of alpha-beta T cell activation	biological_process	2.771e-12	2.1374e-10	18	549	75	19006	ENSG00000162711,ENSG00000123338,ENSG00000165025,ENSG00000121807,ENSG00000136244,ENSG00000136630,ENSG00000118513,ENSG00000196839,ENSG00000134242,ENSG00000105246,ENSG00000135046,ENSG00000163513,ENSG00000122122,ENSG00000057657,ENSG00000114013,ENSG00000150782,ENSG00000167851,ENSG00000122223
GO:0002688	regulation of leukocyte chemotaxis	biological_process	3.065e-12	2.3554e-10	21	549	105	19006	ENSG00000112486,ENSG00000213654,ENSG00000081041,ENSG00000163734,ENSG00000117115,ENSG00000275302,ENSG00000108688,ENSG00000123338,ENSG00000171860,ENSG00000121807,ENSG00000108691,ENSG00000136244,ENSG00000204472,ENSG00000169429,ENSG00000160712,ENSG00000163736,ENSG00000119630,ENSG00000163823,ENSG00000125735,ENSG00000277632,ENSG00000197405
GO:0070555	response to interleukin-1	biological_process	3.2811e-12	2.5124e-10	22	549	118	19006	ENSG00000115594,ENSG00000115598,ENSG00000275302,ENSG00000276070,ENSG00000108688,ENSG00000115009,ENSG00000101017,ENSG00000090339,ENSG00000136689,ENSG00000169429,ENSG00000135046,ENSG00000276085,ENSG00000148346,ENSG00000277632,ENSG00000164047,ENSG00000141655,ENSG00000136244,ENSG00000108700,ENSG00000108691,ENSG00000051523,ENSG00000102962,ENSG00000115590
GO:0071706	tumor necrosis factor superfamily cytokine production	biological_process	3.4361e-12	2.6215e-10	21	549	108	19006	ENSG00000135077,ENSG00000136634,ENSG00000120949,ENSG00000051523,ENSG00000121807,ENSG00000158869,ENSG00000187796,ENSG00000229314,ENSG00000134242,ENSG00000169403,ENSG00000174125,ENSG00000154589,ENSG00000277632,ENSG00000165168,ENSG00000122122,ENSG00000141480,ENSG00000114013,ENSG00000197471,ENSG00000102575,ENSG00000170458,ENSG00000137462
GO:0002690	positive regulation of leukocyte chemotaxis	biological_process	7.1169e-12	5.4101e-10	19	549	87	19006	ENSG00000123338,ENSG00000171860,ENSG00000121807,ENSG00000136244,ENSG00000163736,ENSG00000160712,ENSG00000119630,ENSG00000169429,ENSG00000204472,ENSG00000125735,ENSG00000163823,ENSG00000277632,ENSG00000197405,ENSG00000213654,ENSG00000112486,ENSG00000081041,ENSG00000163734,ENSG00000275302,ENSG00000108688
GO:1903706	regulation of hemopoiesis	biological_process	7.5356e-12	5.7078e-10	36	549	330	19006	ENSG00000101265,ENSG00000276600,ENSG00000120659,ENSG00000276231,ENSG00000122122,ENSG00000198435,ENSG00000057657,ENSG00000154127,ENSG00000204103,ENSG00000115598,ENSG00000148400,ENSG00000131042,ENSG00000123338,ENSG00000165025,ENSG00000168918,ENSG00000011600,ENSG00000136630,ENSG00000204577,ENSG00000163823,ENSG00000135046,ENSG00000186818,ENSG00000163513,ENSG00000112299,ENSG00000114013,ENSG00000010671…
GO:0002675	positive regulation of acute inflammatory response	biological_process	7.7702e-12	5.8644e-10	12	549	28	19006	ENSG00000120659,ENSG00000185897,ENSG00000141655,ENSG00000010671,ENSG00000136244,ENSG00000158869,ENSG00000105851,ENSG00000099985,ENSG00000125538,ENSG00000232810,ENSG00000179639,ENSG00000132965
GO:0035579	specific granule membrane	cellular_component	8.5825e-12	6.444e-10	19	549	90	19006	ENSG00000118640,ENSG00000171860,ENSG00000139572,ENSG00000028137,ENSG00000171049,ENSG00000051523,ENSG00000122861,ENSG00000169896,ENSG00000258227,ENSG00000125810,ENSG00000186431,ENSG00000165168,ENSG00000160255,ENSG00000143119,ENSG00000183019,ENSG00000105383,ENSG00000011422,ENSG00000172322,ENSG00000167613
GO:0044707	single-multicellular organism process	biological_process	8.5994e-12	6.444e-10	272	549	6865	19006	ENSG00000261371,ENSG00000118513,ENSG00000112414,ENSG00000158869,ENSG00000124102,ENSG00000105246,ENSG00000095303,ENSG00000170873,ENSG00000170989,ENSG00000205420,ENSG00000115009,ENSG00000101017,ENSG00000120708,ENSG00000066294,ENSG00000134516,ENSG00000136634,ENSG00000136630,ENSG00000051523,ENSG00000136689,ENSG00000100095,ENSG00000099985,ENSG00000196664,ENSG00000163421,ENSG00000101916,ENSG00000166501…
GO:0032680	regulation of tumor necrosis factor production	biological_process	9.1915e-12	6.8633e-10	20	549	102	19006	ENSG00000170458,ENSG00000137462,ENSG00000102575,ENSG00000197471,ENSG00000141480,ENSG00000165168,ENSG00000122122,ENSG00000277632,ENSG00000154589,ENSG00000174125,ENSG00000169403,ENSG00000187796,ENSG00000158869,ENSG00000051523,ENSG00000121807,ENSG00000229314,ENSG00000134242,ENSG00000120949,ENSG00000136634,ENSG00000135077
GO:0043085	positive regulation of catalytic activity	biological_process	1.059e-11	7.8797e-10	93	549	1586	19006	ENSG00000101017,ENSG00000115009,ENSG00000018280,ENSG00000160013,ENSG00000282608,ENSG00000170989,ENSG00000134516,ENSG00000129467,ENSG00000276070,ENSG00000130755,ENSG00000275302,ENSG00000167851,ENSG00000163221,ENSG00000158517,ENSG00000108700,ENSG00000163219,ENSG00000154611,ENSG00000112414,ENSG00000010610,ENSG00000162711,ENSG00000122025,ENSG00000276085,ENSG00000103811,ENSG00000147251,ENSG00000121281…
GO:1903557	positive regulation of tumor necrosis factor superfamily cytokine production	biological_process	1.0787e-11	7.9983e-10	16	549	61	19006	ENSG00000197471,ENSG00000170458,ENSG00000137462,ENSG00000165168,ENSG00000122122,ENSG00000114013,ENSG00000174125,ENSG00000169403,ENSG00000277632,ENSG00000154589,ENSG00000120949,ENSG00000135077,ENSG00000158869,ENSG00000187796,ENSG00000051523,ENSG00000121807
GO:0004896	cytokine receptor activity	molecular_function	1.0841e-11	8.0096e-10	19	549	92	19006	ENSG00000112486,ENSG00000100368,ENSG00000115604,ENSG00000110324,ENSG00000115598,ENSG00000115594,ENSG00000119535,ENSG00000198223,ENSG00000121797,ENSG00000026508,ENSG00000121966,ENSG00000122025,ENSG00000010610,ENSG00000121807,ENSG00000115590,ENSG00000163823,ENSG00000160712,ENSG00000105246,ENSG00000160791
GO:0032640	tumor necrosis factor production	biological_process	1.1194e-11	8.2388e-10	20	549	103	19006	ENSG00000134242,ENSG00000229314,ENSG00000187796,ENSG00000158869,ENSG00000121807,ENSG00000051523,ENSG00000120949,ENSG00000135077,ENSG00000136634,ENSG00000154589,ENSG00000277632,ENSG00000174125,ENSG00000169403,ENSG00000141480,ENSG00000122122,ENSG00000165168,ENSG00000137462,ENSG00000170458,ENSG00000102575,ENSG00000197471
GO:0042108	positive regulation of cytokine biosynthetic process	biological_process	1.1229e-11	8.2388e-10	16	549	61	19006	ENSG00000114013,ENSG00000115009,ENSG00000165168,ENSG00000179639,ENSG00000232810,ENSG00000197471,ENSG00000125538,ENSG00000121807,ENSG00000010610,ENSG00000120949,ENSG00000165025,ENSG00000101916,ENSG00000196664,ENSG00000169403,ENSG00000105246,ENSG00000174125
GO:0050795	regulation of behavior	biological_process	1.1803e-11	8.6294e-10	30	549	240	19006	ENSG00000170989,ENSG00000213654,ENSG00000112486,ENSG00000198121,ENSG00000163734,ENSG00000081041,ENSG00000151490,ENSG00000275302,ENSG00000104918,ENSG00000117115,ENSG00000148400,ENSG00000121966,ENSG00000169508,ENSG00000108688,ENSG00000140945,ENSG00000123338,ENSG00000171860,ENSG00000121807,ENSG00000136244,ENSG00000196839,ENSG00000108691,ENSG00000163736,ENSG00000160712,ENSG00000119630,ENSG00000204472…
GO:0031401	positive regulation of protein modification process	biological_process	1.2067e-11	8.7924e-10	74	549	1127	19006	ENSG00000011422,ENSG00000111846,ENSG00000125538,ENSG00000154764,ENSG00000026508,ENSG00000102760,ENSG00000121966,ENSG00000108688,ENSG00000121281,ENSG00000163421,ENSG00000099985,ENSG00000113070,ENSG00000146192,ENSG00000165025,ENSG00000164047,ENSG00000106991,ENSG00000141655,ENSG00000108691,ENSG00000102962,ENSG00000167851,ENSG00000275302,ENSG00000125084,ENSG00000276070,ENSG00000186891,ENSG00000129467…
GO:1903708	positive regulation of hemopoiesis	biological_process	1.3146e-11	9.5455e-10	25	549	167	19006	ENSG00000163513,ENSG00000135046,ENSG00000186818,ENSG00000163823,ENSG00000196839,ENSG00000136630,ENSG00000118513,ENSG00000136244,ENSG00000010610,ENSG00000123338,ENSG00000162711,ENSG00000168918,ENSG00000165025,ENSG00000131042,ENSG00000232810,ENSG00000150782,ENSG00000115598,ENSG00000112299,ENSG00000114013,ENSG00000057657,ENSG00000010671,ENSG00000276600,ENSG00000276231,ENSG00000120659,ENSG00000122122
GO:0051704	multi-organism process	biological_process	1.3621e-11	9.8559e-10	124	549	2363	19006	ENSG00000085514,ENSG00000108700,ENSG00000158473,ENSG00000196839,ENSG00000183486,ENSG00000121807,ENSG00000163221,ENSG00000158869,ENSG00000154734,ENSG00000135077,ENSG00000162711,ENSG00000239839,ENSG00000126759,ENSG00000166523,ENSG00000010610,ENSG00000154589,ENSG00000090382,ENSG00000072694,ENSG00000124102,ENSG00000119630,ENSG00000163736,ENSG00000160013,ENSG00000018280,ENSG00000101017,Novel00372,ENSG…
GO:0032729	positive regulation of interferon-gamma production	biological_process	1.5175e-11	1.0943e-09	16	549	62	19006	ENSG00000105246,ENSG00000196664,ENSG00000101916,ENSG00000121807,ENSG00000134242,ENSG00000135077,ENSG00000170458,ENSG00000122223,ENSG00000232810,ENSG00000125538,ENSG00000150782,ENSG00000115604,ENSG00000018280,ENSG00000223865,ENSG00000226979,ENSG00000122122
GO:0042379	chemokine receptor binding	molecular_function	1.5304e-11	1.0999e-09	16	549	59	19006	ENSG00000081041,ENSG00000115009,ENSG00000163734,ENSG00000108688,ENSG00000276070,ENSG00000121797,ENSG00000275302,ENSG00000121807,ENSG00000102962,ENSG00000108700,ENSG00000108691,ENSG00000276085,ENSG00000277632,ENSG00000151882,ENSG00000163736,ENSG00000169429
GO:0071347	cellular response to interleukin-1	biological_process	1.6029e-11	1.1481e-09	19	549	92	19006	ENSG00000164047,ENSG00000115590,ENSG00000102962,ENSG00000108691,ENSG00000108700,ENSG00000136244,ENSG00000169429,ENSG00000136689,ENSG00000277632,ENSG00000148346,ENSG00000276085,ENSG00000090339,ENSG00000101017,ENSG00000115009,ENSG00000275302,ENSG00000115594,ENSG00000115598,ENSG00000108688,ENSG00000276070
GO:0071723	lipopeptide binding	molecular_function	2.0214e-11	1.4429e-09	8	549	10	19006	ENSG00000158473,ENSG00000158477,ENSG00000158485,ENSG00000158481,ENSG00000174125,ENSG00000137462,ENSG00000158488,ENSG00000170458
GO:0050921	positive regulation of chemotaxis	biological_process	2.2797e-11	1.6217e-09	22	549	130	19006	ENSG00000136244,ENSG00000121807,ENSG00000123338,ENSG00000171860,ENSG00000197405,ENSG00000277632,ENSG00000163823,ENSG00000125735,ENSG00000169429,ENSG00000204472,ENSG00000163736,ENSG00000160712,ENSG00000119630,ENSG00000081041,ENSG00000163734,ENSG00000198121,ENSG00000112486,ENSG00000213654,ENSG00000170989,ENSG00000140945,ENSG00000108688,ENSG00000275302
GO:0019882	antigen processing and presentation	biological_process	2.3082e-11	1.6365e-09	29	549	226	19006	ENSG00000158488,ENSG00000216490,ENSG00000103811,ENSG00000051523,ENSG00000196735,ENSG00000158517,ENSG00000158477,ENSG00000158869,ENSG00000154611,ENSG00000204257,ENSG00000158473,ENSG00000118640,ENSG00000241106,ENSG00000100365,ENSG00000204287,ENSG00000163131,ENSG00000131042,ENSG00000242574,ENSG00000015285,ENSG00000237541,ENSG00000158485,ENSG00000116031,ENSG00000158481,ENSG00000116701,ENSG00000018280…
GO:0045582	positive regulation of T cell differentiation	biological_process	3.143e-11	2.2209e-09	17	549	75	19006	ENSG00000150782,ENSG00000115598,ENSG00000131042,ENSG00000122122,ENSG00000276231,ENSG00000112299,ENSG00000114013,ENSG00000163513,ENSG00000135046,ENSG00000186818,ENSG00000123338,ENSG00000162711,ENSG00000165025,ENSG00000196839,ENSG00000136630,ENSG00000136244,ENSG00000118513
GO:0072676	lymphocyte migration	biological_process	4.4465e-11	3.1314e-09	18	549	85	19006	ENSG00000108700,ENSG00000108691,ENSG00000129465,ENSG00000102962,ENSG00000121807,ENSG00000277632,ENSG00000276085,ENSG00000125735,ENSG00000105851,ENSG00000204472,ENSG00000115009,ENSG00000112486,ENSG00000170989,ENSG00000276070,ENSG00000169508,ENSG00000108688,ENSG00000117115,ENSG00000275302
GO:0071346	cellular response to interferon-gamma	biological_process	4.574e-11	3.2105e-09	22	549	133	19006	ENSG00000204287,ENSG00000108700,ENSG00000108691,ENSG00000102962,ENSG00000196735,ENSG00000184557,ENSG00000204472,ENSG00000169403,ENSG00000277632,ENSG00000276085,ENSG00000216490,ENSG00000223865,ENSG00000090339,ENSG00000115009,ENSG00000260314,ENSG00000154451,ENSG00000237541,ENSG00000275302,ENSG00000101336,ENSG00000276070,ENSG00000108688,ENSG00000026508
GO:0002824	positive regulation of adaptive immune response based on somatic recombination of immune receptors built from immunoglobulin superfamily domains	biological_process	4.6294e-11	3.2386e-09	17	549	77	19006	ENSG00000122122,ENSG00000226979,ENSG00000010671,ENSG00000018280,ENSG00000101017,ENSG00000125538,ENSG00000232810,ENSG00000102524,ENSG00000179639,ENSG00000162711,ENSG00000010610,ENSG00000136630,ENSG00000136244,ENSG00000196839,ENSG00000121807,ENSG00000158869,ENSG00000135046
GO:0005773	vacuole	cellular_component	4.7175e-11	3.2893e-09	56	549	742	19006	ENSG00000242574,ENSG00000189067,ENSG00000139278,ENSG00000121966,ENSG00000158485,ENSG00000117115,ENSG00000125538,ENSG00000237541,ENSG00000276600,ENSG00000271605,ENSG00000169252,ENSG00000178726,ENSG00000135046,ENSG00000158488,ENSG00000162511,ENSG00000118308,ENSG00000169397,ENSG00000086730,ENSG00000101916,ENSG00000196664,ENSG00000204257,ENSG00000196735,ENSG00000169385,ENSG00000204287,ENSG00000118640…
GO:0030139	endocytic vesicle	cellular_component	4.9865e-11	3.4653e-09	31	549	271	19006	ENSG00000158270,ENSG00000177575,ENSG00000113070,ENSG00000196664,ENSG00000174125,ENSG00000196735,ENSG00000051523,ENSG00000158517,ENSG00000102879,ENSG00000118640,ENSG00000100365,ENSG00000165025,ENSG00000204287,ENSG00000154764,ENSG00000137462,ENSG00000019169,ENSG00000074660,ENSG00000125084,ENSG00000237541,ENSG00000116031,ENSG00000018280,ENSG00000116701,ENSG00000184922,ENSG00000141480,ENSG00000166428…
GO:0006968	cellular defense response	biological_process	5.1969e-11	3.5997e-09	15	549	56	19006	ENSG00000154589,ENSG00000160791,ENSG00000258227,ENSG00000131042,ENSG00000197405,ENSG00000167850,ENSG00000197471,ENSG00000115598,ENSG00000130592,ENSG00000158517,ENSG00000163563,ENSG00000121807,ENSG00000116701,ENSG00000011600,ENSG00000112486
GO:0045576	mast cell activation	biological_process	5.2788e-11	3.6445e-09	15	549	57	19006	ENSG00000271605,ENSG00000179639,ENSG00000043462,ENSG00000186074,ENSG00000105851,ENSG00000086730,ENSG00000167851,ENSG00000066294,ENSG00000000938,ENSG00000117091,ENSG00000010671,ENSG00000163221,ENSG00000158869,ENSG00000165025,ENSG00000118640
GO:0051047	positive regulation of secretion	biological_process	5.5623e-11	3.8276e-09	37	549	374	19006	ENSG00000196557,ENSG00000143546,ENSG00000277632,ENSG00000137757,ENSG00000162711,ENSG00000135077,ENSG00000166523,ENSG00000118513,ENSG00000136244,ENSG00000134242,ENSG00000158869,ENSG00000104918,ENSG00000232810,ENSG00000182782,ENSG00000101916,ENSG00000169403,ENSG00000258227,ENSG00000186827,ENSG00000165025,ENSG00000118640,ENSG00000136634,ENSG00000142405,ENSG00000141655,ENSG00000051523,ENSG00000171522…
GO:0050866	negative regulation of cell activation	biological_process	5.9748e-11	4.0981e-09	24	549	164	19006	ENSG00000163154,ENSG00000010671,ENSG00000163563,ENSG00000154127,ENSG00000057657,ENSG00000155659,ENSG00000198435,ENSG00000131042,ENSG00000204482,ENSG00000186074,ENSG00000167851,ENSG00000197471,ENSG00000066294,ENSG00000136630,ENSG00000134242,ENSG00000121807,ENSG00000155307,ENSG00000168918,ENSG00000136634,ENSG00000135077,ENSG00000131981,ENSG00000271605,ENSG00000178726,ENSG00000135046
GO:0005615	extracellular space	cellular_component	6.5591e-11	4.4842e-09	85	549	1402	19006	ENSG00000145879,ENSG00000151882,ENSG00000135046,ENSG00000169397,ENSG00000100060,ENSG00000220008,ENSG00000142871,ENSG00000137496,ENSG00000163734,ENSG00000090339,ENSG00000127951,ENSG00000120659,ENSG00000038945,ENSG00000131042,ENSG00000170458,ENSG00000100985,ENSG00000107984,ENSG00000197471,ENSG00000163220,ENSG00000166387,ENSG00000136244,ENSG00000229314,ENSG00000112799,ENSG00000143546,ENSG00000277632…
GO:0044763	single-organism cellular process	biological_process	6.5983e-11	4.4964e-09	437	549	12860	19006	ENSG00000163220,ENSG00000189067,ENSG00000179639,ENSG00000147443,ENSG00000105609,ENSG00000161835,ENSG00000245848,ENSG00000127951,ENSG00000104783,ENSG00000163734,ENSG00000095970,ENSG00000154146,ENSG00000117091,ENSG00000163202,ENSG00000163823,ENSG00000126860,ENSG00000169252,ENSG00000100365,ENSG00000142405,ENSG00000186517,ENSG00000145879,ENSG00000157551,ENSG00000118640,ENSG00000134531,ENSG00000204287…
GO:0032755	positive regulation of interleukin-6 production	biological_process	6.7347e-11	4.5746e-09	16	549	68	19006	ENSG00000137462,ENSG00000232810,ENSG00000131042,ENSG00000115598,ENSG00000125538,ENSG00000197971,ENSG00000276600,ENSG00000196664,ENSG00000160712,ENSG00000169403,ENSG00000101916,ENSG00000174125,ENSG00000136244,ENSG00000051523,ENSG00000158869,ENSG00000187796
GO:0032760	positive regulation of tumor necrosis factor production	biological_process	7.6029e-11	5.1477e-09	15	549	59	19006	ENSG00000121807,ENSG00000051523,ENSG00000158869,ENSG00000187796,ENSG00000135077,ENSG00000165168,ENSG00000120949,ENSG00000122122,ENSG00000154589,ENSG00000277632,ENSG00000170458,ENSG00000137462,ENSG00000169403,ENSG00000197471,ENSG00000174125
GO:0002673	regulation of acute inflammatory response	biological_process	9.1383e-11	6.1674e-09	18	549	89	19006	ENSG00000158869,ENSG00000136244,ENSG00000162711,ENSG00000171860,ENSG00000141655,ENSG00000126759,ENSG00000185897,ENSG00000203710,ENSG00000197405,ENSG00000099985,ENSG00000105851,ENSG00000010671,ENSG00000120659,ENSG00000132965,ENSG00000179639,ENSG00000232810,ENSG00000197471,ENSG00000125538
GO:0065009	regulation of molecular function	biological_process	9.3116e-11	6.2644e-09	142	549	2976	19006	ENSG00000184060,ENSG00000179639,ENSG00000107984,ENSG00000163220,ENSG00000245848,ENSG00000101265,ENSG00000276600,ENSG00000105339,ENSG00000137841,ENSG00000169252,ENSG00000100060,ENSG00000060558,ENSG00000145879,ENSG00000118640,ENSG00000186517,ENSG00000142405,ENSG00000100365,ENSG00000101336,ENSG00000159314,ENSG00000158050,ENSG00000043462,ENSG00000123329,ENSG00000150782,ENSG00000015285,ENSG00000010671…
GO:0008009	chemokine activity	molecular_function	1.0779e-10	7.2287e-09	14	549	48	19006	ENSG00000163736,ENSG00000275302,ENSG00000169429,ENSG00000276085,ENSG00000108688,ENSG00000277632,ENSG00000276070,ENSG00000151882,ENSG00000115009,ENSG00000081041,ENSG00000163734,ENSG00000102962,ENSG00000108691,ENSG00000108700
GO:0051046	regulation of secretion	biological_process	1.0826e-10	7.237e-09	53	549	705	19006	ENSG00000232810,ENSG00000133246,ENSG00000167851,ENSG00000104918,ENSG00000066294,ENSG00000182782,ENSG00000101017,ENSG00000143546,ENSG00000196557,ENSG00000277632,ENSG00000122862,ENSG00000174125,ENSG00000136244,ENSG00000118513,ENSG00000164674,ENSG00000196839,ENSG00000134242,ENSG00000121807,ENSG00000158869,ENSG00000137757,ENSG00000162711,ENSG00000135077,ENSG00000166523,ENSG00000185897,ENSG00000137462…
GO:0002292	T cell differentiation involved in immune response	biological_process	1.0909e-10	7.2696e-09	15	549	60	19006	ENSG00000166523,ENSG00000162711,ENSG00000171522,ENSG00000115604,ENSG00000158869,ENSG00000114013,ENSG00000136630,ENSG00000136244,ENSG00000118513,ENSG00000196189,ENSG00000150782,ENSG00000143365,ENSG00000169508,ENSG00000135046,ENSG00000156127
GO:0071356	cellular response to tumor necrosis factor	biological_process	1.1608e-10	7.7106e-09	31	549	274	19006	ENSG00000137496,ENSG00000101017,ENSG00000090339,ENSG00000115009,ENSG00000226979,ENSG00000120659,ENSG00000245848,ENSG00000186891,ENSG00000102524,ENSG00000106952,ENSG00000276070,ENSG00000232810,ENSG00000108688,ENSG00000275302,ENSG00000108691,ENSG00000108700,ENSG00000136244,ENSG00000154611,ENSG00000028137,ENSG00000102962,ENSG00000051523,ENSG00000164047,ENSG00000165025,ENSG00000120949,ENSG00000141655…
GO:0002821	positive regulation of adaptive immune response	biological_process	1.1748e-10	7.7791e-09	17	549	81	19006	ENSG00000136630,ENSG00000136244,ENSG00000196839,ENSG00000121807,ENSG00000158869,ENSG00000162711,ENSG00000010610,ENSG00000135046,ENSG00000010671,ENSG00000018280,ENSG00000101017,ENSG00000122122,ENSG00000226979,ENSG00000232810,ENSG00000102524,ENSG00000179639,ENSG00000125538
GO:0034612	response to tumor necrosis factor	biological_process	1.1873e-10	7.8375e-09	32	549	291	19006	ENSG00000186827,ENSG00000148346,ENSG00000165025,ENSG00000164047,ENSG00000120949,ENSG00000141655,ENSG00000108691,ENSG00000051523,ENSG00000102962,ENSG00000102524,ENSG00000170458,ENSG00000108688,ENSG00000120659,ENSG00000245848,ENSG00000137496,ENSG00000090339,ENSG00000125735,ENSG00000169429,ENSG00000276085,ENSG00000277632,ENSG00000136244,ENSG00000154611,ENSG00000028137,ENSG00000108700,ENSG00000275302…
GO:0032649	regulation of interferon-gamma production	biological_process	1.2001e-10	7.897e-09	18	549	91	19006	ENSG00000134242,ENSG00000121807,ENSG00000129465,ENSG00000135077,ENSG00000136634,ENSG00000196664,ENSG00000101916,ENSG00000105246,ENSG00000018280,ENSG00000115604,ENSG00000122122,ENSG00000226979,ENSG00000223865,ENSG00000232810,ENSG00000122223,ENSG00000170458,ENSG00000125538,ENSG00000150782
GO:0035710	CD4-positive, alpha-beta T cell activation	biological_process	1.2696e-10	8.3284e-09	16	549	71	19006	ENSG00000118513,ENSG00000136630,ENSG00000136244,ENSG00000171522,ENSG00000123338,ENSG00000162711,ENSG00000156127,ENSG00000135046,ENSG00000163513,ENSG00000143365,ENSG00000114013,ENSG00000115604,ENSG00000122122,ENSG00000169508,ENSG00000196189,ENSG00000150782
GO:0050793	regulation of developmental process	biological_process	1.2858e-10	8.4082e-09	117	549	2312	19006	ENSG00000181649,ENSG00000235568,ENSG00000185924,ENSG00000066336,ENSG00000119630,ENSG00000103811,ENSG00000206190,ENSG00000122862,ENSG00000125735,ENSG00000121807,ENSG00000196839,ENSG00000118513,ENSG00000154611,ENSG00000127152,ENSG00000010610,ENSG00000135077,ENSG00000162711,ENSG00000104918,ENSG00000125084,ENSG00000074660,ENSG00000184922,ENSG00000101017,ENSG00000112299,ENSG00000160255,ENSG00000165168…
GO:0032612	interleukin-1 production	biological_process	1.3056e-10	8.5118e-09	16	549	70	19006	ENSG00000277632,ENSG00000091106,ENSG00000135046,ENSG00000101916,ENSG00000115590,ENSG00000142405,ENSG00000162711,ENSG00000135077,ENSG00000136634,ENSG00000137757,ENSG00000125538,ENSG00000102575,ENSG00000154451,ENSG00000141480,ENSG00000115009,ENSG00000137752
GO:0051246	regulation of protein metabolic process	biological_process	1.4865e-10	9.6609e-09	128	549	2591	19006	ENSG00000115956,ENSG00000232810,ENSG00000126467,ENSG00000197249,ENSG00000114013,ENSG00000141480,ENSG00000165457,ENSG00000277632,ENSG00000143546,ENSG00000204472,ENSG00000105851,ENSG00000184557,ENSG00000154928,ENSG00000187796,ENSG00000129465,ENSG00000136244,ENSG00000028137,ENSG00000134242,ENSG00000168675,ENSG00000141506,ENSG00000100985,ENSG00000090339,ENSG00000101695,ENSG00000142871,ENSG00000137752…
GO:0002706	regulation of lymphocyte mediated immunity	biological_process	1.621e-10	1.0503e-08	20	549	117	19006	ENSG00000203710,ENSG00000136634,ENSG00000135077,ENSG00000162711,ENSG00000136244,ENSG00000158869,ENSG00000129465,ENSG00000122122,ENSG00000276231,ENSG00000226979,ENSG00000109943,ENSG00000010671,ENSG00000141480,ENSG00000101017,ENSG00000197471,ENSG00000015285,ENSG00000141968,ENSG00000125538,ENSG00000232810,ENSG00000179639
GO:0032501	multicellular organismal process	biological_process	1.6567e-10	1.0701e-08	275	549	7135	19006	ENSG00000134516,ENSG00000066294,ENSG00000120708,ENSG00000101017,ENSG00000205420,ENSG00000115009,ENSG00000170989,ENSG00000170873,ENSG00000095303,ENSG00000105246,ENSG00000124102,ENSG00000158869,ENSG00000112414,ENSG00000118513,ENSG00000261371,ENSG00000121966,ENSG00000148400,ENSG00000026508,ENSG00000116990,ENSG00000000938,ENSG00000111846,ENSG00000138185,ENSG00000198435,ENSG00000113532,ENSG00000186827…
GO:0031663	lipopolysaccharide-mediated signaling pathway	biological_process	1.7373e-10	1.1187e-08	14	549	52	19006	ENSG00000112799,ENSG00000057657,ENSG00000134242,ENSG00000108691,ENSG00000125538,ENSG00000150782,ENSG00000169403,ENSG00000134061,ENSG00000277632,ENSG00000170458,ENSG00000154589,ENSG00000137462,ENSG00000101336,ENSG00000232810
GO:0012501	programmed cell death	biological_process	1.908e-10	1.2249e-08	104	549	1950	19006	ENSG00000160712,ENSG00000163202,ENSG00000171115,ENSG00000258227,ENSG00000135046,ENSG00000163513,ENSG00000091106,ENSG00000197405,ENSG00000140030,ENSG00000123338,ENSG00000120949,ENSG00000142405,ENSG00000168918,ENSG00000129521,ENSG00000197471,ENSG00000163220,ENSG00000100985,ENSG00000107984,ENSG00000189067,ENSG00000170458,ENSG00000137462,ENSG00000101265,ENSG00000137752,ENSG00000137331,ENSG00000090339…
GO:0045619	regulation of lymphocyte differentiation	biological_process	2.3267e-10	1.4891e-08	22	549	146	19006	ENSG00000057657,ENSG00000112299,ENSG00000114013,ENSG00000010671,ENSG00000122122,ENSG00000276231,ENSG00000198435,ENSG00000131042,ENSG00000150782,ENSG00000115598,ENSG00000136630,ENSG00000118513,ENSG00000136244,ENSG00000196839,ENSG00000162711,ENSG00000123338,ENSG00000165025,ENSG00000168918,ENSG00000135046,ENSG00000186818,ENSG00000163513,ENSG00000235568
GO:0002695	negative regulation of leukocyte activation	biological_process	2.3979e-10	1.5301e-08	22	549	146	19006	ENSG00000204482,ENSG00000131042,ENSG00000066294,ENSG00000197471,ENSG00000167851,ENSG00000186074,ENSG00000163563,ENSG00000057657,ENSG00000010671,ENSG00000163154,ENSG00000198435,ENSG00000155659,ENSG00000135046,ENSG00000271605,ENSG00000121807,ENSG00000134242,ENSG00000136630,ENSG00000131981,ENSG00000136634,ENSG00000135077,ENSG00000168918,ENSG00000155307
GO:0043367	CD4-positive, alpha-beta T cell differentiation	biological_process	2.7362e-10	1.7407e-08	15	549	64	19006	ENSG00000123338,ENSG00000162711,ENSG00000122122,ENSG00000114013,ENSG00000171522,ENSG00000115604,ENSG00000136244,ENSG00000136630,ENSG00000118513,ENSG00000150782,ENSG00000143365,ENSG00000196189,ENSG00000135046,ENSG00000169508,ENSG00000156127
GO:1901701	cellular response to oxygen-containing compound	biological_process	3.0746e-10	1.95e-08	63	549	953	19006	ENSG00000164047,ENSG00000136634,ENSG00000108691,ENSG00000171522,ENSG00000051523,ENSG00000050730,ENSG00000111424,ENSG00000134061,ENSG00000143365,ENSG00000169403,ENSG00000171401,ENSG00000166501,ENSG00000148346,ENSG00000135046,ENSG00000121281,ENSG00000137496,ENSG00000095970,ENSG00000090339,ENSG00000057657,ENSG00000100985,ENSG00000260314,ENSG00000103569,ENSG00000186642,ENSG00000125538,ENSG00000131042…
GO:0031399	regulation of protein modification process	biological_process	3.3774e-10	2.1357e-08	94	549	1722	19006	ENSG00000129467,ENSG00000169508,ENSG00000276070,ENSG00000186891,ENSG00000275302,ENSG00000130755,ENSG00000125084,ENSG00000167851,ENSG00000132329,ENSG00000018280,ENSG00000115009,ENSG00000101017,ENSG00000160255,ENSG00000276085,ENSG00000066336,ENSG00000185924,ENSG00000158517,ENSG00000163221,ENSG00000154611,ENSG00000118513,ENSG00000108700,ENSG00000135077,ENSG00000010610,ENSG00000162772,ENSG00000122025…
GO:0051641	cellular localization	biological_process	3.4509e-10	2.1756e-08	162	549	3594	19006	ENSG00000105851,ENSG00000145287,ENSG00000277632,ENSG00000143546,ENSG00000196557,ENSG00000122877,ENSG00000136244,ENSG00000028137,ENSG00000229314,ENSG00000134242,ENSG00000197249,ENSG00000124731,ENSG00000115956,ENSG00000232810,ENSG00000163563,ENSG00000005381,ENSG00000204577,ENSG00000169403,ENSG00000169397,ENSG00000258227,ENSG00000135046,ENSG00000091106,ENSG00000197405,ENSG00000198113,ENSG00000123338…
GO:0007162	negative regulation of cell adhesion	biological_process	3.5642e-10	2.2403e-08	27	549	226	19006	ENSG00000131981,ENSG00000136634,ENSG00000135077,ENSG00000134242,ENSG00000136630,ENSG00000139567,ENSG00000136689,ENSG00000134028,ENSG00000151882,ENSG00000089327,ENSG00000135046,ENSG00000198435,ENSG00000155659,ENSG00000197971,ENSG00000151490,ENSG00000163154,ENSG00000154127,ENSG00000167851,ENSG00000120708,ENSG00000125084,ENSG00000197471,ENSG00000111846,ENSG00000111348,ENSG00000131042,ENSG00000140945…
GO:0009306	protein secretion	biological_process	3.7138e-10	2.3274e-08	42	549	499	19006	ENSG00000165025,ENSG00000142405,ENSG00000136634,ENSG00000115590,ENSG00000171522,ENSG00000136689,ENSG00000101916,ENSG00000091106,ENSG00000186827,ENSG00000258227,ENSG00000135046,ENSG00000104783,ENSG00000137752,ENSG00000109943,ENSG00000197971,ENSG00000154451,ENSG00000085265,ENSG00000000938,ENSG00000125538,ENSG00000028277,ENSG00000102524,ENSG00000137462,ENSG00000170458,ENSG00000122223,ENSG00000148400…
GO:1903532	positive regulation of secretion by cell	biological_process	4.597e-10	2.8724e-08	34	549	348	19006	ENSG00000169403,ENSG00000101916,ENSG00000186827,ENSG00000258227,ENSG00000165025,ENSG00000136634,ENSG00000118640,ENSG00000142405,ENSG00000171522,ENSG00000085265,ENSG00000125538,ENSG00000000938,ENSG00000179639,ENSG00000122223,ENSG00000102760,ENSG00000170458,ENSG00000104783,ENSG00000137752,ENSG00000120659,ENSG00000197971,ENSG00000109943,ENSG00000196557,ENSG00000277632,ENSG00000137757,ENSG00000135077…
GO:0030888	regulation of B cell proliferation	biological_process	4.6299e-10	2.8844e-08	14	549	56	19006	ENSG00000168918,ENSG00000122122,ENSG00000136634,ENSG00000123338,ENSG00000196839,ENSG00000010671,ENSG00000101017,ENSG00000057657,ENSG00000163563,ENSG00000167851,ENSG00000102524,ENSG00000101096,ENSG00000169508,ENSG00000186827
GO:0048247	lymphocyte chemotaxis	biological_process	5.8596e-10	3.6397e-08	14	549	55	19006	ENSG00000108700,ENSG00000108691,ENSG00000115009,ENSG00000102962,ENSG00000121807,ENSG00000276070,ENSG00000277632,ENSG00000108688,ENSG00000169508,ENSG00000276085,ENSG00000125735,ENSG00000105851,ENSG00000117115,ENSG00000275302
GO:0032609	interferon-gamma production	biological_process	6.0106e-10	3.7225e-08	18	549	100	19006	ENSG00000196664,ENSG00000101916,ENSG00000105246,ENSG00000135077,ENSG00000136634,ENSG00000134242,ENSG00000121807,ENSG00000129465,ENSG00000150782,ENSG00000125538,ENSG00000232810,ENSG00000122223,ENSG00000170458,ENSG00000122122,ENSG00000226979,ENSG00000223865,ENSG00000018280,ENSG00000115604
GO:1903530	regulation of secretion by cell	biological_process	6.1846e-10	3.8191e-08	49	549	654	19006	ENSG00000185897,ENSG00000166523,ENSG00000135077,ENSG00000162711,ENSG00000137757,ENSG00000158869,ENSG00000121807,ENSG00000134242,ENSG00000164674,ENSG00000136244,ENSG00000118513,ENSG00000174125,ENSG00000122862,ENSG00000277632,ENSG00000196557,ENSG00000101017,ENSG00000182782,ENSG00000066294,ENSG00000104918,ENSG00000167851,ENSG00000133246,ENSG00000232810,ENSG00000142405,ENSG00000136634,ENSG00000145879…
GO:0045123	cellular extravasation	biological_process	6.3123e-10	3.8865e-08	13	549	48	19006	ENSG00000108691,ENSG00000160255,ENSG00000129465,ENSG00000171522,ENSG00000090339,ENSG00000121807,ENSG00000151882,ENSG00000232810,ENSG00000124731,ENSG00000115594,ENSG00000160593,ENSG00000105851,ENSG00000169403
GO:0016310	phosphorylation	biological_process	6.8616e-10	4.2124e-08	113	549	2252	19006	ENSG00000160255,ENSG00000055118,ENSG00000018280,ENSG00000115009,ENSG00000101017,ENSG00000276070,ENSG00000186891,ENSG00000155926,ENSG00000129467,ENSG00000169508,ENSG00000126264,ENSG00000167851,ENSG00000130755,ENSG00000275302,ENSG00000125084,ENSG00000154611,ENSG00000108700,ENSG00000158517,ENSG00000163221,ENSG00000162772,ENSG00000122025,ENSG00000160883,ENSG00000168404,ENSG00000135077,ENSG00000010610…
GO:0048520	positive regulation of behavior	biological_process	7.2432e-10	4.4337e-08	22	549	153	19006	ENSG00000121807,ENSG00000136244,ENSG00000171860,ENSG00000123338,ENSG00000277632,ENSG00000197405,ENSG00000160712,ENSG00000119630,ENSG00000163736,ENSG00000169429,ENSG00000204472,ENSG00000125735,ENSG00000163823,ENSG00000163734,ENSG00000081041,ENSG00000170989,ENSG00000213654,ENSG00000198121,ENSG00000112486,ENSG00000108688,ENSG00000140945,ENSG00000275302
GO:0046638	positive regulation of alpha-beta T cell differentiation	biological_process	7.2851e-10	4.4464e-08	12	549	40	19006	ENSG00000163513,ENSG00000135046,ENSG00000150782,ENSG00000114013,ENSG00000196839,ENSG00000136630,ENSG00000118513,ENSG00000136244,ENSG00000123338,ENSG00000162711,ENSG00000122122,ENSG00000165025
GO:0008219	cell death	biological_process	9.1373e-10	5.5448e-08	106	549	2061	19006	ENSG00000121966,ENSG00000102760,ENSG00000148400,ENSG00000026508,ENSG00000154764,ENSG00000125538,ENSG00000011422,ENSG00000197632,ENSG00000149418,Novel00424,ENSG00000140379,ENSG00000148346,ENSG00000186827,ENSG00000166501,ENSG00000171401,ENSG00000099985,ENSG00000163421,ENSG00000111424,ENSG00000108691,ENSG00000102879,ENSG00000141655,ENSG00000136634,ENSG00000146192,ENSG00000121858,ENSG00000186891,ENSG…
GO:0016265	death	biological_process	9.1373e-10	5.5448e-08	106	549	2061	19006	ENSG00000141968,ENSG00000101336,ENSG00000232810,ENSG00000198121,ENSG00000198400,ENSG00000099860,ENSG00000182782,ENSG00000010671,ENSG00000118523,ENSG00000005381,ENSG00000141480,ENSG00000163563,ENSG00000154928,ENSG00000184557,ENSG00000105851,ENSG00000204472,ENSG00000143546,ENSG00000277632,ENSG00000145287,ENSG00000112799,ENSG00000028137,ENSG00000136244,ENSG00000187796,ENSG00000129465,ENSG00000107984…
GO:0050714	positive regulation of protein secretion	biological_process	1.0493e-09	6.3491e-08	26	549	220	19006	ENSG00000171522,ENSG00000136244,ENSG00000134242,ENSG00000136634,ENSG00000135077,ENSG00000162711,ENSG00000166523,ENSG00000142405,ENSG00000165025,ENSG00000137757,ENSG00000258227,ENSG00000186827,ENSG00000277632,ENSG00000101916,ENSG00000182782,ENSG00000197971,ENSG00000109943,ENSG00000104783,ENSG00000137752,ENSG00000122223,ENSG00000102760,ENSG00000170458,ENSG00000232810,ENSG00000000938,ENSG00000125538…
GO:0006915	apoptotic process	biological_process	1.0686e-09	6.4477e-08	97	549	1827	19006	ENSG00000148346,ENSG00000186827,ENSG00000166501,ENSG00000099985,ENSG00000163421,ENSG00000111424,ENSG00000108691,ENSG00000102879,ENSG00000141655,ENSG00000136634,ENSG00000121858,ENSG00000146192,ENSG00000121966,ENSG00000148400,ENSG00000102760,ENSG00000026508,ENSG00000154764,ENSG00000125538,ENSG00000011422,ENSG00000197632,Novel00424,ENSG00000140379,ENSG00000154589,ENSG00000181649,ENSG00000066336,ENSG…
GO:0050790	regulation of catalytic activity	biological_process	1.2142e-09	7.3049e-08	118	549	2407	19006	ENSG00000018280,ENSG00000115009,ENSG00000101017,ENSG00000160013,ENSG00000282608,ENSG00000170989,ENSG00000249437,ENSG00000134516,ENSG00000129467,ENSG00000276070,ENSG00000130755,ENSG00000275302,ENSG00000167851,ENSG00000163221,ENSG00000158517,ENSG00000121807,ENSG00000112414,ENSG00000154611,ENSG00000163219,ENSG00000108700,ENSG00000077984,ENSG00000162711,ENSG00000010610,ENSG00000122025,ENSG00000276085…
GO:0032268	regulation of cellular protein metabolic process	biological_process	1.2327e-09	7.3949e-08	118	549	2403	19006	ENSG00000177359,ENSG00000125735,ENSG00000124102,ENSG00000103811,ENSG00000066336,ENSG00000185924,ENSG00000276085,ENSG00000162772,ENSG00000122025,ENSG00000077984,ENSG00000135077,ENSG00000162711,ENSG00000010610,ENSG00000154611,ENSG00000118513,ENSG00000108700,ENSG00000158517,ENSG00000163221,ENSG00000167851,ENSG00000130755,ENSG00000275302,ENSG00000125084,ENSG00000276070,ENSG00000186891,ENSG00000129467…
GO:0019884	antigen processing and presentation of exogenous antigen	biological_process	1.2866e-09	7.6968e-08	23	549	171	19006	ENSG00000216490,ENSG00000158488,ENSG00000158473,ENSG00000154611,ENSG00000204257,ENSG00000158477,ENSG00000158869,ENSG00000158517,ENSG00000196735,ENSG00000051523,ENSG00000163131,ENSG00000204287,ENSG00000100365,ENSG00000241106,ENSG00000118640,ENSG00000242574,ENSG00000116031,ENSG00000158481,ENSG00000158485,ENSG00000237541,ENSG00000116701,ENSG00000165168,ENSG00000223865
GO:0012505	endomembrane system	cellular_component	1.416e-09	8.4467e-08	179	549	4173	19006	ENSG00000171115,ENSG00000100060,ENSG00000169252,ENSG00000079263,ENSG00000204287,ENSG00000145879,ENSG00000118640,ENSG00000100365,ENSG00000011600,Novel00048,ENSG00000107984,ENSG00000117115,ENSG00000163220,ENSG00000189067,ENSG00000101265,ENSG00000276600,ENSG00000154146,ENSG00000171051,ENSG00000198576,ENSG00000174125,ENSG00000160791,ENSG00000125810,ENSG00000103187,ENSG00000140678,ENSG00000171049,ENSG…
GO:0042093	T-helper cell differentiation	biological_process	1.4417e-09	8.5755e-08	13	549	51	19006	ENSG00000115604,ENSG00000171522,ENSG00000114013,ENSG00000136244,ENSG00000136630,ENSG00000118513,ENSG00000162711,ENSG00000135046,ENSG00000169508,ENSG00000156127,ENSG00000196189,ENSG00000150782,ENSG00000143365
GO:0019722	calcium-mediated signaling	biological_process	1.4499e-09	8.5999e-08	20	549	135	19006	ENSG00000086730,ENSG00000169429,ENSG00000101096,ENSG00000277632,ENSG00000160791,ENSG00000165025,ENSG00000010610,ENSG00000196839,ENSG00000122420,ENSG00000275302,ENSG00000121966,ENSG00000140945,ENSG00000115956,ENSG00000179639,ENSG00000112486,ENSG00000120659,ENSG00000183134,ENSG00000095970,ENSG00000010671,ENSG00000115009
GO:2000026	regulation of multicellular organismal development	biological_process	1.8778e-09	1.1107e-07	92	549	1740	19006	ENSG00000106003,ENSG00000165168,ENSG00000170989,ENSG00000226979,ENSG00000112299,ENSG00000101017,ENSG00000160255,ENSG00000125084,ENSG00000104918,ENSG00000074660,ENSG00000127152,ENSG00000010610,ENSG00000162711,ENSG00000135077,ENSG00000121807,ENSG00000196839,ENSG00000118513,ENSG00000154611,ENSG00000119630,ENSG00000103811,ENSG00000122862,ENSG00000181649,ENSG00000235568,ENSG00000185924,ENSG00000066336…
GO:0045580	regulation of T cell differentiation	biological_process	2.0049e-09	1.1826e-07	19	549	121	19006	ENSG00000131042,ENSG00000150782,ENSG00000115598,ENSG00000057657,ENSG00000114013,ENSG00000112299,ENSG00000276231,ENSG00000122122,ENSG00000198435,ENSG00000135046,ENSG00000186818,ENSG00000163513,ENSG00000136630,ENSG00000118513,ENSG00000136244,ENSG00000196839,ENSG00000123338,ENSG00000162711,ENSG00000165025
GO:0050864	regulation of B cell activation	biological_process	2.0222e-09	1.1894e-07	18	549	109	19006	ENSG00000186827,ENSG00000101096,ENSG00000235568,ENSG00000123338,ENSG00000136634,ENSG00000165025,ENSG00000155307,ENSG00000168918,ENSG00000136244,ENSG00000196839,ENSG00000167851,ENSG00000169508,ENSG00000102524,ENSG00000122122,ENSG00000163563,ENSG00000057657,ENSG00000101017,ENSG00000010671
GO:0051050	positive regulation of transport	biological_process	2.1164e-09	1.2414e-07	60	549	928	19006	ENSG00000100427,ENSG00000134516,ENSG00000232810,ENSG00000275302,ENSG00000150782,ENSG00000104918,ENSG00000186074,ENSG00000055118,ENSG00000018280,ENSG00000141480,ENSG00000182782,ENSG00000277632,ENSG00000143546,ENSG00000196557,ENSG00000198576,ENSG00000125735,ENSG00000158869,ENSG00000136244,ENSG00000118513,ENSG00000140678,ENSG00000134242,ENSG00000135077,ENSG00000162711,ENSG00000131981,ENSG00000166523…
GO:0048585	negative regulation of response to stimulus	biological_process	2.2111e-09	1.2933e-07	79	549	1396	19006	ENSG00000134242,ENSG00000143333,ENSG00000136244,ENSG00000028137,ENSG00000204472,ENSG00000169429,ENSG00000187800,ENSG00000184557,ENSG00000141480,ENSG00000053108,ENSG00000102575,ENSG00000186074,ENSG00000115956,ENSG00000158050,ENSG00000232810,ENSG00000142405,ENSG00000168918,ENSG00000155307,ENSG00000115590,ENSG00000050730,ENSG00000163513,ENSG00000135046,ENSG00000186818,ENSG00000169252,ENSG00000276600…
GO:0032621	interleukin-18 production	biological_process	2.2615e-09	1.3191e-07	6	549	7	19006	ENSG00000137462,ENSG00000154451,ENSG00000136634,ENSG00000162711,ENSG00000066294,ENSG00000142405
GO:0002294	CD4-positive, alpha-beta T cell differentiation involved in immune response	biological_process	2.4755e-09	1.4399e-07	13	549	53	19006	ENSG00000162711,ENSG00000171522,ENSG00000114013,ENSG00000115604,ENSG00000136630,ENSG00000136244,ENSG00000118513,ENSG00000143365,ENSG00000150782,ENSG00000196189,ENSG00000135046,ENSG00000169508,ENSG00000156127
GO:0050851	antigen receptor-mediated signaling pathway	biological_process	3.114e-09	1.8009e-07	25	549	210	19006	ENSG00000043462,ENSG00000237541,ENSG00000015285,ENSG00000167851,ENSG00000081237,ENSG00000163563,ENSG00000010671,ENSG00000223865,ENSG00000104783,ENSG00000082074,ENSG00000101096,ENSG00000186818,ENSG00000166501,ENSG00000235568,ENSG00000086730,ENSG00000196735,ENSG00000134242,ENSG00000196839,ENSG00000154611,ENSG00000131981,ENSG00000010610,ENSG00000123338,ENSG00000168918,ENSG00000204287,ENSG00000165025
GO:0002287	alpha-beta T cell activation involved in immune response	biological_process	3.1217e-09	1.8009e-07	13	549	54	19006	ENSG00000162711,ENSG00000118513,ENSG00000136630,ENSG00000136244,ENSG00000171522,ENSG00000114013,ENSG00000115604,ENSG00000150782,ENSG00000143365,ENSG00000196189,ENSG00000156127,ENSG00000135046,ENSG00000169508
GO:0002293	alpha-beta T cell differentiation involved in immune response	biological_process	3.1217e-09	1.8009e-07	13	549	54	19006	ENSG00000150782,ENSG00000143365,ENSG00000196189,ENSG00000156127,ENSG00000135046,ENSG00000169508,ENSG00000162711,ENSG00000136630,ENSG00000136244,ENSG00000118513,ENSG00000171522,ENSG00000114013,ENSG00000115604
GO:0007249	I-kappaB kinase/NF-kappaB signaling	biological_process	3.522e-09	2.0263e-07	28	549	265	19006	ENSG00000101916,ENSG00000196664,ENSG00000125735,ENSG00000050730,ENSG00000154589,ENSG00000166501,ENSG00000162711,ENSG00000136634,ENSG00000010610,ENSG00000142405,ENSG00000121858,ENSG00000163221,ENSG00000187796,ENSG00000129465,ENSG00000125538,ENSG00000150782,ENSG00000189067,ENSG00000170458,ENSG00000137462,ENSG00000232810,ENSG00000196154,ENSG00000120659,ENSG00000141574,ENSG00000137752,ENSG00000198121…
GO:0046637	regulation of alpha-beta T cell differentiation	biological_process	3.8227e-09	2.1933e-07	13	549	55	19006	ENSG00000196839,ENSG00000136630,ENSG00000118513,ENSG00000136244,ENSG00000114013,ENSG00000057657,ENSG00000122122,ENSG00000165025,ENSG00000123338,ENSG00000162711,ENSG00000163513,ENSG00000135046,ENSG00000150782
GO:0044699	single-organism process	biological_process	4.0442e-09	2.3141e-07	460	549	14031	19006	ENSG00000131981,ENSG00000126759,ENSG00000239839,ENSG00000160883,ENSG00000154734,ENSG00000169704,ENSG00000163221,ENSG00000122861,ENSG00000119630,ENSG00000122862,ENSG00000072858,ENSG00000115919,ENSG00000090382,ENSG00000070190,ENSG00000181649,ENSG00000276085,ENSG00000185924,ENSG00000167083,ENSG00000235568,ENSG00000183484,ENSG00000152784,ENSG00000007264,ENSG00000249437,ENSG00000184922,ENSG00000087253…
GO:0048513	organ development	biological_process	4.0822e-09	2.3295e-07	147	549	3303	19006	ENSG00000103811,ENSG00000124102,ENSG00000066336,ENSG00000176165,ENSG00000162772,ENSG00000158869,ENSG00000196839,ENSG00000154611,ENSG00000112414,ENSG00000118513,ENSG00000120708,ENSG00000134516,ENSG00000106952,ENSG00000170989,ENSG00000170873,ENSG00000112486,ENSG00000112299,ENSG00000205420,ENSG00000100095,ENSG00000113070,ENSG00000136634,ENSG00000106991,ENSG00000121858,ENSG00000165025,ENSG00000136630…
GO:0001525	angiogenesis	biological_process	5.2476e-09	2.9864e-07	36	549	424	19006	ENSG00000142871,ENSG00000198435,ENSG00000276231,ENSG00000025708,ENSG00000102760,ENSG00000148400,ENSG00000154764,ENSG00000196189,ENSG00000125538,ENSG00000108691,ENSG00000171860,ENSG00000164047,ENSG00000106991,ENSG00000165025,ENSG00000163513,ENSG00000166501,ENSG00000197405,ENSG00000163421,ENSG00000132329,ENSG00000160255,ENSG00000118523,ENSG00000165168,ENSG00000170989,ENSG00000140945,ENSG00000150782…
GO:0050710	negative regulation of cytokine secretion	biological_process	5.5084e-09	3.1264e-07	12	549	47	19006	ENSG00000142405,ENSG00000162711,ENSG00000136634,ENSG00000134242,ENSG00000136244,ENSG00000171522,ENSG00000115590,ENSG00000101916,ENSG00000122862,ENSG00000232810,ENSG00000102760,ENSG00000135046
GO:0031325	positive regulation of cellular metabolic process	biological_process	5.9846e-09	3.3876e-07	134	549	2936	19006	ENSG00000121281,ENSG00000204103,ENSG00000011422,ENSG00000125538,ENSG00000154764,ENSG00000146192,ENSG00000203710,ENSG00000141655,ENSG00000108691,ENSG00000111424,ENSG00000143365,ENSG00000156127,ENSG00000165168,ENSG00000282608,ENSG00000160255,ENSG00000018280,ENSG00000167851,ENSG00000125084,ENSG00000186891,ENSG00000276070,ENSG00000169508,ENSG00000129467,ENSG00000122025,ENSG00000010610,ENSG00000127152…
GO:0042100	B cell proliferation	biological_process	6.0488e-09	3.4148e-07	16	549	89	19006	ENSG00000168918,ENSG00000136634,ENSG00000123338,ENSG00000196839,ENSG00000134061,ENSG00000186827,ENSG00000101096,ENSG00000122122,ENSG00000175857,ENSG00000010671,ENSG00000057657,ENSG00000163563,ENSG00000101017,ENSG00000167851,ENSG00000102524,ENSG00000169508
GO:2000516	positive regulation of CD4-positive, alpha-beta T cell activation	biological_process	6.3701e-09	3.5865e-07	10	549	30	19006	ENSG00000150782,ENSG00000135046,ENSG00000163513,ENSG00000162711,ENSG00000123338,ENSG00000122122,ENSG00000114013,ENSG00000136244,ENSG00000136630,ENSG00000118513
GO:0051049	regulation of transport	biological_process	6.8781e-09	3.8622e-07	94	549	1834	19006	ENSG00000197971,ENSG00000109943,ENSG00000154127,ENSG00000115604,ENSG00000000938,ENSG00000125538,ENSG00000085265,ENSG00000148400,ENSG00000102760,ENSG00000136634,ENSG00000141655,ENSG00000165025,ENSG00000051523,ENSG00000171522,ENSG00000102879,ENSG00000108691,ENSG00000101916,ENSG00000196664,ENSG00000099985,ENSG00000186827,ENSG00000166501,ENSG00000089327,ENSG00000165168,ENSG00000055118,ENSG00000018280…
GO:0044421	extracellular region part	cellular_component	7.2863e-09	4.0805e-07	163	549	3737	19006	ENSG00000163563,ENSG00000005381,ENSG00000114013,ENSG00000196154,ENSG00000232810,ENSG00000197249,ENSG00000124942,ENSG00000136244,ENSG00000229314,ENSG00000143546,ENSG00000127954,ENSG00000277632,ENSG00000154928,ENSG00000169429,ENSG00000151490,ENSG00000142871,ENSG00000137496,ENSG00000152595,ENSG00000090339,ENSG00000038945,ENSG00000120659,ENSG00000143226,ENSG00000131042,ENSG00000170458,ENSG00000100985…
GO:0003823	antigen binding	molecular_function	7.9615e-09	4.4468e-07	15	549	78	19006	ENSG00000158473,ENSG00000239998,ENSG00000204257,ENSG00000158477,ENSG00000101017,ENSG00000196735,ENSG00000204287,ENSG00000241106,ENSG00000223865,ENSG00000242574,ENSG00000186818,ENSG00000158488,ENSG00000158481,ENSG00000158485,ENSG00000117091
GO:0048661	positive regulation of smooth muscle cell proliferation	biological_process	8.1562e-09	4.5435e-07	13	549	58	19006	ENSG00000170989,ENSG00000051523,ENSG00000136244,ENSG00000118513,ENSG00000169403,ENSG00000160712,ENSG00000150782,ENSG00000204472,ENSG00000104918,ENSG00000140945,ENSG00000163513,ENSG00000232810,ENSG00000113070
GO:0002705	positive regulation of leukocyte mediated immunity	biological_process	8.3204e-09	4.6228e-07	16	549	92	19006	ENSG00000232810,ENSG00000179639,ENSG00000141968,ENSG00000000938,ENSG00000125538,ENSG00000010671,ENSG00000101017,ENSG00000226979,ENSG00000122122,ENSG00000109943,ENSG00000169403,ENSG00000136244,ENSG00000158869,ENSG00000165025,ENSG00000162711,ENSG00000118640
GO:0098588	bounding membrane of organelle	cellular_component	8.6205e-09	4.7769e-07	120	549	2539	19006	ENSG00000125084,ENSG00000074660,ENSG00000158481,ENSG00000105383,ENSG00000257335,ENSG00000100373,ENSG00000167851,ENSG00000177191,ENSG00000101307,ENSG00000106003,ENSG00000134955,ENSG00000165168,ENSG00000112299,ENSG00000018280,ENSG00000087253,ENSG00000160255,ENSG00000122861,ENSG00000122862,ENSG00000206190,ENSG00000167600,ENSG00000154589,ENSG00000095303,ENSG00000235568,ENSG00000177575,ENSG00000182557…
GO:0048020	CCR chemokine receptor binding	molecular_function	9.2631e-09	5.1195e-07	11	549	37	19006	ENSG00000121797,ENSG00000276070,ENSG00000108688,ENSG00000277632,ENSG00000276085,ENSG00000275302,ENSG00000108691,ENSG00000108700,ENSG00000115009,ENSG00000102962,ENSG00000121807
GO:0030666	endocytic vesicle membrane	cellular_component	9.9293e-09	5.4733e-07	21	549	163	19006	ENSG00000196735,ENSG00000051523,ENSG00000102879,ENSG00000118640,ENSG00000204287,ENSG00000158270,ENSG00000113070,ENSG00000177575,ENSG00000174125,ENSG00000018280,ENSG00000165168,ENSG00000276600,ENSG00000223865,ENSG00000038945,ENSG00000019169,ENSG00000154764,ENSG00000137462,ENSG00000125084,ENSG00000237541,ENSG00000074660,ENSG00000116031
GO:0009893	positive regulation of metabolic process	biological_process	1.1525e-08	6.3363e-07	160	549	3743	19006	ENSG00000111846,ENSG00000090104,ENSG00000100055,ENSG00000000938,ENSG00000026508,ENSG00000102760,ENSG00000148400,ENSG00000108688,ENSG00000121966,ENSG00000135363,ENSG00000163421,ENSG00000101916,ENSG00000196664,ENSG00000099985,ENSG00000166501,ENSG00000113070,ENSG00000136634,ENSG00000165025,ENSG00000121858,ENSG00000164047,ENSG00000106991,ENSG00000051523,ENSG00000102962,ENSG00000275302,ENSG00000134516…
GO:0019932	second-messenger-mediated signaling	biological_process	1.3191e-08	7.2336e-07	24	549	217	19006	ENSG00000115956,ENSG00000179639,ENSG00000121966,ENSG00000140945,ENSG00000275302,ENSG00000186642,ENSG00000122420,ENSG00000115009,ENSG00000160013,ENSG00000095970,ENSG00000010671,ENSG00000183134,ENSG00000120659,ENSG00000112486,ENSG00000101096,ENSG00000160791,ENSG00000277632,ENSG00000169429,ENSG00000086730,ENSG00000171051,ENSG00000112414,ENSG00000196839,ENSG00000010610,ENSG00000165025
GO:0007186	G-protein coupled receptor signaling pathway	biological_process	1.4049e-08	7.684e-07	70	549	1199	19006	ENSG00000060558,ENSG00000140030,ENSG00000135046,ENSG00000169252,ENSG00000197405,ENSG00000169403,ENSG00000163823,ENSG00000163734,ENSG00000213903,ENSG00000276231,ENSG00000141506,ENSG00000171049,ENSG00000143333,ENSG00000185897,ENSG00000160791,ENSG00000277632,ENSG00000255398,ENSG00000169429,ENSG00000111452,ENSG00000171051,ENSG00000105851,ENSG00000141480,ENSG00000174944,ENSG00000182782,ENSG00000179921…
GO:0002886	regulation of myeloid leukocyte mediated immunity	biological_process	1.4892e-08	8.1239e-07	11	549	40	19006	ENSG00000179639,ENSG00000133246,ENSG00000169403,ENSG00000000938,ENSG00000066294,ENSG00000167851,ENSG00000121807,ENSG00000158869,ENSG00000010671,ENSG00000118640,ENSG00000165025
GO:0032652	regulation of interleukin-1 production	biological_process	1.5268e-08	8.3076e-07	13	549	60	19006	ENSG00000142405,ENSG00000136634,ENSG00000135077,ENSG00000162711,ENSG00000137757,ENSG00000137752,ENSG00000115590,ENSG00000141480,ENSG00000115009,ENSG00000102575,ENSG00000101916,ENSG00000277632,ENSG00000135046
GO:0019955	cytokine binding	molecular_function	1.5582e-08	8.4562e-07	16	549	97	19006	ENSG00000141655,ENSG00000010610,ENSG00000106991,ENSG00000115590,ENSG00000139567,ENSG00000160712,ENSG00000163823,ENSG00000136689,ENSG00000160791,ENSG00000163513,ENSG00000112486,ENSG00000137496,ENSG00000119535,ENSG00000115594,ENSG00000110324,ENSG00000121966
GO:0022603	regulation of anatomical structure morphogenesis	biological_process	1.7546e-08	9.498e-07	61	549	1019	19006	ENSG00000090339,ENSG00000198910,ENSG00000143119,ENSG00000151490,ENSG00000197971,ENSG00000198435,ENSG00000276231,ENSG00000176438,ENSG00000108688,ENSG00000102760,ENSG00000168675,ENSG00000148400,ENSG00000154764,ENSG00000102524,ENSG00000000938,ENSG00000196189,ENSG00000125538,ENSG00000111846,ENSG00000107984,ENSG00000108691,ENSG00000102879,ENSG00000136541,ENSG00000171860,ENSG00000136634,ENSG00000164047…
GO:0042981	regulation of apoptotic process	biological_process	1.8314e-08	9.8883e-07	77	549	1407	19006	ENSG00000137757,ENSG00000162772,ENSG00000122025,ENSG00000127152,ENSG00000131981,ENSG00000162711,ENSG00000196839,ENSG00000118513,ENSG00000158869,ENSG00000125735,ENSG00000103811,ENSG00000226979,ENSG00000249437,ENSG00000112299,ENSG00000101017,ENSG00000122420,ENSG00000125084,ENSG00000186891,ENSG00000146192,ENSG00000121858,ENSG00000141655,ENSG00000136634,ENSG00000108691,ENSG00000102879,ENSG00000111424…
GO:0051241	negative regulation of multicellular organismal process	biological_process	1.9713e-08	1.0585e-06	61	549	1010	19006	ENSG00000066294,ENSG00000102575,ENSG00000232810,ENSG00000198121,ENSG00000106003,ENSG00000183134,ENSG00000010671,ENSG00000114013,ENSG00000141480,ENSG00000053108,ENSG00000018280,ENSG00000154928,ENSG00000105851,ENSG00000122861,ENSG00000122862,ENSG00000185924,ENSG00000277632,ENSG00000145287,ENSG00000135077,ENSG00000162711,ENSG00000196839,ENSG00000229314,ENSG00000134242,ENSG00000136244,ENSG00000121807…
GO:2000401	regulation of lymphocyte migration	biological_process	1.9732e-08	1.0585e-06	11	549	41	19006	ENSG00000112486,ENSG00000121807,ENSG00000129465,ENSG00000115009,ENSG00000108691,ENSG00000275302,ENSG00000117115,ENSG00000204472,ENSG00000125735,ENSG00000277632,ENSG00000108688
GO:0051250	negative regulation of lymphocyte activation	biological_process	1.9755e-08	1.0585e-06	18	549	124	19006	ENSG00000163154,ENSG00000010671,ENSG00000163563,ENSG00000057657,ENSG00000198435,ENSG00000155659,ENSG00000131042,ENSG00000204482,ENSG00000167851,ENSG00000197471,ENSG00000134242,ENSG00000136630,ENSG00000168918,ENSG00000155307,ENSG00000131981,ENSG00000136634,ENSG00000135077,ENSG00000135046
GO:0060205	cytoplasmic membrane-bounded vesicle lumen	cellular_component	2.1837e-08	1.1671e-06	31	549	335	19006	ENSG00000005381,ENSG00000163563,ENSG00000163220,ENSG00000000938,ENSG00000149781,ENSG00000104918,ENSG00000117115,ENSG00000130755,ENSG00000123329,ENSG00000197249,ENSG00000085265,ENSG00000158825,ENSG00000134516,ENSG00000239839,ENSG00000126759,ENSG00000197766,ENSG00000198113,ENSG00000160883,ENSG00000163221,ENSG00000169385,ENSG00000196839,ENSG00000229314,ENSG00000103187,ENSG00000103811,ENSG00000163736…
GO:0030882	lipid antigen binding	molecular_function	2.2421e-08	1.1892e-06	5	549	5	19006	ENSG00000158477,ENSG00000158488,ENSG00000158473,ENSG00000158481,ENSG00000158485
GO:0030883	endogenous lipid antigen binding	molecular_function	2.2421e-08	1.1892e-06	5	549	5	19006	ENSG00000158485,ENSG00000158481,ENSG00000158473,ENSG00000158488,ENSG00000158477
GO:0030884	exogenous lipid antigen binding	molecular_function	2.2421e-08	1.1892e-06	5	549	5	19006	ENSG00000158485,ENSG00000158481,ENSG00000158488,ENSG00000158477,ENSG00000158473
GO:0031983	vesicle lumen	cellular_component	2.3218e-08	1.2284e-06	31	549	336	19006	ENSG00000005381,ENSG00000163563,ENSG00000123329,ENSG00000197249,ENSG00000085265,ENSG00000000938,ENSG00000149781,ENSG00000163220,ENSG00000117115,ENSG00000104918,ENSG00000130755,ENSG00000158825,ENSG00000134516,ENSG00000160883,ENSG00000239839,ENSG00000126759,ENSG00000198113,ENSG00000197766,ENSG00000229314,ENSG00000196839,ENSG00000103187,ENSG00000163221,ENSG00000169385,ENSG00000169397,ENSG00000163736…
GO:0034774	secretory granule lumen	cellular_component	2.3838e-08	1.258e-06	30	549	318	19006	ENSG00000145287,ENSG00000090382,ENSG00000148346,ENSG00000143546,ENSG00000163736,ENSG00000122862,ENSG00000103811,ENSG00000169397,ENSG00000169385,ENSG00000163221,ENSG00000103187,ENSG00000229314,ENSG00000198113,ENSG00000197766,ENSG00000239839,ENSG00000126759,ENSG00000160883,ENSG00000134516,ENSG00000158825,ENSG00000130755,ENSG00000000938,ENSG00000149781,ENSG00000104918,ENSG00000117115,ENSG00000163220…
GO:0002573	myeloid leukocyte differentiation	biological_process	2.6387e-08	1.3891e-06	22	549	187	19006	ENSG00000154127,ENSG00000114013,ENSG00000204103,ENSG00000101265,ENSG00000245848,ENSG00000120659,ENSG00000169508,ENSG00000232810,ENSG00000123685,ENSG00000100985,ENSG00000011600,ENSG00000141655,ENSG00000010610,ENSG00000168918,ENSG00000186818,ENSG00000163513,ENSG00000277632,ENSG00000066336,ENSG00000156127,ENSG00000204577,ENSG00000129993,ENSG00000163823
GO:0043067	regulation of programmed cell death	biological_process	2.7477e-08	1.4402e-06	77	549	1421	19006	ENSG00000107984,ENSG00000100985,ENSG00000163220,ENSG00000142871,ENSG00000137331,ENSG00000090339,ENSG00000137752,ENSG00000101265,ENSG00000197405,ENSG00000258227,ENSG00000135046,ENSG00000091106,ENSG00000171115,ENSG00000129521,ENSG00000168918,ENSG00000123338,ENSG00000120949,ENSG00000142405,ENSG00000232810,ENSG00000101336,ENSG00000141968,ENSG00000010671,ENSG00000118523,ENSG00000182782,ENSG00000099860…
GO:0043372	positive regulation of CD4-positive, alpha-beta T cell differentiation	biological_process	2.7495e-08	1.4402e-06	9	549	26	19006	ENSG00000136630,ENSG00000118513,ENSG00000136244,ENSG00000114013,ENSG00000122122,ENSG00000123338,ENSG00000162711,ENSG00000135046,ENSG00000150782
GO:0065008	regulation of biological quality	biological_process	2.9729e-08	1.5534e-06	151	549	3525	19006	ENSG00000120659,ENSG00000175294,ENSG00000038945,ENSG00000276231,ENSG00000137752,ENSG00000151490,ENSG00000162496,ENSG00000090339,ENSG00000103569,ENSG00000141506,ENSG00000186642,ENSG00000135549,ENSG00000140030,ENSG00000123338,ENSG00000059377,ENSG00000169403,ENSG00000151882,ENSG00000197405,ENSG00000135046,ENSG00000141480,ENSG00000053108,ENSG00000124731,ENSG00000197249,ENSG00000141968,ENSG00000232810…
GO:0022408	negative regulation of cell-cell adhesion	biological_process	3.0123e-08	1.57e-06	19	549	142	19006	ENSG00000167851,ENSG00000197471,ENSG00000125084,ENSG00000131042,ENSG00000102760,ENSG00000198435,ENSG00000155659,ENSG00000197971,ENSG00000163154,ENSG00000154127,ENSG00000136689,ENSG00000151882,ENSG00000089327,ENSG00000135046,ENSG00000135077,ENSG00000136634,ENSG00000131981,ENSG00000136630,ENSG00000134242
GO:0051345	positive regulation of hydrolase activity	biological_process	3.3613e-08	1.7476e-06	57	549	937	19006	ENSG00000103811,ENSG00000143546,ENSG00000277632,ENSG00000276085,ENSG00000162711,ENSG00000108700,ENSG00000163219,ENSG00000143333,ENSG00000129465,ENSG00000123329,ENSG00000167851,ENSG00000141968,ENSG00000275302,ENSG00000276070,ENSG00000232810,ENSG00000159314,ENSG00000198223,ENSG00000134516,ENSG00000115956,ENSG00000198121,ENSG00000198400,ENSG00000100368,ENSG00000170989,ENSG00000160013,ENSG00000118523…
GO:0002440	production of molecular mediator of immune response	biological_process	3.8991e-08	2.0174e-06	20	549	159	19006	ENSG00000122223,ENSG00000028277,ENSG00000102524,ENSG00000232810,ENSG00000137462,ENSG00000124731,ENSG00000101017,ENSG00000018280,ENSG00000010671,ENSG00000175857,ENSG00000112486,ENSG00000122122,ENSG00000186827,ENSG00000156127,ENSG00000158869,ENSG00000134242,ENSG00000136244,ENSG00000185897,ENSG00000136634,ENSG00000162711
GO:0008360	regulation of cell shape	biological_process	3.8994e-08	2.0174e-06	19	549	146	19006	ENSG00000277632,ENSG00000135046,ENSG00000206190,ENSG00000108691,ENSG00000102879,ENSG00000136541,ENSG00000136244,ENSG00000146192,ENSG00000204482,ENSG00000108688,ENSG00000176438,ENSG00000101336,ENSG00000000938,ENSG00000196189,ENSG00000184922,ENSG00000090339,ENSG00000160255,ENSG00000198121,ENSG00000082397
GO:0006796	phosphate-containing compound metabolic process	biological_process	4.2316e-08	2.1839e-06	139	549	3176	19006	ENSG00000132329,ENSG00000081237,ENSG00000115009,ENSG00000101017,ENSG00000160013,ENSG00000275302,ENSG00000109452,ENSG00000126264,ENSG00000155926,ENSG00000162772,ENSG00000168404,ENSG00000121807,ENSG00000154611,ENSG00000112414,ENSG00000108700,ENSG00000196839,ENSG00000103811,ENSG00000082074,ENSG00000111846,ENSG00000000938,ENSG00000026508,ENSG00000102760,ENSG00000121966,ENSG00000108688,ENSG00000165025…
GO:0048856	anatomical structure development	biological_process	4.749e-08	2.445e-06	207	549	5319	19006	ENSG00000114013,ENSG00000141480,ENSG00000053108,ENSG00000196154,ENSG00000138100,ENSG00000115956,ENSG00000204482,ENSG00000232810,ENSG00000141968,ENSG00000127124,ENSG00000123685,ENSG00000129465,ENSG00000136244,ENSG00000134242,ENSG00000100628,ENSG00000277632,ENSG00000143546,ENSG00000196557,ENSG00000122877,ENSG00000137491,ENSG00000169429,ENSG00000184557,ENSG00000105851,ENSG00000154928,ENSG00000137331…
GO:0050764	regulation of phagocytosis	biological_process	4.8225e-08	2.4767e-06	13	549	66	19006	ENSG00000134516,ENSG00000101336,ENSG00000232810,ENSG00000000938,ENSG00000125538,ENSG00000167851,ENSG00000186074,ENSG00000158869,ENSG00000051523,ENSG00000018280,ENSG00000108691,ENSG00000123338,ENSG00000165025
GO:0045730	respiratory burst	biological_process	4.9011e-08	2.511e-06	9	549	27	19006	ENSG00000005381,ENSG00000158517,ENSG00000018280,ENSG00000051523,ENSG00000116701,ENSG00000169442,ENSG00000165168,ENSG00000101336,ENSG00000105851
GO:0072678	T cell migration	biological_process	5.6076e-08	2.866e-06	11	549	45	19006	ENSG00000121807,ENSG00000129465,ENSG00000115009,ENSG00000108691,ENSG00000170989,ENSG00000112486,ENSG00000169508,ENSG00000277632,ENSG00000204472,ENSG00000105851,ENSG00000125735
GO:0042345	regulation of NF-kappaB import into nucleus	biological_process	5.7999e-08	2.95e-06	11	549	46	19006	ENSG00000125735,ENSG00000150782,ENSG00000125538,ENSG00000196664,ENSG00000232810,ENSG00000137462,ENSG00000189067,ENSG00000142405,ENSG00000162711,ENSG00000136634,ENSG00000115604
GO:0042348	NF-kappaB import into nucleus	biological_process	5.7999e-08	2.95e-06	11	549	46	19006	ENSG00000189067,ENSG00000232810,ENSG00000137462,ENSG00000196664,ENSG00000150782,ENSG00000125538,ENSG00000125735,ENSG00000115604,ENSG00000136634,ENSG00000162711,ENSG00000142405
GO:0050830	defense response to Gram-positive bacterium	biological_process	5.8586e-08	2.9726e-06	13	549	65	19006	ENSG00000102575,ENSG00000000938,ENSG00000169397,ENSG00000137462,ENSG00000232810,ENSG00000197405,ENSG00000106952,ENSG00000135077,ENSG00000239839,ENSG00000226979,ENSG00000164047,ENSG00000187796,ENSG00000136244
GO:0051092	positive regulation of NF-kappaB transcription factor activity	biological_process	5.9011e-08	2.987e-06	18	549	134	19006	ENSG00000162711,ENSG00000141655,ENSG00000163221,ENSG00000129465,ENSG00000091106,ENSG00000143546,ENSG00000166501,ENSG00000276600,ENSG00000198400,ENSG00000120659,ENSG00000101017,ENSG00000090339,ENSG00000160255,ENSG00000010671,ENSG00000163220,ENSG00000125538,ENSG00000137462,ENSG00000232810
GO:0051094	positive regulation of developmental process	biological_process	6.0375e-08	3.0487e-06	67	549	1210	19006	ENSG00000232810,ENSG00000150782,ENSG00000114013,ENSG00000141480,ENSG00000010671,ENSG00000118523,ENSG00000198121,ENSG00000198400,ENSG00000101096,ENSG00000169429,ENSG00000154928,ENSG00000184557,ENSG00000139567,ENSG00000136244,ENSG00000131042,ENSG00000137462,ENSG00000107984,ENSG00000057657,ENSG00000142871,ENSG00000276600,ENSG00000245848,ENSG00000276231,ENSG00000120659,ENSG00000038945,ENSG00000163513…
GO:0002279	mast cell activation involved in immune response	biological_process	6.4094e-08	3.2211e-06	11	549	46	19006	ENSG00000158869,ENSG00000010671,ENSG00000118640,ENSG00000165025,ENSG00000179639,ENSG00000271605,ENSG00000066294,ENSG00000000938,ENSG00000105851,ENSG00000086730,ENSG00000167851
GO:0043303	mast cell degranulation	biological_process	6.4094e-08	3.2211e-06	11	549	46	19006	ENSG00000271605,ENSG00000179639,ENSG00000167851,ENSG00000105851,ENSG00000086730,ENSG00000066294,ENSG00000000938,ENSG00000010671,ENSG00000158869,ENSG00000165025,ENSG00000118640
GO:0042060	wound healing	biological_process	6.4278e-08	3.2226e-06	40	549	545	19006	ENSG00000158869,ENSG00000139567,ENSG00000136244,ENSG00000261371,ENSG00000169704,ENSG00000143546,ENSG00000171840,ENSG00000122861,ENSG00000160593,ENSG00000105851,ENSG00000141480,ENSG00000101017,ENSG00000205420,ENSG00000115009,ENSG00000018280,ENSG00000163209,ENSG00000115956,ENSG00000043462,ENSG00000161911,ENSG00000141968,ENSG00000015285,ENSG00000149781,ENSG00000197249,ENSG00000060558,ENSG00000165025…
GO:0004875	complement receptor activity	molecular_function	9.9095e-08	4.9564e-06	6	549	10	19006	ENSG00000171051,ENSG00000203710,ENSG00000171860,ENSG00000197405,ENSG00000187474,ENSG00000171049
GO:0002448	mast cell mediated immunity	biological_process	1.0077e-07	5.0285e-06	11	549	48	19006	ENSG00000179639,ENSG00000271605,ENSG00000000938,ENSG00000066294,ENSG00000105851,ENSG00000167851,ENSG00000086730,ENSG00000158869,ENSG00000010671,ENSG00000118640,ENSG00000165025
GO:0009620	response to fungus	biological_process	1.0366e-07	5.16e-06	11	549	47	19006	ENSG00000143546,ENSG00000163220,ENSG00000103187,ENSG00000136244,ENSG00000010671,ENSG00000163221,ENSG00000114013,ENSG00000187796,ENSG00000005381,ENSG00000165025,ENSG00000239839
GO:0009595	detection of biotic stimulus	biological_process	1.0542e-07	5.2357e-06	8	549	22	19006	ENSG00000137462,ENSG00000091106,ENSG00000154589,ENSG00000174125,ENSG00000158473,ENSG00000095970,ENSG00000109943,ENSG00000162711
GO:0001773	myeloid dendritic cell activation	biological_process	1.0752e-07	5.3221e-06	9	549	29	19006	ENSG00000136634,ENSG00000135077,ENSG00000114013,ENSG00000123685,ENSG00000122223,ENSG00000163513,ENSG00000134516,ENSG00000066336,ENSG00000156127
GO:0034113	heterotypic cell-cell adhesion	biological_process	1.0767e-07	5.3221e-06	11	549	49	19006	ENSG00000111846,ENSG00000125538,ENSG00000136689,ENSG00000026508,ENSG00000232810,ENSG00000131042,ENSG00000197971,ENSG00000136634,ENSG00000160255,ENSG00000158473,ENSG00000140678
GO:0001776	leukocyte homeostasis	biological_process	1.1796e-07	5.8169e-06	14	549	84	19006	ENSG00000158869,ENSG00000147251,ENSG00000129465,ENSG00000102879,ENSG00000136244,ENSG00000182782,ENSG00000196839,ENSG00000123338,ENSG00000175857,ENSG00000122025,ENSG00000135046,ENSG00000169508,ENSG00000102524,ENSG00000125735
GO:0042592	homeostatic process	biological_process	1.1856e-07	5.8329e-06	83	549	1637	19006	ENSG00000165168,ENSG00000175857,ENSG00000170989,ENSG00000112486,ENSG00000101017,ENSG00000018280,ENSG00000055118,ENSG00000116701,ENSG00000100373,ENSG00000129467,ENSG00000169508,ENSG00000010610,ENSG00000160883,ENSG00000122025,ENSG00000158869,ENSG00000158517,ENSG00000121807,ENSG00000108700,ENSG00000196839,ENSG00000103811,ENSG00000125735,ENSG00000090382,ENSG00000066336,ENSG00000121281,ENSG00000122122…
GO:0010604	positive regulation of macromolecule metabolic process	biological_process	1.1983e-07	5.8817e-06	129	549	2942	19006	ENSG00000179639,ENSG00000028277,ENSG00000117115,ENSG00000163220,ENSG00000197471,ENSG00000095970,ENSG00000276600,ENSG00000245848,ENSG00000101265,ENSG00000169252,ENSG00000163823,ENSG00000142405,ENSG00000140945,ENSG00000043462,ENSG00000150782,ENSG00000099860,ENSG00000118523,ENSG00000010671,ENSG00000198121,ENSG00000198400,ENSG00000101096,ENSG00000174125,ENSG00000171051,ENSG00000139567,ENSG00000154764…
GO:0050871	positive regulation of B cell activation	biological_process	1.2587e-07	6.1639e-06	13	549	72	19006	ENSG00000123338,ENSG00000168918,ENSG00000165025,ENSG00000122122,ENSG00000101017,ENSG00000057657,ENSG00000196839,ENSG00000136244,ENSG00000010671,ENSG00000101096,ENSG00000169508,ENSG00000186827,ENSG00000102524
GO:0042088	T-helper 1 type immune response	biological_process	1.2807e-07	6.2572e-06	10	549	39	19006	ENSG00000137496,ENSG00000136630,ENSG00000115604,ENSG00000018280,ENSG00000121807,ENSG00000135077,ENSG00000135046,ENSG00000105246,ENSG00000150782,ENSG00000196189
GO:0030246	carbohydrate binding	molecular_function	1.3366e-07	6.515e-06	26	549	273	19006	ENSG00000132514,ENSG00000137101,ENSG00000116031,ENSG00000260314,ENSG00000257335,ENSG00000105383,ENSG00000085265,ENSG00000152672,ENSG00000172322,ENSG00000054219,ENSG00000187912,ENSG00000168995,ENSG00000112297,ENSG00000125810,ENSG00000258227,ENSG00000158270,ENSG00000129521,ENSG00000129450,ENSG00000184293,ENSG00000106991,ENSG00000160883,ENSG00000064886,ENSG00000131981,ENSG00000166523,ENSG00000142512…
GO:0006793	phosphorus metabolic process	biological_process	1.441e-07	6.9979e-06	139	549	3242	19006	ENSG00000141480,ENSG00000114013,ENSG00000141968,ENSG00000115956,ENSG00000198223,ENSG00000232810,ENSG00000126467,ENSG00000187796,ENSG00000129465,ENSG00000136244,ENSG00000134242,ENSG00000204472,ENSG00000111452,ENSG00000105851,ENSG00000184557,ENSG00000154928,ENSG00000277632,ENSG00000120659,ENSG00000276231,ENSG00000188452,ENSG00000166428,ENSG00000090339,ENSG00000151490,ENSG00000142871,ENSG00000186642…
GO:0048514	blood vessel morphogenesis	biological_process	1.4423e-07	6.9979e-06	37	549	502	19006	ENSG00000196189,ENSG00000125538,ENSG00000154764,ENSG00000025708,ENSG00000102760,ENSG00000148400,ENSG00000276231,ENSG00000198435,ENSG00000142871,ENSG00000057657,ENSG00000163421,ENSG00000197405,ENSG00000166501,ENSG00000163513,ENSG00000165025,ENSG00000164047,ENSG00000106991,ENSG00000171860,ENSG00000108691,ENSG00000120708,ENSG00000150782,ENSG00000140945,ENSG00000170989,ENSG00000165168,ENSG00000118523…
GO:0051336	regulation of hydrolase activity	biological_process	1.4528e-07	7.0328e-06	72	549	1355	19006	ENSG00000121858,ENSG00000203710,ENSG00000146192,ENSG00000102962,ENSG00000108691,ENSG00000113070,ENSG00000197632,ENSG00000147251,ENSG00000171777,ENSG00000111348,ENSG00000090104,ENSG00000100055,ENSG00000011422,ENSG00000026508,ENSG00000108688,ENSG00000162711,ENSG00000077984,ENSG00000108700,ENSG00000163219,ENSG00000103811,ENSG00000177359,ENSG00000125735,ENSG00000124102,ENSG00000276085,ENSG00000170989…
GO:0019865	immunoglobulin binding	molecular_function	1.5252e-07	7.3663e-06	8	549	22	19006	ENSG00000158869,ENSG00000010610,ENSG00000131981,ENSG00000186431,ENSG00000179639,ENSG00000143226,ENSG00000072694,ENSG00000203747
GO:0001818	negative regulation of cytokine production	biological_process	1.5691e-07	7.5605e-06	23	549	223	19006	ENSG00000155659,ENSG00000010671,ENSG00000101695,ENSG00000018280,ENSG00000141480,ENSG00000102575,ENSG00000066294,ENSG00000232810,ENSG00000102760,ENSG00000168918,ENSG00000135077,ENSG00000123338,ENSG00000162711,ENSG00000136634,ENSG00000142405,ENSG00000136244,ENSG00000229314,ENSG00000134242,ENSG00000171522,ENSG00000115590,ENSG00000122862,ENSG00000101916,ENSG00000135046
GO:0045064	T-helper 2 cell differentiation	biological_process	1.672e-07	8.0381e-06	7	549	16	19006	ENSG00000136630,ENSG00000136244,ENSG00000156127,ENSG00000114013,ENSG00000135046,ENSG00000150782,ENSG00000162711
GO:0033674	positive regulation of kinase activity	biological_process	1.7355e-07	8.3243e-06	37	549	507	19006	ENSG00000129465,ENSG00000158517,ENSG00000163221,ENSG00000010610,ENSG00000122025,ENSG00000171051,ENSG00000105851,ENSG00000101017,ENSG00000018280,ENSG00000099860,ENSG00000198121,ENSG00000198400,ENSG00000129467,ENSG00000043462,ENSG00000232810,ENSG00000150782,ENSG00000167851,ENSG00000141655,ENSG00000123338,ENSG00000146192,ENSG00000165025,ENSG00000163513,ENSG00000169252,ENSG00000197405,ENSG00000163421…
GO:0043300	regulation of leukocyte degranulation	biological_process	1.7514e-07	8.3817e-06	10	549	40	19006	ENSG00000118640,ENSG00000165025,ENSG00000158869,ENSG00000121807,ENSG00000066294,ENSG00000000938,ENSG00000169403,ENSG00000167851,ENSG00000179639,ENSG00000133246
GO:0050708	regulation of protein secretion	biological_process	1.8834e-07	8.993e-06	32	549	399	19006	ENSG00000137757,ENSG00000166523,ENSG00000162711,ENSG00000135077,ENSG00000134242,ENSG00000136244,ENSG00000174125,ENSG00000122862,ENSG00000277632,ENSG00000182782,ENSG00000101017,ENSG00000232810,ENSG00000165025,ENSG00000142405,ENSG00000136634,ENSG00000115590,ENSG00000171522,ENSG00000101916,ENSG00000258227,ENSG00000135046,ENSG00000186827,ENSG00000104783,ENSG00000137752,ENSG00000109943,ENSG00000197971…
GO:0018108	peptidyl-tyrosine phosphorylation	biological_process	1.9558e-07	9.3177e-06	30	549	363	19006	ENSG00000026508,ENSG00000179639,ENSG00000198223,ENSG00000101336,ENSG00000155926,ENSG00000186891,ENSG00000000938,ENSG00000150782,ENSG00000167851,ENSG00000141480,ENSG00000090339,ENSG00000101017,ENSG00000160255,ENSG00000095970,ENSG00000010671,ENSG00000100368,ENSG00000198400,ENSG00000007264,ENSG00000113070,ENSG00000160712,ENSG00000099985,ENSG00000184557,ENSG00000154928,ENSG00000158517,ENSG00000136244…
GO:0042613	MHC class II protein complex	cellular_component	1.9793e-07	9.4083e-06	7	549	16	19006	ENSG00000196735,ENSG00000204257,ENSG00000242574,ENSG00000223865,ENSG00000237541,ENSG00000241106,ENSG00000204287
GO:0010941	regulation of cell death	biological_process	2.0152e-07	9.5574e-06	78	549	1521	19006	ENSG00000163220,ENSG00000107984,ENSG00000100985,ENSG00000090339,ENSG00000137331,ENSG00000142871,ENSG00000101265,ENSG00000137752,ENSG00000091106,ENSG00000258227,ENSG00000135046,ENSG00000197405,ENSG00000171115,ENSG00000129521,ENSG00000120949,ENSG00000142405,ENSG00000123338,ENSG00000168918,ENSG00000101336,ENSG00000232810,ENSG00000141968,ENSG00000005381,ENSG00000141480,ENSG00000163563,ENSG00000099860…
GO:0008329	signaling pattern recognition receptor activity	molecular_function	2.0891e-07	9.8633e-06	7	549	17	19006	ENSG00000085265,ENSG00000169403,ENSG00000019169,ENSG00000137462,ENSG00000170458,ENSG00000154589,ENSG00000158270
GO:0038187	pattern recognition receptor activity	molecular_function	2.0891e-07	9.8633e-06	7	549	17	19006	ENSG00000169403,ENSG00000085265,ENSG00000158270,ENSG00000154589,ENSG00000170458,ENSG00000137462,ENSG00000019169
GO:0045335	phagocytic vesicle	cellular_component	2.142e-07	1.009e-05	15	549	102	19006	ENSG00000102879,ENSG00000158517,ENSG00000018280,ENSG00000051523,ENSG00000116701,ENSG00000184922,ENSG00000166428,ENSG00000165025,ENSG00000118640,ENSG00000165168,ENSG00000276600,ENSG00000100365,ENSG00000137462,ENSG00000196664,ENSG00000174125
GO:0002430	complement receptor mediated signaling pathway	biological_process	2.1993e-07	1.0337e-05	6	549	11	19006	ENSG00000197405,ENSG00000187474,ENSG00000171049,ENSG00000171051,ENSG00000203710,ENSG00000171860
GO:0048731	system development	biological_process	2.2159e-07	1.0392e-05	178	549	4508	19006	ENSG00000101017,ENSG00000205420,ENSG00000112299,ENSG00000132329,ENSG00000112486,ENSG00000170873,ENSG00000082397,ENSG00000170989,ENSG00000106952,ENSG00000134516,ENSG00000120708,ENSG00000196839,ENSG00000154611,ENSG00000112414,ENSG00000118513,ENSG00000158869,ENSG00000121807,ENSG00000261371,ENSG00000176165,ENSG00000162772,ENSG00000066336,ENSG00000124102,ENSG00000103811,ENSG00000149418,ENSG00000198435…
GO:0018212	peptidyl-tyrosine modification	biological_process	2.2213e-07	1.0394e-05	30	549	365	19006	ENSG00000113070,ENSG00000007264,ENSG00000099985,ENSG00000160712,ENSG00000154928,ENSG00000184557,ENSG00000158517,ENSG00000134242,ENSG00000136244,ENSG00000010610,ENSG00000165025,ENSG00000155307,ENSG00000122025,ENSG00000026508,ENSG00000179639,ENSG00000186891,ENSG00000155926,ENSG00000198223,ENSG00000101336,ENSG00000150782,ENSG00000000938,ENSG00000167851,ENSG00000090339,ENSG00000141480,ENSG00000101017…
GO:0072507	divalent inorganic cation homeostasis	biological_process	2.3287e-07	1.0873e-05	33	549	426	19006	ENSG00000143546,ENSG00000160791,ENSG00000277632,ENSG00000171051,ENSG00000105851,ENSG00000108700,ENSG00000171049,ENSG00000121807,ENSG00000010610,ENSG00000173198,ENSG00000101017,ENSG00000018280,ENSG00000198121,ENSG00000112486,ENSG00000170989,ENSG00000166501,ENSG00000151882,ENSG00000197405,ENSG00000163823,ENSG00000111424,ENSG00000163421,ENSG00000060558,ENSG00000102879,ENSG00000051523,ENSG00000169442…
GO:0032102	negative regulation of response to external stimulus	biological_process	2.3793e-07	1.1084e-05	26	549	285	19006	ENSG00000196839,ENSG00000108691,ENSG00000028137,ENSG00000171522,ENSG00000115590,ENSG00000136250,ENSG00000142405,ENSG00000162711,ENSG00000135077,ENSG00000136634,ENSG00000185924,ENSG00000178726,ENSG00000184557,ENSG00000204472,ENSG00000122861,ENSG00000101695,ENSG00000151490,ENSG00000163154,ENSG00000057657,ENSG00000154127,ENSG00000197632,ENSG00000148400,ENSG00000011422,ENSG00000102575,ENSG00000117115…
GO:0030183	B cell differentiation	biological_process	2.3912e-07	1.1115e-05	16	549	116	19006	ENSG00000169508,ENSG00000028277,ENSG00000147251,ENSG00000057657,ENSG00000010671,ENSG00000106003,ENSG00000198400,ENSG00000235568,ENSG00000095585,ENSG00000100060,ENSG00000196839,ENSG00000123338,ENSG00000136634,ENSG00000168918,ENSG00000165025,ENSG00000122025
GO:0042346	positive regulation of NF-kappaB import into nucleus	biological_process	2.6174e-07	1.214e-05	8	549	25	19006	ENSG00000115604,ENSG00000142405,ENSG00000137462,ENSG00000232810,ENSG00000150782,ENSG00000125538,ENSG00000196664,ENSG00000125735
GO:0045860	positive regulation of protein kinase activity	biological_process	2.6265e-07	1.2155e-05	35	549	472	19006	ENSG00000169252,ENSG00000197405,ENSG00000163513,ENSG00000163421,ENSG00000146192,ENSG00000165025,ENSG00000141655,ENSG00000123338,ENSG00000121966,ENSG00000102760,ENSG00000179639,ENSG00000141506,ENSG00000125538,ENSG00000142871,ENSG00000121281,ENSG00000120659,ENSG00000276231,ENSG00000101265,ENSG00000171051,ENSG00000105851,ENSG00000129465,ENSG00000158517,ENSG00000163221,ENSG00000122025,ENSG00000010610…
GO:0072503	cellular divalent inorganic cation homeostasis	biological_process	2.6365e-07	1.2175e-05	32	549	407	19006	ENSG00000160791,ENSG00000277632,ENSG00000143546,ENSG00000105851,ENSG00000171051,ENSG00000121807,ENSG00000171049,ENSG00000108700,ENSG00000010610,ENSG00000173198,ENSG00000018280,ENSG00000101017,ENSG00000170989,ENSG00000198121,ENSG00000112486,ENSG00000197405,ENSG00000166501,ENSG00000151882,ENSG00000163421,ENSG00000163823,ENSG00000111424,ENSG00000051523,ENSG00000102879,ENSG00000060558,ENSG00000140030…
GO:0051091	positive regulation of sequence-specific DNA binding transcription factor activity	biological_process	2.8549e-07	1.3155e-05	23	549	235	19006	ENSG00000125538,ENSG00000125084,ENSG00000163220,ENSG00000102760,ENSG00000232810,ENSG00000137462,ENSG00000276600,ENSG00000198400,ENSG00000120659,ENSG00000101017,ENSG00000090339,ENSG00000160255,ENSG00000010671,ENSG00000091106,ENSG00000166501,ENSG00000143546,ENSG00000235568,ENSG00000162711,ENSG00000136634,ENSG00000141655,ENSG00000163221,ENSG00000129465,ENSG00000136244
GO:0007204	positive regulation of cytosolic calcium ion concentration	biological_process	3.0256e-07	1.391e-05	24	549	254	19006	ENSG00000140030,ENSG00000171860,ENSG00000010610,ENSG00000169442,ENSG00000051523,ENSG00000121807,ENSG00000171049,ENSG00000102879,ENSG00000060558,ENSG00000163421,ENSG00000105851,ENSG00000171051,ENSG00000163823,ENSG00000277632,ENSG00000160791,ENSG00000197405,ENSG00000151882,ENSG00000170989,ENSG00000198121,ENSG00000112486,ENSG00000154127,ENSG00000121966,ENSG00000187474,ENSG00000173198
GO:0043123	positive regulation of I-kappaB kinase/NF-kappaB signaling	biological_process	3.0915e-07	1.4183e-05	20	549	181	19006	ENSG00000125538,ENSG00000150782,ENSG00000137462,ENSG00000232810,ENSG00000189067,ENSG00000198121,ENSG00000120659,ENSG00000141574,ENSG00000137752,ENSG00000196154,ENSG00000101017,ENSG00000115604,ENSG00000125735,ENSG00000196664,ENSG00000166501,ENSG00000121858,ENSG00000142405,ENSG00000010610,ENSG00000187796,ENSG00000163221
GO:0032602	chemokine production	biological_process	3.4655e-07	1.5864e-05	13	549	78	19006	ENSG00000232810,ENSG00000137462,ENSG00000143546,ENSG00000196664,ENSG00000160712,ENSG00000150782,ENSG00000163220,ENSG00000125538,ENSG00000136244,ENSG00000197971,ENSG00000135077,ENSG00000136634,ENSG00000185897
GO:0048002	antigen processing and presentation of peptide antigen	biological_process	3.4944e-07	1.5961e-05	20	549	179	19006	ENSG00000216490,ENSG00000154611,ENSG00000204257,ENSG00000158869,ENSG00000196735,ENSG00000051523,ENSG00000158517,ENSG00000204287,ENSG00000163131,ENSG00000241106,ENSG00000100365,ENSG00000118640,ENSG00000242574,ENSG00000116031,ENSG00000237541,ENSG00000095970,ENSG00000018280,ENSG00000116701,ENSG00000165168,ENSG00000223865
GO:0002437	inflammatory response to antigenic stimulus	biological_process	3.5637e-07	1.6242e-05	10	549	43	19006	ENSG00000136634,ENSG00000226979,ENSG00000090339,ENSG00000158869,ENSG00000010671,ENSG00000197471,ENSG00000148400,ENSG00000179639,ENSG00000173198,ENSG00000232810
GO:0048660	regulation of smooth muscle cell proliferation	biological_process	3.9095e-07	1.778e-05	14	549	92	19006	ENSG00000150782,ENSG00000204472,ENSG00000104918,ENSG00000169403,ENSG00000160712,ENSG00000113070,ENSG00000232810,ENSG00000140945,ENSG00000163513,ENSG00000170989,ENSG00000136244,ENSG00000118513,ENSG00000160013,ENSG00000051523
GO:0042533	tumor necrosis factor biosynthetic process	biological_process	4.0307e-07	1.8253e-05	7	549	18	19006	ENSG00000136634,ENSG00000197471,ENSG00000174125,ENSG00000120949,ENSG00000165168,ENSG00000121807,ENSG00000187796
GO:0042534	regulation of tumor necrosis factor biosynthetic process	biological_process	4.0307e-07	1.8253e-05	7	549	18	19006	ENSG00000197471,ENSG00000136634,ENSG00000165168,ENSG00000120949,ENSG00000174125,ENSG00000121807,ENSG00000187796
GO:0048003	antigen processing and presentation of lipid antigen via MHC class Ib	biological_process	4.2918e-07	1.9352e-05	5	549	7	19006	ENSG00000158485,ENSG00000158481,ENSG00000158473,ENSG00000158488,ENSG00000158477
GO:0048007	antigen processing and presentation, exogenous lipid antigen via MHC class Ib	biological_process	4.2918e-07	1.9352e-05	5	549	7	19006	ENSG00000158473,ENSG00000158477,ENSG00000158488,ENSG00000158481,ENSG00000158485
GO:0001664	G-protein coupled receptor binding	molecular_function	4.4154e-07	1.9866e-05	24	549	251	19006	ENSG00000085265,ENSG00000125084,ENSG00000275302,ENSG00000121797,ENSG00000154764,ENSG00000276070,ENSG00000108688,ENSG00000170989,ENSG00000163734,ENSG00000141480,ENSG00000081041,ENSG00000115009,ENSG00000132329,ENSG00000169429,ENSG00000163736,ENSG00000163421,ENSG00000151882,ENSG00000277632,ENSG00000276085,ENSG00000108700,ENSG00000060558,ENSG00000108691,ENSG00000102962,ENSG00000121807
GO:0042092	type 2 immune response	biological_process	4.4584e-07	2.0017e-05	9	549	34	19006	ENSG00000135046,ENSG00000156127,ENSG00000150782,ENSG00000121807,ENSG00000114013,ENSG00000136244,ENSG00000136630,ENSG00000136634,ENSG00000162711
GO:0045628	regulation of T-helper 2 cell differentiation	biological_process	4.4759e-07	2.0053e-05	6	549	12	19006	ENSG00000150782,ENSG00000162711,ENSG00000136244,ENSG00000136630,ENSG00000114013,ENSG00000135046
GO:0045859	regulation of protein kinase activity	biological_process	4.6859e-07	2.094e-05	46	549	733	19006	ENSG00000198121,ENSG00000198400,ENSG00000099860,ENSG00000101017,ENSG00000018280,ENSG00000167851,ENSG00000150782,ENSG00000130755,ENSG00000158050,ENSG00000232810,ENSG00000129467,ENSG00000043462,ENSG00000122025,ENSG00000010610,ENSG00000134242,ENSG00000136244,ENSG00000129465,ENSG00000158517,ENSG00000163221,ENSG00000171051,ENSG00000105851,ENSG00000184557,ENSG00000185924,ENSG00000120659,ENSG00000121281…
GO:2000514	regulation of CD4-positive, alpha-beta T cell activation	biological_process	4.6939e-07	2.094e-05	10	549	45	19006	ENSG00000122122,ENSG00000162711,ENSG00000123338,ENSG00000136630,ENSG00000136244,ENSG00000118513,ENSG00000114013,ENSG00000150782,ENSG00000135046,ENSG00000163513
GO:0043122	regulation of I-kappaB kinase/NF-kappaB signaling	biological_process	4.8519e-07	2.16e-05	23	549	238	19006	ENSG00000120659,ENSG00000137752,ENSG00000141574,ENSG00000198121,ENSG00000196154,ENSG00000115604,ENSG00000101017,ENSG00000125538,ENSG00000150782,ENSG00000137462,ENSG00000232810,ENSG00000189067,ENSG00000121858,ENSG00000162711,ENSG00000136634,ENSG00000010610,ENSG00000142405,ENSG00000163221,ENSG00000187796,ENSG00000125735,ENSG00000050730,ENSG00000196664,ENSG00000166501
GO:0002291	T cell activation via T cell receptor contact with antigen bound to MHC molecule on antigen presenting cell	biological_process	4.968e-07	2.207e-05	5	549	7	19006	ENSG00000135077,ENSG00000131981,ENSG00000242574,ENSG00000077420,ENSG00000090339
GO:1903531	negative regulation of secretion by cell	biological_process	5.0219e-07	2.2263e-05	19	549	171	19006	ENSG00000102760,ENSG00000148400,ENSG00000232810,ENSG00000125538,ENSG00000066294,ENSG00000167851,ENSG00000121807,ENSG00000171522,ENSG00000115590,ENSG00000136244,ENSG00000134242,ENSG00000118640,ENSG00000162711,ENSG00000136634,ENSG00000142405,ENSG00000135046,ENSG00000122862,ENSG00000101916,ENSG00000099985
GO:0046641	positive regulation of alpha-beta T cell proliferation	biological_process	5.8189e-07	2.5741e-05	7	549	19	19006	ENSG00000165025,ENSG00000105246,ENSG00000150782,ENSG00000134242,ENSG00000121807,ENSG00000122223,ENSG00000163513
GO:0046633	alpha-beta T cell proliferation	biological_process	5.9298e-07	2.6177e-05	8	549	27	19006	ENSG00000165025,ENSG00000121807,ENSG00000134242,ENSG00000150782,ENSG00000105246,ENSG00000163513,ENSG00000134516,ENSG00000122223
GO:0050853	B cell receptor signaling pathway	biological_process	6.055e-07	2.6673e-05	10	549	46	19006	ENSG00000163563,ENSG00000134242,ENSG00000010671,ENSG00000123338,ENSG00000165025,ENSG00000101096,ENSG00000235568,ENSG00000166501,ENSG00000086730,ENSG00000167851
GO:0048659	smooth muscle cell proliferation	biological_process	6.5844e-07	2.8899e-05	14	549	96	19006	ENSG00000170989,ENSG00000136244,ENSG00000118513,ENSG00000160013,ENSG00000051523,ENSG00000150782,ENSG00000204472,ENSG00000104918,ENSG00000160712,ENSG00000169403,ENSG00000113070,ENSG00000232810,ENSG00000163513,ENSG00000140945
GO:0042116	macrophage activation	biological_process	6.5876e-07	2.8899e-05	11	549	58	19006	ENSG00000137462,ENSG00000125810,ENSG00000101916,ENSG00000196664,ENSG00000174125,ENSG00000204472,ENSG00000011600,ENSG00000018280,ENSG00000165025,ENSG00000135077,ENSG00000136634
GO:0032632	interleukin-3 production	biological_process	6.8712e-07	3.008e-05	4	549	4	19006	ENSG00000179639,ENSG00000018280,ENSG00000135077,ENSG00000165025
GO:0009615	response to virus	biological_process	6.8864e-07	3.0085e-05	27	549	316	19006	ENSG00000069431,ENSG00000121966,ENSG00000134516,ENSG00000232810,ENSG00000101336,ENSG00000197471,ENSG00000275302,ENSG00000125538,ENSG00000000938,ENSG00000123685,ENSG00000116031,ENSG00000101017,ENSG00000114013,ENSG00000101695,ENSG00000148346,ENSG00000101916,ENSG00000196664,ENSG00000187796,ENSG00000102962,ENSG00000136244,ENSG00000183486,ENSG00000108700,ENSG00000140678,ENSG00000134242,ENSG00000162711…
GO:0002755	MyD88-dependent toll-like receptor signaling pathway	biological_process	6.9573e-07	3.0331e-05	9	549	37	19006	ENSG00000010671,ENSG00000196664,ENSG00000101916,ENSG00000174125,ENSG00000167851,ENSG00000186074,ENSG00000154589,ENSG00000170458,ENSG00000137462
GO:1903305	regulation of regulated secretory pathway	biological_process	7.034e-07	3.0602e-05	10	549	46	19006	ENSG00000158869,ENSG00000121807,ENSG00000118640,ENSG00000165025,ENSG00000179639,ENSG00000133246,ENSG00000000938,ENSG00000066294,ENSG00000169403,ENSG00000167851
GO:0032715	negative regulation of interleukin-6 production	biological_process	7.0968e-07	3.0812e-05	9	549	37	19006	ENSG00000232810,ENSG00000168918,ENSG00000135077,ENSG00000123338,ENSG00000136634,ENSG00000142405,ENSG00000134242,ENSG00000229314,ENSG00000141480
GO:0051048	negative regulation of secretion	biological_process	7.1242e-07	3.0867e-05	20	549	192	19006	ENSG00000121807,ENSG00000171522,ENSG00000115590,ENSG00000136244,ENSG00000196839,ENSG00000134242,ENSG00000118640,ENSG00000162711,ENSG00000136634,ENSG00000142405,ENSG00000135046,ENSG00000122862,ENSG00000101916,ENSG00000099985,ENSG00000148400,ENSG00000102760,ENSG00000232810,ENSG00000066294,ENSG00000125538,ENSG00000167851
GO:0032611	interleukin-1 beta production	biological_process	7.1475e-07	3.0895e-05	11	549	58	19006	ENSG00000277632,ENSG00000091106,ENSG00000154451,ENSG00000125538,ENSG00000102575,ENSG00000101916,ENSG00000141480,ENSG00000137757,ENSG00000137752,ENSG00000142405,ENSG00000162711
GO:1901623	regulation of lymphocyte chemotaxis	biological_process	7.16e-07	3.0895e-05	7	549	19	19006	ENSG00000108688,ENSG00000277632,ENSG00000121807,ENSG00000108691,ENSG00000117115,ENSG00000275302,ENSG00000125735
GO:0032623	interleukin-2 production	biological_process	7.2019e-07	3.1012e-05	11	549	58	19006	ENSG00000135046,ENSG00000125538,ENSG00000150782,ENSG00000114013,ENSG00000187796,ENSG00000121807,ENSG00000018280,ENSG00000010610,ENSG00000135077,ENSG00000155659,ENSG00000122122
GO:0002888	positive regulation of myeloid leukocyte mediated immunity	biological_process	7.435e-07	3.1951e-05	7	549	19	19006	ENSG00000169403,ENSG00000118640,ENSG00000000938,ENSG00000165025,ENSG00000179639,ENSG00000158869,ENSG00000010671
GO:0050730	regulation of peptidyl-tyrosine phosphorylation	biological_process	8.3209e-07	3.5685e-05	21	549	211	19006	ENSG00000160712,ENSG00000099985,ENSG00000184557,ENSG00000113070,ENSG00000010610,ENSG00000155307,ENSG00000165025,ENSG00000122025,ENSG00000158517,ENSG00000136244,ENSG00000134242,ENSG00000150782,ENSG00000167851,ENSG00000026508,ENSG00000179639,ENSG00000186891,ENSG00000090339,ENSG00000141480,ENSG00000101017,ENSG00000160255,ENSG00000095970
GO:0007229	integrin-mediated signaling pathway	biological_process	8.3865e-07	3.5893e-05	14	549	98	19006	ENSG00000011600,ENSG00000118523,ENSG00000160255,ENSG00000140678,ENSG00000158869,ENSG00000154734,ENSG00000165025,ENSG00000101336,ENSG00000133246,ENSG00000169896,ENSG00000115956,ENSG00000141968,ENSG00000000938,ENSG00000149781
GO:0030168	platelet activation	biological_process	8.4934e-07	3.6277e-05	18	549	161	19006	ENSG00000165025,ENSG00000169704,ENSG00000158869,ENSG00000060558,ENSG00000136244,ENSG00000105851,ENSG00000166501,ENSG00000178726,ENSG00000276231,ENSG00000141480,ENSG00000101017,ENSG00000154127,ENSG00000149781,ENSG00000141968,ENSG00000141506,ENSG00000161911,ENSG00000115956,ENSG00000043462
GO:0045624	positive regulation of T-helper cell differentiation	biological_process	9.2775e-07	3.9546e-05	7	549	20	19006	ENSG00000135046,ENSG00000114013,ENSG00000118513,ENSG00000136630,ENSG00000136244,ENSG00000162711,ENSG00000150782
GO:0050850	positive regulation of calcium-mediated signaling	biological_process	9.9432e-07	4.2298e-05	8	549	28	19006	ENSG00000275302,ENSG00000179639,ENSG00000277632,ENSG00000140945,ENSG00000010610,ENSG00000165025,ENSG00000095970,ENSG00000196839
GO:0032677	regulation of interleukin-8 production	biological_process	1.0851e-06	4.6067e-05	11	549	61	19006	ENSG00000134242,ENSG00000136634,ENSG00000135046,ENSG00000122223,ENSG00000170458,ENSG00000137462,ENSG00000232810,ENSG00000196664,ENSG00000101916,ENSG00000125538,ENSG00000085265
GO:0034114	regulation of heterotypic cell-cell adhesion	biological_process	1.1131e-06	4.716e-05	7	549	20	19006	ENSG00000232810,ENSG00000026508,ENSG00000136689,ENSG00000125538,ENSG00000136634,ENSG00000197971,ENSG00000111846
GO:0033003	regulation of mast cell activation	biological_process	1.1274e-06	4.7672e-05	9	549	38	19006	ENSG00000167851,ENSG00000186074,ENSG00000066294,ENSG00000000938,ENSG00000271605,ENSG00000179639,ENSG00000165025,ENSG00000118640,ENSG00000158869
GO:0045597	positive regulation of cell differentiation	biological_process	1.1566e-06	4.8806e-05	50	549	860	19006	ENSG00000163513,ENSG00000122694,ENSG00000135046,ENSG00000186818,ENSG00000111424,ENSG00000163823,ENSG00000160712,ENSG00000136630,ENSG00000168918,ENSG00000165025,ENSG00000123338,ENSG00000131042,ENSG00000137462,ENSG00000121966,ENSG00000148400,ENSG00000102760,ENSG00000107984,ENSG00000115598,ENSG00000111846,ENSG00000143119,ENSG00000142871,ENSG00000057657,ENSG00000198910,ENSG00000038945,ENSG00000120659…
GO:0007275	multicellular organismal development	biological_process	1.1765e-06	4.9545e-05	193	549	5067	19006	ENSG00000226979,ENSG00000213145,ENSG00000249437,ENSG00000106003,ENSG00000163209,ENSG00000165168,ENSG00000152213,ENSG00000160255,ENSG00000100373,ENSG00000125084,ENSG00000104918,ENSG00000074660,ENSG00000186891,ENSG00000169508,ENSG00000137757,ENSG00000122025,ENSG00000154734,ENSG00000127152,ENSG00000166523,ENSG00000010610,ENSG00000162711,ENSG00000135077,ENSG00000158473,ENSG00000122862,ENSG00000119630…
GO:0055074	calcium ion homeostasis	biological_process	1.1959e-06	5.0265e-05	30	549	394	19006	ENSG00000170989,ENSG00000198121,ENSG00000112486,ENSG00000120659,ENSG00000101017,ENSG00000154127,ENSG00000121966,ENSG00000108688,ENSG00000187474,ENSG00000173198,ENSG00000010610,ENSG00000171860,ENSG00000140030,ENSG00000169442,ENSG00000171049,ENSG00000051523,ENSG00000121807,ENSG00000060558,ENSG00000108700,ENSG00000102879,ENSG00000163421,ENSG00000163823,ENSG00000171051,ENSG00000111424,ENSG00000105851…
GO:0030881	beta-2-microglobulin binding	molecular_function	1.2059e-06	5.0584e-05	5	549	8	19006	ENSG00000158485,ENSG00000158481,ENSG00000158488,ENSG00000158477,ENSG00000158473
GO:0051090	regulation of sequence-specific DNA binding transcription factor activity	biological_process	1.2117e-06	5.0724e-05	29	549	373	19006	ENSG00000163220,ENSG00000125538,ENSG00000125084,ENSG00000101336,ENSG00000137462,ENSG00000232810,ENSG00000102760,ENSG00000198400,ENSG00000120659,ENSG00000276600,ENSG00000160255,ENSG00000010671,ENSG00000141480,ENSG00000090339,ENSG00000101017,ENSG00000166501,ENSG00000143546,ENSG00000235568,ENSG00000186827,ENSG00000091106,ENSG00000165025,ENSG00000136634,ENSG00000135077,ENSG00000162711,ENSG00000141655…
GO:0030316	osteoclast differentiation	biological_process	1.2385e-06	5.1746e-05	13	549	88	19006	ENSG00000120659,ENSG00000168918,ENSG00000101265,ENSG00000141655,ENSG00000011600,ENSG00000204103,ENSG00000154127,ENSG00000163823,ENSG00000204577,ENSG00000232810,ENSG00000186818,ENSG00000169508,ENSG00000277632
GO:0043370	regulation of CD4-positive, alpha-beta T cell differentiation	biological_process	1.3212e-06	5.5089e-05	9	549	39	19006	ENSG00000122122,ENSG00000162711,ENSG00000123338,ENSG00000136244,ENSG00000136630,ENSG00000118513,ENSG00000114013,ENSG00000150782,ENSG00000135046
GO:0032502	developmental process	biological_process	1.4374e-06	5.974e-05	223	549	6046	19006	ENSG00000136634,ENSG00000165025,ENSG00000121858,ENSG00000164047,ENSG00000106991,ENSG00000102879,ENSG00000136630,ENSG00000163421,ENSG00000099985,ENSG00000100095,ENSG00000120875,ENSG00000136689,ENSG00000186827,ENSG00000113070,ENSG00000166501,ENSG00000113532,ENSG00000135363,ENSG00000198435,ENSG00000151650,ENSG00000149418,ENSG00000111846,ENSG00000000938,ENSG00000148400,ENSG00000026508,ENSG00000102760…
GO:0036336	dendritic cell migration	biological_process	1.4384e-06	5.974e-05	8	549	30	19006	ENSG00000121807,ENSG00000112486,ENSG00000142405,ENSG00000121966,ENSG00000160791,ENSG00000169508,ENSG00000105851,ENSG00000163823
GO:0060341	regulation of cellular localization	biological_process	1.4662e-06	6.0773e-05	66	549	1269	19006	ENSG00000095970,ENSG00000137752,ENSG00000104783,ENSG00000120659,ENSG00000170458,ENSG00000179639,ENSG00000122223,ENSG00000189067,ENSG00000137462,ENSG00000186642,ENSG00000115590,ENSG00000169385,ENSG00000142405,ENSG00000118640,ENSG00000145879,ENSG00000258227,ENSG00000135046,ENSG00000186818,ENSG00000169403,ENSG00000182782,ENSG00000232810,ENSG00000150782,ENSG00000136167,ENSG00000134242,ENSG00000140678…
GO:0043549	regulation of kinase activity	biological_process	1.5075e-06	6.2366e-05	47	549	790	19006	ENSG00000141506,ENSG00000000938,ENSG00000125538,ENSG00000121966,ENSG00000179639,ENSG00000102760,ENSG00000026508,ENSG00000121281,ENSG00000120659,ENSG00000276231,ENSG00000245848,ENSG00000101265,ENSG00000142871,ENSG00000154127,ENSG00000120875,ENSG00000163421,ENSG00000197405,ENSG00000169252,ENSG00000163513,ENSG00000146192,ENSG00000165025,ENSG00000141655,ENSG00000135549,ENSG00000123338,ENSG00000167851…
GO:0002708	positive regulation of lymphocyte mediated immunity	biological_process	1.534e-06	6.3335e-05	12	549	75	19006	ENSG00000122122,ENSG00000226979,ENSG00000162711,ENSG00000109943,ENSG00000010671,ENSG00000136244,ENSG00000101017,ENSG00000158869,ENSG00000125538,ENSG00000141968,ENSG00000232810,ENSG00000179639
GO:0045670	regulation of osteoclast differentiation	biological_process	1.5598e-06	6.4274e-05	11	549	63	19006	ENSG00000204103,ENSG00000011600,ENSG00000154127,ENSG00000168918,ENSG00000120659,ENSG00000101265,ENSG00000232810,ENSG00000277632,ENSG00000186818,ENSG00000163823,ENSG00000204577
GO:0001562	response to protozoan	biological_process	1.6052e-06	6.5954e-05	7	549	21	19006	ENSG00000136634,ENSG00000197471,ENSG00000168071,ENSG00000101017,ENSG00000018280,ENSG00000136244,ENSG00000156127
GO:0031294	lymphocyte costimulation	biological_process	1.6068e-06	6.5954e-05	12	549	75	19006	ENSG00000136244,ENSG00000196735,ENSG00000160223,ENSG00000114013,ENSG00000204287,ENSG00000223865,ENSG00000010610,ENSG00000102524,ENSG00000125735,ENSG00000197471,ENSG00000237541,ENSG00000141968
GO:0071260	cellular response to mechanical stimulus	biological_process	1.6234e-06	6.6507e-05	12	549	76	19006	ENSG00000137752,ENSG00000106991,ENSG00000137757,ENSG00000120949,ENSG00000051523,ENSG00000171522,ENSG00000101017,ENSG00000125735,ENSG00000101916,ENSG00000196664,ENSG00000186642,ENSG00000125538
GO:0050701	interleukin-1 secretion	biological_process	1.6895e-06	6.9078e-05	9	549	40	19006	ENSG00000137757,ENSG00000137752,ENSG00000142405,ENSG00000162711,ENSG00000115590,ENSG00000154451,ENSG00000101916,ENSG00000277632,ENSG00000091106
GO:0002478	antigen processing and presentation of exogenous peptide antigen	biological_process	1.746e-06	7.125e-05	18	549	164	19006	ENSG00000163131,ENSG00000204287,ENSG00000118640,ENSG00000241106,ENSG00000100365,ENSG00000204257,ENSG00000154611,ENSG00000196735,ENSG00000158517,ENSG00000051523,ENSG00000158869,ENSG00000216490,ENSG00000223865,ENSG00000165168,ENSG00000116701,ENSG00000116031,ENSG00000237541,ENSG00000242574
GO:0032418	lysosome localization	biological_process	1.862e-06	7.5837e-05	11	549	63	19006	ENSG00000010671,ENSG00000158869,ENSG00000165025,ENSG00000118640,ENSG00000271605,ENSG00000179639,ENSG00000086730,ENSG00000105851,ENSG00000167851,ENSG00000066294,ENSG00000000938
GO:0006874	cellular calcium ion homeostasis	biological_process	1.9305e-06	7.8478e-05	29	549	382	19006	ENSG00000154127,ENSG00000101017,ENSG00000170989,ENSG00000198121,ENSG00000112486,ENSG00000121966,ENSG00000108688,ENSG00000187474,ENSG00000173198,ENSG00000051523,ENSG00000121807,ENSG00000171049,ENSG00000102879,ENSG00000060558,ENSG00000108700,ENSG00000140030,ENSG00000171860,ENSG00000010610,ENSG00000169442,ENSG00000277632,ENSG00000160791,ENSG00000197405,ENSG00000151882,ENSG00000166501,ENSG00000163421…
GO:0016064	immunoglobulin mediated immune response	biological_process	2.1155e-06	8.5831e-05	14	549	104	19006	ENSG00000010671,ENSG00000101017,ENSG00000158869,ENSG00000203710,ENSG00000168918,ENSG00000112486,ENSG00000226979,ENSG00000136634,ENSG00000175857,ENSG00000156127,ENSG00000232810,ENSG00000028277,ENSG00000179639,ENSG00000101916
GO:0030099	myeloid cell differentiation	biological_process	2.1286e-06	8.6195e-05	27	549	337	19006	ENSG00000011600,ENSG00000168918,ENSG00000123338,ENSG00000010610,ENSG00000141655,ENSG00000066336,ENSG00000156127,ENSG00000258227,ENSG00000186818,ENSG00000277632,ENSG00000163513,ENSG00000163823,ENSG00000204577,ENSG00000129993,ENSG00000204103,ENSG00000154127,ENSG00000114013,ENSG00000120659,ENSG00000245848,ENSG00000101265,ENSG00000276600,ENSG00000232810,ENSG00000169508,ENSG00000123685,ENSG00000100985…
GO:0034142	toll-like receptor 4 signaling pathway	biological_process	2.1651e-06	8.7505e-05	8	549	31	19006	ENSG00000276600,ENSG00000155629,ENSG00000160255,ENSG00000134242,ENSG00000050730,ENSG00000154589,ENSG00000170458,ENSG00000169896
GO:0055065	metal ion homeostasis	biological_process	2.1877e-06	8.825e-05	37	549	558	19006	ENSG00000173198,ENSG00000100373,ENSG00000018280,ENSG00000055118,ENSG00000101017,ENSG00000112486,ENSG00000198121,ENSG00000170989,ENSG00000143546,ENSG00000127954,ENSG00000277632,ENSG00000160791,ENSG00000105851,ENSG00000171051,ENSG00000108700,ENSG00000121807,ENSG00000171049,ENSG00000010610,ENSG00000121966,ENSG00000108688,ENSG00000187474,ENSG00000163220,ENSG00000154127,ENSG00000120659,ENSG00000197405…
GO:0004953	icosanoid receptor activity	molecular_function	2.2048e-06	8.8769e-05	6	549	15	19006	ENSG00000213903,ENSG00000160013,ENSG00000173198,ENSG00000171522,ENSG00000122420,ENSG00000183134
GO:0002861	regulation of inflammatory response to antigenic stimulus	biological_process	2.215e-06	8.8872e-05	7	549	22	19006	ENSG00000136634,ENSG00000197471,ENSG00000226979,ENSG00000158869,ENSG00000179639,ENSG00000232810,ENSG00000010671
GO:0051222	positive regulation of protein transport	biological_process	2.2158e-06	8.8872e-05	33	549	467	19006	ENSG00000125538,ENSG00000000938,ENSG00000085265,ENSG00000170458,ENSG00000122223,ENSG00000102760,ENSG00000137462,ENSG00000109943,ENSG00000197971,ENSG00000104783,ENSG00000137752,ENSG00000115604,ENSG00000196664,ENSG00000101916,ENSG00000258227,ENSG00000186827,ENSG00000142405,ENSG00000136634,ENSG00000165025,ENSG00000171522,ENSG00000169385,ENSG00000150782,ENSG00000232810,ENSG00000182782,ENSG00000125735…
GO:0030154	cell differentiation	biological_process	2.2325e-06	8.9374e-05	154	549	3854	19006	ENSG00000108691,ENSG00000171522,ENSG00000141655,ENSG00000169896,ENSG00000156127,ENSG00000171401,ENSG00000111424,ENSG00000123095,ENSG00000183734,ENSG00000143365,ENSG00000204103,ENSG00000143119,ENSG00000154127,ENSG00000198910,ENSG00000147251,ENSG00000115604,ENSG00000175544,ENSG00000122122,ENSG00000154764,ENSG00000115598,ENSG00000171777,ENSG00000125538,ENSG00000158473,ENSG00000122025,ENSG00000137757…
GO:0048646	anatomical structure formation involved in morphogenesis	biological_process	2.2506e-06	8.9926e-05	58	549	1084	19006	ENSG00000125735,ENSG00000154928,ENSG00000105851,ENSG00000169429,ENSG00000119630,ENSG00000103811,ENSG00000196557,ENSG00000122877,ENSG00000066336,ENSG00000101096,ENSG00000261371,ENSG00000154734,ENSG00000196839,ENSG00000136244,ENSG00000112414,ENSG00000121807,ENSG00000139567,ENSG00000120708,ENSG00000125084,ENSG00000150782,ENSG00000119535,ENSG00000158050,ENSG00000232810,ENSG00000140945,ENSG00000082397…
GO:0050777	negative regulation of immune response	biological_process	2.2983e-06	9.1657e-05	15	549	120	19006	ENSG00000066294,ENSG00000197471,ENSG00000167851,ENSG00000135046,ENSG00000131042,ENSG00000232810,ENSG00000131981,ENSG00000135077,ENSG00000136634,ENSG00000168918,ENSG00000203710,ENSG00000155307,ENSG00000141480,ENSG00000121807,ENSG00000136630
GO:0032661	regulation of interleukin-18 production	biological_process	2.3287e-06	9.2693e-05	4	549	5	19006	ENSG00000137462,ENSG00000066294,ENSG00000142405,ENSG00000136634
GO:0035325	Toll-like receptor binding	molecular_function	2.3384e-06	9.2905e-05	5	549	9	19006	ENSG00000137462,ENSG00000143546,ENSG00000174125,ENSG00000163220,ENSG00000165025
GO:0002475	antigen processing and presentation via MHC class Ib	biological_process	2.3806e-06	9.4403e-05	5	549	9	19006	ENSG00000158473,ENSG00000158477,ENSG00000158488,ENSG00000158481,ENSG00000158485
GO:0009968	negative regulation of signal transduction	biological_process	2.4098e-06	9.5383e-05	59	549	1103	19006	ENSG00000168675,ENSG00000148400,ENSG00000026508,ENSG00000189067,ENSG00000170458,ENSG00000011422,ENSG00000100985,ENSG00000107984,ENSG00000090104,ENSG00000125538,ENSG00000117115,ENSG00000151490,ENSG00000162496,ENSG00000101695,ENSG00000137496,ENSG00000154127,ENSG00000057657,ENSG00000090339,ENSG00000198435,ENSG00000101265,ENSG00000276600,ENSG00000169252,ENSG00000166501,ENSG00000113070,ENSG00000186818…
GO:0001568	blood vessel development	biological_process	2.4291e-06	9.5966e-05	38	549	588	19006	ENSG00000132329,ENSG00000160255,ENSG00000118523,ENSG00000165168,ENSG00000170989,ENSG00000140945,ENSG00000150782,ENSG00000120708,ENSG00000139567,ENSG00000121807,ENSG00000136244,ENSG00000261371,ENSG00000066336,ENSG00000169429,ENSG00000119630,ENSG00000103811,ENSG00000154928,ENSG00000105851,ENSG00000184557,ENSG00000057657,ENSG00000142871,ENSG00000198435,ENSG00000276231,ENSG00000025708,ENSG00000102760…
GO:0042991	transcription factor import into nucleus	biological_process	2.4604e-06	9.7018e-05	13	549	93	19006	ENSG00000189067,ENSG00000232810,ENSG00000137462,ENSG00000196664,ENSG00000125538,ENSG00000150782,ENSG00000125735,ENSG00000115604,ENSG00000134242,ENSG00000136634,ENSG00000162711,ENSG00000142405,ENSG00000165025
GO:0002312	B cell activation involved in immune response	biological_process	2.4858e-06	9.7837e-05	11	549	66	19006	ENSG00000196839,ENSG00000147251,ENSG00000101017,ENSG00000112486,ENSG00000175857,ENSG00000106003,ENSG00000136634,ENSG00000156127,ENSG00000169508,ENSG00000134061,ENSG00000100060
GO:0043900	regulation of multi-organism process	biological_process	2.4975e-06	9.8114e-05	29	549	378	19006	ENSG00000134061,ENSG00000169403,ENSG00000169429,ENSG00000196557,ENSG00000277632,ENSG00000154589,ENSG00000112799,ENSG00000164047,ENSG00000145879,ENSG00000135077,ENSG00000136634,ENSG00000010610,ENSG00000196839,ENSG00000134242,ENSG00000051523,ENSG00000085265,ENSG00000275302,ENSG00000111348,ENSG00000197471,ENSG00000125538,ENSG00000101336,ENSG00000232810,ENSG00000148400,ENSG00000134516,ENSG00000226979…
GO:0051480	cytosolic calcium ion homeostasis	biological_process	2.5667e-06	0.00010065	24	549	286	19006	ENSG00000154127,ENSG00000112486,ENSG00000198121,ENSG00000170989,ENSG00000173198,ENSG00000121966,ENSG00000187474,ENSG00000102879,ENSG00000060558,ENSG00000051523,ENSG00000121807,ENSG00000171049,ENSG00000169442,ENSG00000140030,ENSG00000171860,ENSG00000010610,ENSG00000197405,ENSG00000151882,ENSG00000277632,ENSG00000160791,ENSG00000105851,ENSG00000163823,ENSG00000171051,ENSG00000163421
GO:0046640	regulation of alpha-beta T cell proliferation	biological_process	2.5777e-06	0.00010089	7	549	23	19006	ENSG00000122223,ENSG00000121807,ENSG00000163513,ENSG00000134242,ENSG00000105246,ENSG00000150782,ENSG00000165025
GO:0043068	positive regulation of programmed cell death	biological_process	2.6497e-06	0.00010352	38	549	584	19006	ENSG00000137752,ENSG00000101265,ENSG00000142871,Novel00424,ENSG00000100985,ENSG00000011422,ENSG00000163220,ENSG00000102760,ENSG00000148400,ENSG00000168918,ENSG00000121858,ENSG00000146192,ENSG00000142405,ENSG00000120949,ENSG00000136634,ENSG00000129521,ENSG00000111424,ENSG00000099985,ENSG00000091106,ENSG00000135046,ENSG00000226979,ENSG00000198121,ENSG00000198400,ENSG00000099860,ENSG00000118523,ENSG…
GO:0019724	B cell mediated immunity	biological_process	2.6564e-06	0.00010358	14	549	106	19006	ENSG00000179639,ENSG00000232810,ENSG00000156127,ENSG00000028277,ENSG00000101916,ENSG00000101017,ENSG00000158869,ENSG00000010671,ENSG00000136634,ENSG00000175857,ENSG00000203710,ENSG00000168918,ENSG00000112486,ENSG00000226979
GO:1902624	positive regulation of neutrophil migration	biological_process	2.7399e-06	0.00010664	8	549	31	19006	ENSG00000123338,ENSG00000171860,ENSG00000163734,ENSG00000081041,ENSG00000169429,ENSG00000163736,ENSG00000115594,ENSG00000197405
GO:0032637	interleukin-8 production	biological_process	2.8412e-06	0.00011038	11	549	67	19006	ENSG00000136634,ENSG00000134242,ENSG00000125538,ENSG00000196664,ENSG00000101916,ENSG00000085265,ENSG00000170458,ENSG00000122223,ENSG00000135046,ENSG00000137462,ENSG00000232810
GO:1903035	negative regulation of response to wounding	biological_process	2.9546e-06	0.00011422	18	549	173	19006	ENSG00000154127,ENSG00000197632,ENSG00000163154,ENSG00000197471,ENSG00000102575,ENSG00000011422,ENSG00000162711,ENSG00000136634,ENSG00000142405,ENSG00000136250,ENSG00000171522,ENSG00000115590,ENSG00000028137,ENSG00000196839,ENSG00000122861,ENSG00000184557,ENSG00000185924,ENSG00000178726
GO:0032945	negative regulation of mononuclear cell proliferation	biological_process	2.9561e-06	0.00011422	11	549	66	19006	ENSG00000167851,ENSG00000197471,ENSG00000131042,ENSG00000204482,ENSG00000168918,ENSG00000155659,ENSG00000135077,ENSG00000136634,ENSG00000010671,ENSG00000057657,ENSG00000163563
GO:0050672	negative regulation of lymphocyte proliferation	biological_process	2.9561e-06	0.00011422	11	549	66	19006	ENSG00000131042,ENSG00000204482,ENSG00000167851,ENSG00000197471,ENSG00000010671,ENSG00000163563,ENSG00000057657,ENSG00000168918,ENSG00000155659,ENSG00000135077,ENSG00000136634
GO:0007187	G-protein coupled receptor signaling pathway, coupled to cyclic nucleotide second messenger	biological_process	3.1095e-06	0.00011992	18	549	179	19006	ENSG00000129467,ENSG00000090104,ENSG00000160013,ENSG00000170989,ENSG00000183134,ENSG00000198121,ENSG00000121281,ENSG00000135046,ENSG00000169252,ENSG00000111452,ENSG00000163823,ENSG00000171051,ENSG00000171522,ENSG00000108691,ENSG00000060558,ENSG00000112414,ENSG00000139572,ENSG00000185897
GO:0005768	endosome	cellular_component	3.1634e-06	0.00012178	48	549	827	19006	ENSG00000101916,ENSG00000196664,ENSG00000181804,ENSG00000135046,ENSG00000158488,ENSG00000169252,ENSG00000118640,ENSG00000100365,ENSG00000146192,ENSG00000204287,ENSG00000100599,ENSG00000196735,ENSG00000051523,ENSG00000158477,ENSG00000204257,ENSG00000102879,ENSG00000237541,ENSG00000158485,ENSG00000116031,ENSG00000107984,ENSG00000260314,ENSG00000168675,ENSG00000170458,ENSG00000121966,ENSG00000242574…
GO:0044440	endosomal part	cellular_component	3.3984e-06	0.00013058	32	549	453	19006	ENSG00000196735,ENSG00000158477,ENSG00000204257,ENSG00000118640,ENSG00000100365,ENSG00000204287,ENSG00000146192,ENSG00000135046,ENSG00000169252,ENSG00000196664,ENSG00000101916,ENSG00000181804,ENSG00000276600,ENSG00000168675,ENSG00000170458,ENSG00000242574,ENSG00000237541,ENSG00000158485,ENSG00000107984,ENSG00000116031,ENSG00000260314,ENSG00000158473,ENSG00000241106,ENSG00000163131,ENSG00000154589…
GO:0043235	receptor complex	cellular_component	3.4578e-06	0.00013263	25	549	318	19006	ENSG00000165025,ENSG00000106991,ENSG00000139572,ENSG00000010610,ENSG00000136244,ENSG00000077420,ENSG00000140678,ENSG00000111424,ENSG00000163606,ENSG00000160712,ENSG00000196664,ENSG00000174125,ENSG00000169896,ENSG00000169252,ENSG00000163513,ENSG00000154589,ENSG00000198400,ENSG00000100368,ENSG00000160255,ENSG00000132329,ENSG00000101017,ENSG00000137462,ENSG00000026508,ENSG00000148400,ENSG00000170458
GO:0045408	regulation of interleukin-6 biosynthetic process	biological_process	3.583e-06	0.00013718	6	549	16	19006	ENSG00000168918,ENSG00000125538,ENSG00000174125,ENSG00000142405,ENSG00000169403,ENSG00000187796
GO:0030889	negative regulation of B cell proliferation	biological_process	3.8361e-06	0.0001466	6	549	16	19006	ENSG00000010671,ENSG00000057657,ENSG00000163563,ENSG00000168918,ENSG00000167851,ENSG00000136634
GO:0002691	regulation of cellular extravasation	biological_process	4.2272e-06	0.00016125	7	549	24	19006	ENSG00000171522,ENSG00000129465,ENSG00000090339,ENSG00000121807,ENSG00000151882,ENSG00000169403,ENSG00000115594
GO:0050766	positive regulation of phagocytosis	biological_process	4.2869e-06	0.00016324	9	549	44	19006	ENSG00000108691,ENSG00000158869,ENSG00000018280,ENSG00000051523,ENSG00000123338,ENSG00000232810,ENSG00000134516,ENSG00000186074,ENSG00000125538
GO:0098797	plasma membrane protein complex	cellular_component	4.3185e-06	0.00016414	34	549	515	19006	ENSG00000237541,ENSG00000137462,ENSG00000242574,ENSG00000104783,ENSG00000175294,ENSG00000160712,ENSG00000169896,ENSG00000163513,ENSG00000165025,ENSG00000204287,ENSG00000106991,ENSG00000100365,ENSG00000204257,ENSG00000077420,ENSG00000060558,ENSG00000196735,ENSG00000051523,ENSG00000069431,ENSG00000223865,ENSG00000165168,ENSG00000100368,ENSG00000160255,ENSG00000116701,ENSG00000055118,ENSG00000101017…
GO:0032403	protein complex binding	molecular_function	4.3407e-06	0.00016469	53	549	971	19006	ENSG00000106991,ENSG00000204287,ENSG00000165025,ENSG00000123338,ENSG00000060558,ENSG00000204257,ENSG00000136541,ENSG00000102879,ENSG00000168071,ENSG00000142871,ENSG00000090339,ENSG00000203747,ENSG00000100985,ENSG00000042493,ENSG00000141506,ENSG00000163220,ENSG00000000938,ENSG00000143226,ENSG00000242574,ENSG00000147443,ENSG00000176438,ENSG00000026508,ENSG00000179639,ENSG00000198771,ENSG00000168404…
GO:0070664	negative regulation of leukocyte proliferation	biological_process	4.4825e-06	0.00016976	11	549	69	19006	ENSG00000197471,ENSG00000167851,ENSG00000204482,ENSG00000131042,ENSG00000136634,ENSG00000135077,ENSG00000155659,ENSG00000168918,ENSG00000057657,ENSG00000163563,ENSG00000010671
GO:0042611	MHC protein complex	cellular_component	4.7023e-06	0.00017777	7	549	24	19006	ENSG00000204287,ENSG00000223865,ENSG00000237541,ENSG00000241106,ENSG00000204257,ENSG00000242574,ENSG00000196735
GO:0002407	dendritic cell chemotaxis	biological_process	4.7537e-06	0.00017939	7	549	25	19006	ENSG00000112486,ENSG00000163823,ENSG00000105851,ENSG00000169508,ENSG00000121966,ENSG00000160791,ENSG00000121807
GO:0050878	regulation of body fluid levels	biological_process	4.912e-06	0.00018472	34	549	506	19006	ENSG00000169704,ENSG00000196839,ENSG00000136244,ENSG00000158869,ENSG00000154928,ENSG00000105851,ENSG00000122861,ENSG00000141480,ENSG00000101017,ENSG00000197249,ENSG00000015285,ENSG00000149781,ENSG00000141968,ENSG00000129467,ENSG00000115956,ENSG00000161911,ENSG00000043462,ENSG00000165025,ENSG00000118640,ENSG00000060558,ENSG00000051523,ENSG00000111424,ENSG00000178726,ENSG00000166501,ENSG00000276231…
GO:0010008	endosome membrane	cellular_component	4.9126e-06	0.00018472	30	549	418	19006	ENSG00000169252,ENSG00000154589,ENSG00000135046,ENSG00000154928,ENSG00000181804,ENSG00000196664,ENSG00000101916,ENSG00000158473,ENSG00000204257,ENSG00000158477,ENSG00000196735,ENSG00000146192,ENSG00000204287,ENSG00000100365,ENSG00000241106,ENSG00000118640,ENSG00000242574,ENSG00000170458,ENSG00000168675,ENSG00000158481,ENSG00000116031,ENSG00000107984,ENSG00000260314,ENSG00000158485,ENSG00000237541…
GO:0048869	cellular developmental process	biological_process	4.9294e-06	0.00018502	162	549	4151	19006	ENSG00000186642,ENSG00000100985,ENSG00000168675,ENSG00000137462,ENSG00000131042,ENSG00000120659,ENSG00000175294,ENSG00000038945,ENSG00000276231,ENSG00000057657,ENSG00000090339,ENSG00000166428,ENSG00000151490,ENSG00000142871,ENSG00000157557,ENSG00000204577,ENSG00000160712,ENSG00000129993,ENSG00000258227,ENSG00000135046,ENSG00000163513,ENSG00000122694,ENSG00000123338,ENSG00000120949,ENSG00000127124…
GO:0032494	response to peptidoglycan	biological_process	4.9671e-06	0.00018611	5	549	10	19006	ENSG00000187796,ENSG00000197405,ENSG00000095970,ENSG00000136244,ENSG00000164047
GO:0035747	natural killer cell chemotaxis	biological_process	4.979e-06	0.00018622	5	549	10	19006	ENSG00000105851,ENSG00000275302,ENSG00000108691,ENSG00000277632,ENSG00000108688
GO:0043020	NADPH oxidase complex	cellular_component	5.0919e-06	0.00019011	5	549	10	19006	ENSG00000165168,ENSG00000100365,ENSG00000158517,ENSG00000116701,ENSG00000051523
GO:0044767	single-organism developmental process	biological_process	5.2494e-06	0.00019554	218	549	5958	19006	ENSG00000123338,ENSG00000140030,ENSG00000120949,ENSG00000166741,ENSG00000157557,ENSG00000204577,ENSG00000160712,ENSG00000129993,ENSG00000258227,ENSG00000135046,ENSG00000122694,ENSG00000163513,ENSG00000197405,ENSG00000173917,ENSG00000120659,ENSG00000038945,ENSG00000276231,ENSG00000175294,ENSG00000057657,ENSG00000090339,ENSG00000166428,ENSG00000162496,ENSG00000181585,ENSG00000151490,ENSG00000152595…
GO:0043065	positive regulation of apoptotic process	biological_process	5.2559e-06	0.00019554	37	549	578	19006	ENSG00000137752,ENSG00000101265,Novel00424,ENSG00000142871,ENSG00000011422,ENSG00000100985,ENSG00000163220,ENSG00000102760,ENSG00000148400,ENSG00000121858,ENSG00000146192,ENSG00000168918,ENSG00000136634,ENSG00000120949,ENSG00000142405,ENSG00000129521,ENSG00000111424,ENSG00000099985,ENSG00000135046,ENSG00000091106,ENSG00000226979,ENSG00000198121,ENSG00000118523,ENSG00000182782,ENSG00000099860,ENSG…
GO:0006875	cellular metal ion homeostasis	biological_process	5.4369e-06	0.00020184	33	549	489	19006	ENSG00000105851,ENSG00000171051,ENSG00000143546,ENSG00000277632,ENSG00000160791,ENSG00000010610,ENSG00000108700,ENSG00000121807,ENSG00000171049,ENSG00000173198,ENSG00000112486,ENSG00000198121,ENSG00000170989,ENSG00000018280,ENSG00000101017,ENSG00000163823,ENSG00000111424,ENSG00000163421,ENSG00000197405,ENSG00000166501,ENSG00000151882,ENSG00000148346,ENSG00000169442,ENSG00000140030,ENSG00000171860…
GO:0001891	phagocytic cup	cellular_component	5.4444e-06	0.00020184	6	549	17	19006	ENSG00000135046,ENSG00000232810,ENSG00000102879,ENSG00000204472,ENSG00000136167,ENSG00000187800
GO:0001944	vasculature development	biological_process	5.6238e-06	0.00020812	38	549	609	19006	ENSG00000196189,ENSG00000125538,ENSG00000154764,ENSG00000148400,ENSG00000025708,ENSG00000102760,ENSG00000276231,ENSG00000198435,ENSG00000142871,ENSG00000057657,ENSG00000163421,ENSG00000197405,ENSG00000166501,ENSG00000163513,ENSG00000165025,ENSG00000106991,ENSG00000164047,ENSG00000171860,ENSG00000108691,ENSG00000120708,ENSG00000150782,ENSG00000140945,ENSG00000170989,ENSG00000165168,ENSG00000160255…
GO:0045765	regulation of angiogenesis	biological_process	5.6911e-06	0.00021024	20	549	218	19006	ENSG00000160255,ENSG00000276231,ENSG00000165168,ENSG00000102760,ENSG00000148400,ENSG00000196189,ENSG00000125538,ENSG00000136244,ENSG00000139567,ENSG00000121807,ENSG00000164047,ENSG00000106991,ENSG00000171860,ENSG00000197405,ENSG00000166501,ENSG00000163513,ENSG00000163421,ENSG00000119630,ENSG00000103811,ENSG00000169429
GO:0072593	reactive oxygen species metabolic process	biological_process	5.744e-06	0.00021182	21	549	236	19006	ENSG00000163513,ENSG00000204472,ENSG00000174004,ENSG00000129465,ENSG00000051523,ENSG00000158517,ENSG00000136244,ENSG00000136634,ENSG00000165025,ENSG00000232810,ENSG00000137462,ENSG00000141968,ENSG00000102575,ENSG00000125538,ENSG00000005381,ENSG00000090339,ENSG00000116701,ENSG00000142871,ENSG00000118523,ENSG00000160255,ENSG00000165168
GO:0033002	muscle cell proliferation	biological_process	5.9754e-06	0.00021997	16	549	149	19006	ENSG00000136244,ENSG00000118513,ENSG00000051523,ENSG00000154928,ENSG00000204472,ENSG00000160712,ENSG00000169403,ENSG00000113070,ENSG00000163513,ENSG00000170989,ENSG00000160013,ENSG00000104918,ENSG00000150782,ENSG00000232810,ENSG00000140945,ENSG00000148400
GO:0043281	regulation of cysteine-type endopeptidase activity involved in apoptotic process	biological_process	6.6366e-06	0.00024389	19	549	200	19006	ENSG00000136244,ENSG00000129521,ENSG00000121858,ENSG00000162711,ENSG00000142405,ENSG00000143546,ENSG00000091106,ENSG00000125735,ENSG00000103811,ENSG00000118523,ENSG00000142871,ENSG00000141480,ENSG00000137752,ENSG00000249437,ENSG00000232810,ENSG00000026508,ENSG00000011422,ENSG00000100985,ENSG00000163220
GO:0006953	acute-phase response	biological_process	6.692e-06	0.00024549	9	549	46	19006	ENSG00000136244,ENSG00000229314,ENSG00000141655,ENSG00000120659,ENSG00000232810,ENSG00000177575,ENSG00000160712,ENSG00000125538,ENSG00000197249
GO:0031295	T cell costimulation	biological_process	6.71e-06	0.00024573	11	549	72	19006	ENSG00000223865,ENSG00000010610,ENSG00000204287,ENSG00000196735,ENSG00000160223,ENSG00000114013,ENSG00000197471,ENSG00000141968,ENSG00000237541,ENSG00000125735,ENSG00000102524
GO:0045121	membrane raft	cellular_component	6.7737e-06	0.00024763	23	549	283	19006	ENSG00000170989,ENSG00000090339,ENSG00000213903,ENSG00000010671,ENSG00000140945,ENSG00000100427,ENSG00000170458,ENSG00000043462,ENSG00000101336,ENSG00000137462,ENSG00000232810,ENSG00000010610,ENSG00000168918,ENSG00000261371,ENSG00000158477,ENSG00000028137,ENSG00000124942,ENSG00000117091,ENSG00000174125,ENSG00000086730,ENSG00000163513,ENSG00000235568,ENSG00000185924
GO:0050702	interleukin-1 beta secretion	biological_process	6.7924e-06	0.00024788	8	549	36	19006	ENSG00000091106,ENSG00000277632,ENSG00000101916,ENSG00000154451,ENSG00000142405,ENSG00000162711,ENSG00000137757,ENSG00000137752
GO:1903038	negative regulation of leukocyte cell-cell adhesion	biological_process	6.8425e-06	0.00024928	13	549	100	19006	ENSG00000131042,ENSG00000151882,ENSG00000135046,ENSG00000167851,ENSG00000197471,ENSG00000134242,ENSG00000163154,ENSG00000136630,ENSG00000155659,ENSG00000198435,ENSG00000131981,ENSG00000136634,ENSG00000135077
GO:0042535	positive regulation of tumor necrosis factor biosynthetic process	biological_process	7.6864e-06	0.00027954	5	549	11	19006	ENSG00000120949,ENSG00000165168,ENSG00000174125,ENSG00000197471,ENSG00000121807
GO:0051051	negative regulation of transport	biological_process	7.744e-06	0.00028115	31	549	451	19006	ENSG00000102879,ENSG00000136244,ENSG00000134242,ENSG00000196839,ENSG00000121807,ENSG00000171522,ENSG00000115590,ENSG00000136634,ENSG00000162711,ENSG00000118640,ENSG00000131981,ENSG00000142405,ENSG00000166501,ENSG00000135046,ENSG00000125735,ENSG00000101916,ENSG00000122862,ENSG00000099985,ENSG00000055118,ENSG00000090339,ENSG00000232810,ENSG00000131042,ENSG00000148400,ENSG00000102760,ENSG00000189067…
GO:0042226	interleukin-6 biosynthetic process	biological_process	8.0283e-06	0.00029097	6	549	18	19006	ENSG00000169403,ENSG00000125538,ENSG00000174125,ENSG00000142405,ENSG00000168918,ENSG00000187796
GO:0044437	vacuolar part	cellular_component	8.25e-06	0.00029849	35	549	536	19006	ENSG00000237541,ENSG00000117115,ENSG00000158485,ENSG00000139278,ENSG00000189067,ENSG00000242574,ENSG00000118640,ENSG00000171860,ENSG00000204287,ENSG00000196735,ENSG00000169385,ENSG00000204257,ENSG00000196664,ENSG00000101916,ENSG00000169397,ENSG00000118308,ENSG00000158488,ENSG00000162511,ENSG00000178726,ENSG00000223865,ENSG00000005381,ENSG00000112299,ENSG00000163563,ENSG00000104918,ENSG00000241106…
GO:0030890	positive regulation of B cell proliferation	biological_process	8.3678e-06	0.00030209	8	549	37	19006	ENSG00000169508,ENSG00000101096,ENSG00000186827,ENSG00000102524,ENSG00000123338,ENSG00000122122,ENSG00000101017,ENSG00000196839
GO:0098771	inorganic ion homeostasis	biological_process	8.3783e-06	0.00030209	40	549	662	19006	ENSG00000277632,ENSG00000160791,ENSG00000127954,ENSG00000143546,ENSG00000171051,ENSG00000105851,ENSG00000171049,ENSG00000121807,ENSG00000108700,ENSG00000010610,ENSG00000173198,ENSG00000100373,ENSG00000101017,ENSG00000018280,ENSG00000055118,ENSG00000170989,ENSG00000112486,ENSG00000198121,ENSG00000148346,ENSG00000166501,ENSG00000151882,ENSG00000197405,ENSG00000181804,ENSG00000163421,ENSG00000163823…
GO:0002698	negative regulation of immune effector process	biological_process	8.4763e-06	0.0003051	13	549	102	19006	ENSG00000167851,ENSG00000066294,ENSG00000197471,ENSG00000232810,ENSG00000135046,ENSG00000203710,ENSG00000131981,ENSG00000136634,ENSG00000135077,ENSG00000101695,ENSG00000136630,ENSG00000141480,ENSG00000121807
GO:0006898	receptor-mediated endocytosis	biological_process	8.6839e-06	0.00031204	22	549	264	19006	ENSG00000074660,ENSG00000116031,ENSG00000107984,ENSG00000260314,ENSG00000100427,ENSG00000170458,ENSG00000159314,ENSG00000019169,ENSG00000038945,ENSG00000165457,ENSG00000132329,ENSG00000141480,ENSG00000160255,ENSG00000169429,ENSG00000158270,ENSG00000163513,ENSG00000184730,ENSG00000169252,ENSG00000177575,ENSG00000161944,ENSG00000165025,ENSG00000158869
GO:0038094	Fc-gamma receptor signaling pathway	biological_process	8.7561e-06	0.0003141	11	549	74	19006	ENSG00000123338,ENSG00000166523,ENSG00000115935,ENSG00000165025,ENSG00000158869,ENSG00000000938,ENSG00000141968,ENSG00000015285,ENSG00000203747,ENSG00000101336,ENSG00000143226
GO:0043302	positive regulation of leukocyte degranulation	biological_process	8.7732e-06	0.00031418	6	549	18	19006	ENSG00000000938,ENSG00000169403,ENSG00000118640,ENSG00000165025,ENSG00000158869,ENSG00000179639
GO:0009628	response to abiotic stimulus	biological_process	9.1498e-06	0.00032711	60	549	1168	19006	ENSG00000167083,ENSG00000145287,ENSG00000125735,ENSG00000154928,ENSG00000119630,ENSG00000122861,ENSG00000204472,ENSG00000154611,ENSG00000136244,ENSG00000118513,ENSG00000196839,ENSG00000139567,ENSG00000163131,ENSG00000137757,ENSG00000198771,ENSG00000232810,ENSG00000100427,ENSG00000104918,ENSG00000118523,ENSG00000081237,ENSG00000141480,ENSG00000005381,ENSG00000101017,ENSG00000198400,ENSG00000213145…
GO:1902563	regulation of neutrophil activation	biological_process	9.1869e-06	0.00032788	4	549	6	19006	ENSG00000133246,ENSG00000167851,ENSG00000165025,ENSG00000169403
GO:0002863	positive regulation of inflammatory response to antigenic stimulus	biological_process	9.2762e-06	0.00033003	5	549	11	19006	ENSG00000158869,ENSG00000179639,ENSG00000010671,ENSG00000232810,ENSG00000226979
GO:0032732	positive regulation of interleukin-1 production	biological_process	9.2784e-06	0.00033003	8	549	37	19006	ENSG00000277632,ENSG00000101916,ENSG00000115009,ENSG00000137757,ENSG00000137752,ENSG00000142405,ENSG00000162711,ENSG00000135077
GO:0050731	positive regulation of peptidyl-tyrosine phosphorylation	biological_process	9.3427e-06	0.00033175	16	549	153	19006	ENSG00000136244,ENSG00000158517,ENSG00000165025,ENSG00000122025,ENSG00000010610,ENSG00000113070,ENSG00000099985,ENSG00000160712,ENSG00000095970,ENSG00000101017,ENSG00000090339,ENSG00000141480,ENSG00000186891,ENSG00000026508,ENSG00000179639,ENSG00000150782
GO:0002828	regulation of type 2 immune response	biological_process	9.7239e-06	0.00034458	7	549	27	19006	ENSG00000135046,ENSG00000121807,ENSG00000114013,ENSG00000136244,ENSG00000136630,ENSG00000162711,ENSG00000150782
GO:0042993	positive regulation of transcription factor import into nucleus	biological_process	9.7366e-06	0.00034458	9	549	50	19006	ENSG00000142405,ENSG00000134242,ENSG00000115604,ENSG00000125735,ENSG00000196664,ENSG00000150782,ENSG00000125538,ENSG00000137462,ENSG00000232810
GO:0009653	anatomical structure morphogenesis	biological_process	9.824e-06	0.00034709	111	549	2650	19006	ENSG00000137462,ENSG00000147443,ENSG00000168675,ENSG00000025708,ENSG00000107984,ENSG00000100985,ENSG00000196189,ENSG00000151490,ENSG00000162496,ENSG00000181585,ENSG00000142871,ENSG00000057657,ENSG00000137331,ENSG00000090339,ENSG00000276231,ENSG00000120659,ENSG00000197405,ENSG00000173917,ENSG00000135046,ENSG00000122694,ENSG00000163513,ENSG00000157557,ENSG00000120949,ENSG00000101336,ENSG00000232810…
GO:0051347	positive regulation of transferase activity	biological_process	1.014e-05	0.00035766	39	549	644	19006	ENSG00000105851,ENSG00000171051,ENSG00000154611,ENSG00000163221,ENSG00000158517,ENSG00000129465,ENSG00000122025,ENSG00000010610,ENSG00000232810,ENSG00000043462,ENSG00000129467,ENSG00000167851,ENSG00000150782,ENSG00000099860,ENSG00000018280,ENSG00000101017,ENSG00000198400,ENSG00000198121,ENSG00000197405,ENSG00000169252,ENSG00000163513,ENSG00000163421,ENSG00000165025,ENSG00000146192,ENSG00000123338…
GO:0031348	negative regulation of defense response	biological_process	1.0194e-05	0.00035894	16	549	153	19006	ENSG00000141480,ENSG00000163154,ENSG00000101695,ENSG00000197471,ENSG00000102575,ENSG00000162711,ENSG00000135077,ENSG00000136634,ENSG00000142405,ENSG00000136250,ENSG00000203710,ENSG00000115590,ENSG00000171522,ENSG00000028137,ENSG00000196839,ENSG00000184557
GO:0034154	toll-like receptor 7 signaling pathway	biological_process	1.0426e-05	0.0003665	4	549	6	19006	ENSG00000155629,ENSG00000134242,ENSG00000196664,ENSG00000135077
GO:0050709	negative regulation of protein secretion	biological_process	1.045e-05	0.00036667	13	549	105	19006	ENSG00000142405,ENSG00000162711,ENSG00000136634,ENSG00000171522,ENSG00000115590,ENSG00000134242,ENSG00000136244,ENSG00000125538,ENSG00000122862,ENSG00000101916,ENSG00000102760,ENSG00000135046,ENSG00000232810
GO:0045595	regulation of cell differentiation	biological_process	1.0465e-05	0.00036667	73	549	1545	19006	ENSG00000053108,ENSG00000141480,ENSG00000114013,ENSG00000118523,ENSG00000010671,ENSG00000198121,ENSG00000198400,ENSG00000232810,ENSG00000150782,ENSG00000119535,ENSG00000139567,ENSG00000136244,ENSG00000277632,ENSG00000101096,ENSG00000154928,ENSG00000184557,ENSG00000057657,ENSG00000142871,ENSG00000151490,ENSG00000276600,ENSG00000245848,ENSG00000101265,ENSG00000276231,ENSG00000038945,ENSG00000120659…
GO:0010942	positive regulation of cell death	biological_process	1.0581e-05	0.0003701	38	549	619	19006	ENSG00000103811,ENSG00000277632,ENSG00000143546,ENSG00000162711,ENSG00000162772,ENSG00000129465,ENSG00000136244,ENSG00000118513,ENSG00000141968,ENSG00000232810,ENSG00000198400,ENSG00000226979,ENSG00000198121,ENSG00000163563,ENSG00000101017,ENSG00000118523,ENSG00000182782,ENSG00000099860,ENSG00000099985,ENSG00000111424,ENSG00000135046,ENSG00000091106,ENSG00000136634,ENSG00000120949,ENSG00000142405…
GO:0002377	immunoglobulin production	biological_process	1.0634e-05	0.00037133	12	549	89	19006	ENSG00000186827,ENSG00000102524,ENSG00000232810,ENSG00000156127,ENSG00000028277,ENSG00000136634,ENSG00000175857,ENSG00000122122,ENSG00000112486,ENSG00000101017,ENSG00000136244,ENSG00000010671
GO:1902622	regulation of neutrophil migration	biological_process	1.0723e-05	0.00037384	8	549	37	19006	ENSG00000169429,ENSG00000163736,ENSG00000115594,ENSG00000197405,ENSG00000171860,ENSG00000123338,ENSG00000163734,ENSG00000081041
GO:0006816	calcium ion transport	biological_process	1.1251e-05	0.00039159	27	549	379	19006	ENSG00000051523,ENSG00000134242,ENSG00000108700,ENSG00000108691,ENSG00000124942,ENSG00000102879,ENSG00000131981,ENSG00000010610,ENSG00000277632,ENSG00000160791,ENSG00000196557,ENSG00000166501,ENSG00000111424,ENSG00000163823,ENSG00000105851,ENSG00000141480,ENSG00000090339,ENSG00000154127,ENSG00000132329,ENSG00000118523,ENSG00000175294,ENSG00000104783,ENSG00000131042,ENSG00000173198,ENSG00000066294…
GO:1904018	positive regulation of vasculature development	biological_process	1.1411e-05	0.00039651	15	549	139	19006	ENSG00000160255,ENSG00000139567,ENSG00000106991,ENSG00000164047,ENSG00000276231,ENSG00000165168,ENSG00000171860,ENSG00000166501,ENSG00000197405,ENSG00000163513,ENSG00000148400,ENSG00000125538,ENSG00000169429,ENSG00000119630,ENSG00000103811
GO:2000403	positive regulation of lymphocyte migration	biological_process	1.1521e-05	0.00039965	7	549	27	19006	ENSG00000277632,ENSG00000115009,ENSG00000108688,ENSG00000121807,ENSG00000204472,ENSG00000275302,ENSG00000125735
GO:0055080	cation homeostasis	biological_process	1.1544e-05	0.00039982	39	549	647	19006	ENSG00000060558,ENSG00000102879,ENSG00000051523,ENSG00000169442,ENSG00000140030,ENSG00000171860,ENSG00000166501,ENSG00000151882,ENSG00000197405,ENSG00000148346,ENSG00000163823,ENSG00000111424,ENSG00000181804,ENSG00000163421,ENSG00000154127,ENSG00000120659,ENSG00000108688,ENSG00000121966,ENSG00000187474,ENSG00000163220,ENSG00000140519,ENSG00000108700,ENSG00000121807,ENSG00000171049,ENSG00000010610…
GO:0098581	detection of external biotic stimulus	biological_process	1.1573e-05	0.00040016	6	549	19	19006	ENSG00000174125,ENSG00000137462,ENSG00000095970,ENSG00000158473,ENSG00000154589,ENSG00000091106
GO:0050786	RAGE receptor binding	molecular_function	1.1607e-05	0.00040066	5	549	11	19006	ENSG00000171051,ENSG00000196154,ENSG00000163220,ENSG00000143546,ENSG00000163221
GO:0005766	primary lysosome	cellular_component	1.1798e-05	0.00040593	16	549	153	19006	ENSG00000239839,ENSG00000171860,ENSG00000118640,ENSG00000169385,ENSG00000171051,ENSG00000118308,ENSG00000169397,ENSG00000235568,ENSG00000090382,ENSG00000145287,ENSG00000112299,ENSG00000005381,ENSG00000163563,ENSG00000104918,ENSG00000117115,ENSG00000139278
GO:0042582	azurophil granule	cellular_component	1.1798e-05	0.00040593	16	549	153	19006	ENSG00000090382,ENSG00000145287,ENSG00000235568,ENSG00000171051,ENSG00000118308,ENSG00000169397,ENSG00000169385,ENSG00000239839,ENSG00000171860,ENSG00000118640,ENSG00000139278,ENSG00000117115,ENSG00000104918,ENSG00000112299,ENSG00000005381,ENSG00000163563
GO:0050848	regulation of calcium-mediated signaling	biological_process	1.1825e-05	0.00040619	9	549	50	19006	ENSG00000165025,ENSG00000010610,ENSG00000095970,ENSG00000196839,ENSG00000275302,ENSG00000115956,ENSG00000179639,ENSG00000277632,ENSG00000140945
GO:0048519	negative regulation of biological process	biological_process	1.1887e-05	0.00040766	178	549	4675	19006	ENSG00000276600,ENSG00000245848,ENSG00000101265,ENSG00000155659,ENSG00000117115,ENSG00000196189,ENSG00000197471,ENSG00000107984,ENSG00000189067,ENSG00000142405,ENSG00000145879,ENSG00000118640,ENSG00000168918,ENSG00000163823,ENSG00000186818,ENSG00000169252,ENSG00000183134,ENSG00000198121,ENSG00000198400,ENSG00000099860,ENSG00000182782,ENSG00000118523,ENSG00000010671,ENSG00000102575,ENSG00000015285…
GO:2000659	regulation of interleukin-1-mediated signaling pathway	biological_process	1.1976e-05	0.00041006	4	549	6	19006	ENSG00000115594,ENSG00000136689,ENSG00000136244,ENSG00000115590
GO:0031503	protein complex localization	biological_process	1.2105e-05	0.00041378	11	549	77	19006	ENSG00000115604,ENSG00000142405,ENSG00000162711,ENSG00000136634,ENSG00000137462,ENSG00000232810,ENSG00000189067,ENSG00000125735,ENSG00000125538,ENSG00000150782,ENSG00000196664
GO:0034111	negative regulation of homotypic cell-cell adhesion	biological_process	1.2472e-05	0.00042565	13	549	106	19006	ENSG00000197471,ENSG00000167851,ENSG00000135046,ENSG00000131042,ENSG00000131981,ENSG00000136634,ENSG00000135077,ENSG00000198435,ENSG00000155659,ENSG00000154127,ENSG00000134242,ENSG00000163154,ENSG00000136630
GO:0042990	regulation of transcription factor import into nucleus	biological_process	1.2599e-05	0.00042929	12	549	92	19006	ENSG00000189067,ENSG00000232810,ENSG00000137462,ENSG00000125538,ENSG00000150782,ENSG00000196664,ENSG00000125735,ENSG00000115604,ENSG00000134242,ENSG00000142405,ENSG00000136634,ENSG00000162711
GO:0034121	regulation of toll-like receptor signaling pathway	biological_process	1.2692e-05	0.00043176	9	549	51	19006	ENSG00000134242,ENSG00000141480,ENSG00000051523,ENSG00000276600,ENSG00000137462,ENSG00000154589,ENSG00000170458,ENSG00000167851,ENSG00000186074
GO:0002367	cytokine production involved in immune response	biological_process	1.2944e-05	0.0004396	11	549	77	19006	ENSG00000136244,ENSG00000010671,ENSG00000018280,ENSG00000158869,ENSG00000122122,ENSG00000162711,ENSG00000136634,ENSG00000185897,ENSG00000137462,ENSG00000232810,ENSG00000124731
GO:0032692	negative regulation of interleukin-1 production	biological_process	1.3061e-05	0.00044289	6	549	19	19006	ENSG00000136634,ENSG00000162711,ENSG00000102575,ENSG00000142405,ENSG00000141480,ENSG00000115590
GO:0050852	T cell receptor signaling pathway	biological_process	1.3577e-05	0.00045939	17	549	171	19006	ENSG00000081237,ENSG00000104783,ENSG00000223865,ENSG00000043462,ENSG00000167851,ENSG00000015285,ENSG00000237541,ENSG00000154611,ENSG00000196839,ENSG00000134242,ENSG00000196735,ENSG00000204287,ENSG00000168918,ENSG00000131981,ENSG00000010610,ENSG00000186818,ENSG00000082074
GO:0032663	regulation of interleukin-2 production	biological_process	1.3592e-05	0.00045939	9	549	51	19006	ENSG00000135077,ENSG00000010610,ENSG00000122122,ENSG00000155659,ENSG00000121807,ENSG00000114013,ENSG00000187796,ENSG00000125538,ENSG00000135046
GO:0042832	defense response to protozoan	biological_process	1.3646e-05	0.0004605	6	549	19	19006	ENSG00000101017,ENSG00000018280,ENSG00000136244,ENSG00000156127,ENSG00000136634,ENSG00000168071
GO:0045766	positive regulation of angiogenesis	biological_process	1.3869e-05	0.00046726	14	549	124	19006	ENSG00000163513,ENSG00000197405,ENSG00000166501,ENSG00000103811,ENSG00000119630,ENSG00000125538,ENSG00000169429,ENSG00000139567,ENSG00000160255,ENSG00000171860,ENSG00000165168,ENSG00000276231,ENSG00000106991,ENSG00000164047
GO:0001906	cell killing	biological_process	1.4043e-05	0.00047236	13	549	105	19006	ENSG00000124731,ENSG00000103811,ENSG00000141968,ENSG00000102879,ENSG00000163221,ENSG00000141480,ENSG00000090339,ENSG00000129465,ENSG00000276231,ENSG00000164047,ENSG00000135077,ENSG00000239839,ENSG00000109943
GO:0090023	positive regulation of neutrophil chemotaxis	biological_process	1.5056e-05	0.00050564	7	549	28	19006	ENSG00000081041,ENSG00000163734,ENSG00000197405,ENSG00000163736,ENSG00000123338,ENSG00000171860,ENSG00000169429
GO:0032722	positive regulation of chemokine production	biological_process	1.5131e-05	0.00050735	9	549	52	19006	ENSG00000232810,ENSG00000137462,ENSG00000160712,ENSG00000196664,ENSG00000125538,ENSG00000136244,ENSG00000135077,ENSG00000197971,ENSG00000185897
GO:0034116	positive regulation of heterotypic cell-cell adhesion	biological_process	1.6579e-05	0.00055502	5	549	12	19006	ENSG00000232810,ENSG00000026508,ENSG00000125538,ENSG00000111846,ENSG00000136634
GO:2000116	regulation of cysteine-type endopeptidase activity	biological_process	1.7409e-05	0.00058187	19	549	214	19006	ENSG00000026508,ENSG00000232810,ENSG00000163220,ENSG00000100985,ENSG00000011422,ENSG00000141480,ENSG00000118523,ENSG00000142871,ENSG00000249437,ENSG00000137752,ENSG00000091106,ENSG00000143546,ENSG00000103811,ENSG00000125735,ENSG00000136244,ENSG00000129521,ENSG00000162711,ENSG00000142405,ENSG00000121858
GO:0050868	negative regulation of T cell activation	biological_process	1.8113e-05	0.00060445	12	549	94	19006	ENSG00000131981,ENSG00000135077,ENSG00000136634,ENSG00000155659,ENSG00000198435,ENSG00000134242,ENSG00000163154,ENSG00000136630,ENSG00000197471,ENSG00000167851,ENSG00000135046,ENSG00000131042
GO:0050869	negative regulation of B cell activation	biological_process	1.8437e-05	0.00061428	7	549	30	19006	ENSG00000010671,ENSG00000057657,ENSG00000163563,ENSG00000155307,ENSG00000167851,ENSG00000168918,ENSG00000136634
GO:0097028	dendritic cell differentiation	biological_process	1.8518e-05	0.00061602	8	549	40	19006	ENSG00000131042,ENSG00000066336,ENSG00000156127,ENSG00000163513,ENSG00000123685,ENSG00000095970,ENSG00000114013,ENSG00000122025
GO:0034162	toll-like receptor 9 signaling pathway	biological_process	1.8805e-05	0.00062456	6	549	21	19006	ENSG00000276600,ENSG00000101916,ENSG00000196664,ENSG00000135077,ENSG00000134242,ENSG00000155629
GO:0048305	immunoglobulin secretion	biological_process	1.898e-05	0.0006294	6	549	20	19006	ENSG00000101017,ENSG00000186827,ENSG00000028277,ENSG00000102524,ENSG00000136244,ENSG00000232810
GO:0005944	phosphatidylinositol 3-kinase complex, class IB	cellular_component	1.9181e-05	0.00063505	3	549	3	19006	ENSG00000276231,ENSG00000105851,ENSG00000141506
GO:0006873	cellular ion homeostasis	biological_process	1.9402e-05	0.00064135	36	549	590	19006	ENSG00000121966,ENSG00000187474,ENSG00000108688,ENSG00000163220,ENSG00000140519,ENSG00000154127,ENSG00000151882,ENSG00000166501,ENSG00000197405,ENSG00000148346,ENSG00000163823,ENSG00000111424,ENSG00000181804,ENSG00000163421,ENSG00000060558,ENSG00000059377,ENSG00000102879,ENSG00000051523,ENSG00000169442,ENSG00000140030,ENSG00000171860,ENSG00000173198,ENSG00000101017,ENSG00000018280,ENSG00000198121…
GO:0009891	positive regulation of biosynthetic process	biological_process	2.0259e-05	0.00066864	85	549	1899	19006	ENSG00000162772,ENSG00000162711,ENSG00000127152,ENSG00000010610,ENSG00000118513,ENSG00000112414,ENSG00000158517,ENSG00000121807,ENSG00000163221,ENSG00000105246,ENSG00000066336,ENSG00000235568,ENSG00000170989,ENSG00000282608,ENSG00000165168,ENSG00000160013,ENSG00000160255,ENSG00000132329,ENSG00000018280,ENSG00000101017,ENSG00000115009,ENSG00000125084,ENSG00000106952,ENSG00000129467,ENSG00000165025…
GO:0007200	phospholipase C-activating G-protein coupled receptor signaling pathway	biological_process	2.0347e-05	0.00067049	13	549	113	19006	ENSG00000198121,ENSG00000170989,ENSG00000140030,ENSG00000171860,ENSG00000139572,ENSG00000213903,ENSG00000060558,ENSG00000171049,ENSG00000171631,ENSG00000171051,ENSG00000173198,ENSG00000197405,ENSG00000187474
GO:0008285	negative regulation of cell proliferation	biological_process	2.0466e-05	0.00067336	38	549	639	19006	ENSG00000010671,ENSG00000160013,ENSG00000163563,ENSG00000198400,ENSG00000170873,ENSG00000226979,ENSG00000183134,ENSG00000232810,ENSG00000140945,ENSG00000204482,ENSG00000167851,ENSG00000105383,ENSG00000136244,ENSG00000139567,ENSG00000154734,ENSG00000135077,ENSG00000127152,ENSG00000276085,ENSG00000154928,ENSG00000204472,ENSG00000169429,ENSG00000057657,ENSG00000155659,ENSG00000245848,ENSG00000137462…
GO:0030278	regulation of ossification	biological_process	2.0852e-05	0.00068499	17	549	184	19006	ENSG00000171522,ENSG00000136244,ENSG00000122862,ENSG00000160712,ENSG00000163823,ENSG00000277632,ENSG00000169252,ENSG00000122877,ENSG00000245848,ENSG00000101265,ENSG00000170989,ENSG00000162496,ENSG00000142871,ENSG00000152595,ENSG00000107984,ENSG00000148400,ENSG00000232810
GO:0031622	positive regulation of fever generation	biological_process	2.1134e-05	0.00069317	4	549	7	19006	ENSG00000232810,ENSG00000120659,ENSG00000125538,ENSG00000141655
GO:1901342	regulation of vasculature development	biological_process	2.1703e-05	0.00070851	20	549	239	19006	ENSG00000148400,ENSG00000102760,ENSG00000125538,ENSG00000196189,ENSG00000160255,ENSG00000276231,ENSG00000165168,ENSG00000197405,ENSG00000166501,ENSG00000163513,ENSG00000119630,ENSG00000103811,ENSG00000163421,ENSG00000169429,ENSG00000136244,ENSG00000139567,ENSG00000121807,ENSG00000164047,ENSG00000106991,ENSG00000171860
GO:0033006	regulation of mast cell activation involved in immune response	biological_process	2.1724e-05	0.00070851	7	549	30	19006	ENSG00000179639,ENSG00000158869,ENSG00000118640,ENSG00000066294,ENSG00000000938,ENSG00000167851,ENSG00000165025
GO:0043304	regulation of mast cell degranulation	biological_process	2.1724e-05	0.00070851	7	549	30	19006	ENSG00000165025,ENSG00000167851,ENSG00000000938,ENSG00000066294,ENSG00000118640,ENSG00000158869,ENSG00000179639
GO:0045579	positive regulation of B cell differentiation	biological_process	2.1736e-05	0.00070851	5	549	13	19006	ENSG00000010671,ENSG00000057657,ENSG00000165025,ENSG00000168918,ENSG00000123338
GO:0002335	mature B cell differentiation	biological_process	2.1783e-05	0.00070894	6	549	21	19006	ENSG00000106003,ENSG00000100060,ENSG00000028277,ENSG00000196839,ENSG00000169508,ENSG00000147251
GO:0048771	tissue remodeling	biological_process	2.2125e-05	0.00071897	15	549	147	19006	ENSG00000101265,ENSG00000170989,ENSG00000168918,ENSG00000120659,ENSG00000165025,ENSG00000139567,ENSG00000121807,ENSG00000154127,ENSG00000152595,ENSG00000136244,ENSG00000102575,ENSG00000150782,ENSG00000111424,ENSG00000135046,ENSG00000169252
GO:0038123	toll-like receptor TLR1:TLR2 signaling pathway	biological_process	2.304e-05	0.00074525	3	549	3	19006	ENSG00000137462,ENSG00000170458,ENSG00000174125
GO:0071725	response to triacyl bacterial lipopeptide	biological_process	2.304e-05	0.00074525	3	549	3	19006	ENSG00000174125,ENSG00000137462,ENSG00000170458
GO:0071727	cellular response to triacyl bacterial lipopeptide	biological_process	2.304e-05	0.00074525	3	549	3	19006	ENSG00000137462,ENSG00000170458,ENSG00000174125
GO:0032672	regulation of interleukin-3 production	biological_process	2.3323e-05	0.00075325	3	549	3	19006	ENSG00000179639,ENSG00000165025,ENSG00000135077
GO:0004908	interleukin-1 receptor activity	molecular_function	2.3397e-05	0.00075448	4	549	7	19006	ENSG00000115590,ENSG00000115604,ENSG00000115598,ENSG00000115594
GO:0045622	regulation of T-helper cell differentiation	biological_process	2.3965e-05	0.00077161	7	549	31	19006	ENSG00000162711,ENSG00000150782,ENSG00000118513,ENSG00000136630,ENSG00000136244,ENSG00000135046,ENSG00000114013
GO:0017159	pantetheine hydrolase activity	molecular_function	2.4387e-05	0.000784	3	549	3	19006	ENSG00000112303,ENSG00000112299,ENSG00000093134
GO:0038093	Fc receptor signaling pathway	biological_process	2.4837e-05	0.00079532	17	549	182	19006	ENSG00000166523,ENSG00000123338,ENSG00000165025,ENSG00000158869,ENSG00000154611,ENSG00000086730,ENSG00000101096,ENSG00000115935,ENSG00000010671,ENSG00000015285,ENSG00000000938,ENSG00000141968,ENSG00000203747,ENSG00000179639,ENSG00000043462,ENSG00000143226,ENSG00000101336
GO:0033008	positive regulation of mast cell activation involved in immune response	biological_process	2.4853e-05	0.00079532	5	549	13	19006	ENSG00000158869,ENSG00000179639,ENSG00000165025,ENSG00000000938,ENSG00000118640
GO:0043306	positive regulation of mast cell degranulation	biological_process	2.4853e-05	0.00079532	5	549	13	19006	ENSG00000165025,ENSG00000000938,ENSG00000118640,ENSG00000158869,ENSG00000179639
GO:0007188	adenylate cyclase-modulating G-protein coupled receptor signaling pathway	biological_process	2.5047e-05	0.00080032	15	549	152	19006	ENSG00000111452,ENSG00000090104,ENSG00000171051,ENSG00000129467,ENSG00000169252,ENSG00000185897,ENSG00000139572,ENSG00000170989,ENSG00000183134,ENSG00000198121,ENSG00000121281,ENSG00000171522,ENSG00000060558,ENSG00000160013,ENSG00000112414
GO:0005164	tumor necrosis factor receptor binding	molecular_function	2.5159e-05	0.00080268	7	549	31	19006	ENSG00000125735,ENSG00000226979,ENSG00000120659,ENSG00000121858,ENSG00000102524,ENSG00000106952,ENSG00000232810
GO:0048523	negative regulation of cellular process	biological_process	2.6495e-05	0.00084403	165	549	4326	19006	ENSG00000154734,ENSG00000127152,ENSG00000131981,ENSG00000135077,ENSG00000162711,ENSG00000122862,ENSG00000183484,ENSG00000185924,ENSG00000154589,ENSG00000276085,ENSG00000226979,ENSG00000249437,ENSG00000106003,ENSG00000163154,ENSG00000055118,ENSG00000167851,ENSG00000122420,ENSG00000125084,ENSG00000130755,ENSG00000186891,ENSG00000203710,ENSG00000108691,ENSG00000171522,ENSG00000178199,ENSG00000111424…
GO:0002503	peptide antigen assembly with MHC class II protein complex	biological_process	2.7273e-05	0.00086751	3	549	3	19006	ENSG00000204287,ENSG00000242574,ENSG00000204257
GO:0002874	regulation of chronic inflammatory response to antigenic stimulus	biological_process	2.7343e-05	0.00086842	3	549	3	19006	ENSG00000232810,ENSG00000136634,ENSG00000226979
GO:0023057	negative regulation of signaling	biological_process	2.7459e-05	0.0008708	60	549	1221	19006	ENSG00000198435,ENSG00000276600,ENSG00000101265,ENSG00000137496,ENSG00000101695,ENSG00000151490,ENSG00000162496,ENSG00000090339,ENSG00000154127,ENSG00000057657,ENSG00000100985,ENSG00000107984,ENSG00000011422,ENSG00000117115,ENSG00000125538,ENSG00000090104,ENSG00000170458,ENSG00000189067,ENSG00000168675,ENSG00000148400,ENSG00000026508,ENSG00000168918,ENSG00000121858,ENSG00000142405,ENSG00000136634…
GO:0046330	positive regulation of JNK cascade	biological_process	2.7591e-05	0.00087244	13	549	118	19006	ENSG00000125538,ENSG00000179639,ENSG00000154764,ENSG00000232810,ENSG00000141655,ENSG00000101265,ENSG00000146192,ENSG00000120659,ENSG00000165025,ENSG00000187796,ENSG00000158517,ENSG00000099860,ENSG00000118523
GO:0043405	regulation of MAP kinase activity	biological_process	2.7594e-05	0.00087244	22	549	286	19006	ENSG00000158050,ENSG00000232810,ENSG00000121966,ENSG00000179639,ENSG00000141506,ENSG00000167851,ENSG00000125538,ENSG00000101017,ENSG00000198121,ENSG00000120659,ENSG00000276231,ENSG00000197405,ENSG00000171051,ENSG00000105851,ENSG00000120875,ENSG00000163421,ENSG00000134242,ENSG00000163221,ENSG00000165025,ENSG00000146192,ENSG00000122025,ENSG00000141655
GO:0032757	positive regulation of interleukin-8 production	biological_process	2.8648e-05	0.0009044	8	549	44	19006	ENSG00000122223,ENSG00000170458,ENSG00000232810,ENSG00000137462,ENSG00000101916,ENSG00000196664,ENSG00000125538,ENSG00000085265
GO:0042629	mast cell granule	cellular_component	2.9694e-05	0.00093602	6	549	22	19006	ENSG00000122862,ENSG00000105851,ENSG00000086730,ENSG00000135046,ENSG00000010671,ENSG00000271605
GO:0001810	regulation of type I hypersensitivity	biological_process	3.0146e-05	0.00094603	3	549	3	19006	ENSG00000179639,ENSG00000158869,ENSG00000010671
GO:0001812	positive regulation of type I hypersensitivity	biological_process	3.0146e-05	0.00094603	3	549	3	19006	ENSG00000158869,ENSG00000179639,ENSG00000010671
GO:0016068	type I hypersensitivity	biological_process	3.0146e-05	0.00094603	3	549	3	19006	ENSG00000010671,ENSG00000158869,ENSG00000179639
GO:0030100	regulation of endocytosis	biological_process	3.0596e-05	0.00095871	18	549	205	19006	ENSG00000123338,ENSG00000131981,ENSG00000165025,ENSG00000051523,ENSG00000158869,ENSG00000108691,ENSG00000018280,ENSG00000141480,ENSG00000000938,ENSG00000125538,ENSG00000186074,ENSG00000167851,ENSG00000107984,ENSG00000134516,ENSG00000170458,ENSG00000140945,ENSG00000101336,ENSG00000232810
GO:0050704	regulation of interleukin-1 secretion	biological_process	3.1954e-05	0.00099977	7	549	32	19006	ENSG00000142405,ENSG00000101916,ENSG00000162711,ENSG00000137757,ENSG00000137752,ENSG00000115590,ENSG00000277632
GO:0071624	positive regulation of granulocyte chemotaxis	biological_process	3.207e-05	0.0010019	7	549	31	19006	ENSG00000171860,ENSG00000163736,ENSG00000123338,ENSG00000169429,ENSG00000197405,ENSG00000081041,ENSG00000163734
GO:0070838	divalent metal ion transport	biological_process	3.3215e-05	0.0010362	28	549	425	19006	ENSG00000131981,ENSG00000010610,ENSG00000108700,ENSG00000134242,ENSG00000108691,ENSG00000124942,ENSG00000102879,ENSG00000051523,ENSG00000163823,ENSG00000111424,ENSG00000105851,ENSG00000196557,ENSG00000166501,ENSG00000277632,ENSG00000160791,ENSG00000175294,ENSG00000104783,ENSG00000118523,ENSG00000141480,ENSG00000090339,ENSG00000018280,ENSG00000154127,ENSG00000132329,ENSG00000186642,ENSG00000066294…
GO:0045577	regulation of B cell differentiation	biological_process	3.4395e-05	0.0010714	6	549	23	19006	ENSG00000057657,ENSG00000235568,ENSG00000010671,ENSG00000123338,ENSG00000168918,ENSG00000165025
GO:0006801	superoxide metabolic process	biological_process	3.51e-05	0.0010917	9	549	57	19006	ENSG00000158517,ENSG00000051523,ENSG00000116701,ENSG00000005381,ENSG00000165168,ENSG00000165025,ENSG00000232810,ENSG00000102575,ENSG00000174004
GO:0032642	regulation of chemokine production	biological_process	3.5284e-05	0.0010958	10	549	71	19006	ENSG00000232810,ENSG00000137462,ENSG00000125538,ENSG00000160712,ENSG00000196664,ENSG00000136244,ENSG00000185897,ENSG00000135077,ENSG00000197971,ENSG00000136634
GO:0002523	leukocyte migration involved in inflammatory response	biological_process	3.5819e-05	0.0011108	5	549	14	19006	ENSG00000160255,ENSG00000143546,ENSG00000163736,ENSG00000163220,ENSG00000112486
GO:0002831	regulation of response to biotic stimulus	biological_process	3.6248e-05	0.0011225	14	549	134	19006	ENSG00000010610,ENSG00000109943,ENSG00000135077,ENSG00000112799,ENSG00000057657,ENSG00000051523,ENSG00000101695,ENSG00000134242,ENSG00000125538,ENSG00000197471,ENSG00000134061,ENSG00000154589,ENSG00000134516,ENSG00000101336
GO:0007596	blood coagulation	biological_process	3.6311e-05	0.0011228	25	549	350	19006	ENSG00000043462,ENSG00000115956,ENSG00000161911,ENSG00000141968,ENSG00000015285,ENSG00000149781,ENSG00000011422,ENSG00000141506,ENSG00000197249,ENSG00000101017,ENSG00000141480,ENSG00000147251,ENSG00000154127,ENSG00000197632,ENSG00000138185,ENSG00000276231,ENSG00000178726,ENSG00000166501,ENSG00000122861,ENSG00000105851,ENSG00000158869,ENSG00000060558,ENSG00000136244,ENSG00000169704,ENSG00000165025
GO:0060627	regulation of vesicle-mediated transport	biological_process	3.7701e-05	0.001164	30	549	467	19006	ENSG00000134516,ENSG00000140945,ENSG00000170458,ENSG00000148400,ENSG00000179639,ENSG00000133246,ENSG00000232810,ENSG00000101336,ENSG00000125538,ENSG00000000938,ENSG00000066294,ENSG00000107984,ENSG00000186074,ENSG00000167851,ENSG00000141480,ENSG00000018280,ENSG00000135046,ENSG00000196557,ENSG00000169403,ENSG00000158869,ENSG00000051523,ENSG00000121807,ENSG00000164674,ENSG00000108691,ENSG00000102879…
GO:0052548	regulation of endopeptidase activity	biological_process	3.8526e-05	0.0011878	26	549	368	19006	ENSG00000249437,ENSG00000137752,ENSG00000197632,ENSG00000141480,ENSG00000118523,ENSG00000142871,ENSG00000163220,ENSG00000197249,ENSG00000100985,ENSG00000011422,ENSG00000026508,ENSG00000232810,ENSG00000162711,ENSG00000145879,ENSG00000077984,ENSG00000142405,ENSG00000121858,ENSG00000203710,ENSG00000136244,ENSG00000129521,ENSG00000103811,ENSG00000177359,ENSG00000125735,ENSG00000124102,ENSG00000091106…
GO:0050718	positive regulation of interleukin-1 beta secretion	biological_process	3.8953e-05	0.0011992	6	549	23	19006	ENSG00000277632,ENSG00000137752,ENSG00000137757,ENSG00000101916,ENSG00000162711,ENSG00000142405
GO:0072672	neutrophil extravasation	biological_process	3.9023e-05	0.0011996	4	549	8	19006	ENSG00000160593,ENSG00000115594,ENSG00000124731,ENSG00000105851
GO:0072511	divalent inorganic cation transport	biological_process	3.957e-05	0.0012146	28	549	429	19006	ENSG00000111424,ENSG00000163823,ENSG00000105851,ENSG00000277632,ENSG00000160791,ENSG00000166501,ENSG00000196557,ENSG00000131981,ENSG00000010610,ENSG00000051523,ENSG00000108700,ENSG00000108691,ENSG00000134242,ENSG00000102879,ENSG00000124942,ENSG00000066294,ENSG00000186642,ENSG00000275302,ENSG00000131042,ENSG00000173198,ENSG00000104783,ENSG00000175294,ENSG00000090339,ENSG00000141480,ENSG00000154127…
GO:0031620	regulation of fever generation	biological_process	4.0115e-05	0.0012295	4	549	8	19006	ENSG00000232810,ENSG00000141655,ENSG00000125538,ENSG00000120659
GO:0010648	negative regulation of cell communication	biological_process	4.1393e-05	0.0012669	60	549	1239	19006	ENSG00000168675,ENSG00000148400,ENSG00000026508,ENSG00000189067,ENSG00000170458,ENSG00000100985,ENSG00000011422,ENSG00000107984,ENSG00000090104,ENSG00000117115,ENSG00000125538,ENSG00000151490,ENSG00000162496,ENSG00000137496,ENSG00000101695,ENSG00000057657,ENSG00000154127,ENSG00000090339,ENSG00000198435,ENSG00000101265,ENSG00000276600,ENSG00000169252,ENSG00000166501,ENSG00000113070,ENSG00000186818…
GO:1903307	positive regulation of regulated secretory pathway	biological_process	4.2242e-05	0.001291	6	549	23	19006	ENSG00000158869,ENSG00000179639,ENSG00000165025,ENSG00000000938,ENSG00000169403,ENSG00000118640
GO:0048872	homeostasis of number of cells	biological_process	4.2822e-05	0.0013068	19	549	230	19006	ENSG00000158869,ENSG00000129465,ENSG00000196839,ENSG00000102879,ENSG00000136244,ENSG00000123338,ENSG00000168918,ENSG00000122025,ENSG00000135046,ENSG00000066336,ENSG00000125735,ENSG00000147251,ENSG00000204103,ENSG00000182782,ENSG00000175857,ENSG00000101265,ENSG00000122122,ENSG00000169508,ENSG00000102524
GO:0019957	C-C chemokine binding	molecular_function	4.3023e-05	0.001311	4	549	8	19006	ENSG00000121966,ENSG00000160791,ENSG00000163823,ENSG00000112486
GO:0032147	activation of protein kinase activity	biological_process	4.4472e-05	0.0013532	22	549	297	19006	ENSG00000129465,ENSG00000165025,ENSG00000123338,ENSG00000169252,ENSG00000197405,ENSG00000163513,ENSG00000171051,ENSG00000163421,ENSG00000099860,ENSG00000018280,ENSG00000198121,ENSG00000121281,ENSG00000120659,ENSG00000198400,ENSG00000232810,ENSG00000121966,ENSG00000129467,ENSG00000179639,ENSG00000102760,ENSG00000167851,ENSG00000150782,ENSG00000125538
GO:0090022	regulation of neutrophil chemotaxis	biological_process	4.4928e-05	0.0013629	7	549	33	19006	ENSG00000163736,ENSG00000171860,ENSG00000123338,ENSG00000169429,ENSG00000081041,ENSG00000163734,ENSG00000197405
GO:0032604	granulocyte macrophage colony-stimulating factor production	biological_process	4.4984e-05	0.0013629	5	549	15	19006	ENSG00000179639,ENSG00000150782,ENSG00000125538,ENSG00000066294,ENSG00000165025
GO:0032645	regulation of granulocyte macrophage colony-stimulating factor production	biological_process	4.4984e-05	0.0013629	5	549	15	19006	ENSG00000066294,ENSG00000150782,ENSG00000125538,ENSG00000165025,ENSG00000179639
GO:0019725	cellular homeostasis	biological_process	4.5425e-05	0.0013743	45	549	838	19006	ENSG00000148346,ENSG00000166501,ENSG00000151882,ENSG00000197405,ENSG00000181804,ENSG00000163421,ENSG00000111424,ENSG00000163823,ENSG00000051523,ENSG00000108691,ENSG00000059377,ENSG00000060558,ENSG00000102879,ENSG00000100365,ENSG00000140030,ENSG00000171860,ENSG00000169442,ENSG00000121966,ENSG00000187474,ENSG00000108688,ENSG00000163220,ENSG00000140519,ENSG00000090339,ENSG00000154127,ENSG00000104783…
GO:0050817	coagulation	biological_process	4.5815e-05	0.0013817	25	549	355	19006	ENSG00000138185,ENSG00000141480,ENSG00000147251,ENSG00000101017,ENSG00000154127,ENSG00000197632,ENSG00000276231,ENSG00000161911,ENSG00000115956,ENSG00000043462,ENSG00000011422,ENSG00000141506,ENSG00000197249,ENSG00000149781,ENSG00000141968,ENSG00000015285,ENSG00000060558,ENSG00000136244,ENSG00000158869,ENSG00000165025,ENSG00000169704,ENSG00000166501,ENSG00000178726,ENSG00000105851,ENSG00000122861
GO:0007599	hemostasis	biological_process	4.5857e-05	0.0013817	25	549	355	19006	ENSG00000122861,ENSG00000105851,ENSG00000166501,ENSG00000178726,ENSG00000165025,ENSG00000169704,ENSG00000158869,ENSG00000060558,ENSG00000136244,ENSG00000149781,ENSG00000141968,ENSG00000015285,ENSG00000011422,ENSG00000141506,ENSG00000197249,ENSG00000161911,ENSG00000115956,ENSG00000043462,ENSG00000276231,ENSG00000101017,ENSG00000141480,ENSG00000147251,ENSG00000197632,ENSG00000154127,ENSG00000138185
GO:0043406	positive regulation of MAP kinase activity	biological_process	4.5866e-05	0.0013817	18	549	215	19006	ENSG00000101017,ENSG00000276231,ENSG00000120659,ENSG00000198121,ENSG00000232810,ENSG00000179639,ENSG00000121966,ENSG00000141506,ENSG00000125538,ENSG00000163221,ENSG00000122025,ENSG00000146192,ENSG00000165025,ENSG00000141655,ENSG00000197405,ENSG00000105851,ENSG00000171051,ENSG00000163421
GO:0045058	T cell selection	biological_process	4.7515e-05	0.0014293	8	549	47	19006	ENSG00000197471,ENSG00000134516,ENSG00000156127,ENSG00000127152,ENSG00000010610,ENSG00000165025,ENSG00000158473,ENSG00000136244
GO:0045630	positive regulation of T-helper 2 cell differentiation	biological_process	4.8228e-05	0.0014487	4	549	8	19006	ENSG00000136244,ENSG00000114013,ENSG00000150782,ENSG00000162711
GO:1903409	reactive oxygen species biosynthetic process	biological_process	4.837e-05	0.0014509	11	549	89	19006	ENSG00000165168,ENSG00000136634,ENSG00000090339,ENSG00000005381,ENSG00000051523,ENSG00000136244,ENSG00000160255,ENSG00000102575,ENSG00000204472,ENSG00000125538,ENSG00000232810
GO:0002456	T cell mediated immunity	biological_process	4.895e-05	0.0014662	10	549	73	19006	ENSG00000125538,ENSG00000015285,ENSG00000197471,ENSG00000103811,ENSG00000136244,ENSG00000129465,ENSG00000090339,ENSG00000018280,ENSG00000122122,ENSG00000162711
GO:0005031	tumor necrosis factor-activated receptor activity	molecular_function	4.9972e-05	0.0014926	6	549	24	19006	ENSG00000141655,ENSG00000120949,ENSG00000186891,ENSG00000028137,ENSG00000101017,ENSG00000186827
GO:0005035	death receptor activity	molecular_function	4.9972e-05	0.0014926	6	549	24	19006	ENSG00000028137,ENSG00000186891,ENSG00000186827,ENSG00000101017,ENSG00000120949,ENSG00000141655
GO:0050854	regulation of antigen receptor-mediated signaling pathway	biological_process	5.0085e-05	0.0014938	8	549	46	19006	ENSG00000235568,ENSG00000166501,ENSG00000186818,ENSG00000167851,ENSG00000196839,ENSG00000134242,ENSG00000104783,ENSG00000131981
GO:0046427	positive regulation of JAK-STAT cascade	biological_process	5.1083e-05	0.0015214	9	549	59	19006	ENSG00000122025,ENSG00000136244,ENSG00000101017,ENSG00000167851,ENSG00000099985,ENSG00000150782,ENSG00000160712,ENSG00000186891,ENSG00000148400
GO:0050716	positive regulation of interleukin-1 secretion	biological_process	5.186e-05	0.0015424	6	549	24	19006	ENSG00000277632,ENSG00000142405,ENSG00000162711,ENSG00000101916,ENSG00000137757,ENSG00000137752
GO:0002883	regulation of hypersensitivity	biological_process	5.2556e-05	0.0015609	4	549	8	19006	ENSG00000179639,ENSG00000158869,ENSG00000010671,ENSG00000197471
GO:0002712	regulation of B cell mediated immunity	biological_process	5.3763e-05	0.0015923	8	549	47	19006	ENSG00000232810,ENSG00000179639,ENSG00000203710,ENSG00000226979,ENSG00000136634,ENSG00000010671,ENSG00000101017,ENSG00000158869
GO:0002889	regulation of immunoglobulin mediated immune response	biological_process	5.3763e-05	0.0015923	8	549	47	19006	ENSG00000226979,ENSG00000203710,ENSG00000136634,ENSG00000010671,ENSG00000158869,ENSG00000101017,ENSG00000232810,ENSG00000179639
GO:2000501	regulation of natural killer cell chemotaxis	biological_process	5.4529e-05	0.0016127	4	549	8	19006	ENSG00000275302,ENSG00000108691,ENSG00000108688,ENSG00000277632
GO:0050801	ion homeostasis	biological_process	5.6507e-05	0.0016688	40	549	722	19006	ENSG00000197405,ENSG00000166501,ENSG00000151882,ENSG00000148346,ENSG00000111424,ENSG00000163823,ENSG00000163421,ENSG00000181804,ENSG00000102879,ENSG00000060558,ENSG00000059377,ENSG00000051523,ENSG00000169442,ENSG00000171860,ENSG00000140030,ENSG00000187474,ENSG00000121966,ENSG00000108688,ENSG00000140519,ENSG00000163220,ENSG00000154127,ENSG00000120659,ENSG00000143546,ENSG00000127954,ENSG00000277632…
GO:0002532	production of molecular mediator involved in inflammatory response	biological_process	5.6984e-05	0.0016805	8	549	47	19006	ENSG00000213654,ENSG00000165025,ENSG00000118640,ENSG00000010671,ENSG00000158869,ENSG00000115590,ENSG00000154451,ENSG00000132965
GO:0072677	eosinophil migration	biological_process	5.884e-05	0.0017329	5	549	15	19006	ENSG00000108688,ENSG00000171522,ENSG00000277632,ENSG00000131981,ENSG00000167851
GO:0046328	regulation of JNK cascade	biological_process	5.9206e-05	0.0017412	15	549	163	19006	ENSG00000154928,ENSG00000125538,ENSG00000154764,ENSG00000232810,ENSG00000179639,ENSG00000120659,ENSG00000165025,ENSG00000146192,ENSG00000141655,ENSG00000101265,ENSG00000134242,ENSG00000099860,ENSG00000118523,ENSG00000187796,ENSG00000158517
GO:0008289	lipid binding	molecular_function	5.9398e-05	0.0017444	37	549	646	19006	ENSG00000100365,ENSG00000146192,ENSG00000158477,ENSG00000143365,ENSG00000169403,ENSG00000111424,ENSG00000135046,ENSG00000158488,ENSG00000188452,ENSG00000095970,ENSG00000154146,ENSG00000163220,ENSG00000100055,ENSG00000171777,ENSG00000158485,ENSG00000170458,ENSG00000184060,ENSG00000137462,ENSG00000185897,ENSG00000158517,ENSG00000164674,ENSG00000158473,ENSG00000174125,ENSG00000070190,ENSG00000143546…
GO:0008528	G-protein coupled peptide receptor activity	molecular_function	5.9654e-05	0.0017495	13	549	127	19006	ENSG00000173198,ENSG00000121797,ENSG00000121966,ENSG00000187474,ENSG00000160791,ENSG00000171051,ENSG00000163823,ENSG00000213903,ENSG00000121807,ENSG00000132329,ENSG00000171049,ENSG00000112486,ENSG00000139572
GO:0045671	negative regulation of osteoclast differentiation	biological_process	5.9795e-05	0.0017512	6	549	25	19006	ENSG00000154127,ENSG00000186818,ENSG00000277632,ENSG00000204103,ENSG00000204577,ENSG00000168918
GO:0030003	cellular cation homeostasis	biological_process	6.1788e-05	0.001807	34	549	575	19006	ENSG00000163823,ENSG00000111424,ENSG00000163421,ENSG00000181804,ENSG00000197405,ENSG00000166501,ENSG00000151882,ENSG00000148346,ENSG00000169442,ENSG00000171860,ENSG00000140030,ENSG00000102879,ENSG00000060558,ENSG00000051523,ENSG00000163220,ENSG00000108688,ENSG00000121966,ENSG00000187474,ENSG00000154127,ENSG00000105851,ENSG00000171051,ENSG00000143546,ENSG00000277632,ENSG00000160791,ENSG00000010610…
GO:0051223	regulation of protein transport	biological_process	6.1876e-05	0.0018071	41	549	748	19006	ENSG00000135077,ENSG00000162711,ENSG00000166523,ENSG00000137757,ENSG00000136244,ENSG00000134242,ENSG00000140678,ENSG00000122862,ENSG00000174125,ENSG00000125735,ENSG00000277632,ENSG00000101017,ENSG00000182782,ENSG00000136167,ENSG00000150782,ENSG00000232810,ENSG00000136634,ENSG00000142405,ENSG00000165025,ENSG00000169385,ENSG00000115590,ENSG00000171522,ENSG00000101916,ENSG00000196664,ENSG00000186827…
GO:0002431	Fc receptor mediated stimulatory signaling pathway	biological_process	6.3351e-05	0.0018476	10	549	76	19006	ENSG00000115935,ENSG00000123338,ENSG00000165025,ENSG00000158869,ENSG00000000938,ENSG00000141968,ENSG00000015285,ENSG00000203747,ENSG00000143226,ENSG00000101336
GO:0001653	peptide receptor activity	molecular_function	6.4963e-05	0.001892	13	549	128	19006	ENSG00000139572,ENSG00000112486,ENSG00000132329,ENSG00000171049,ENSG00000121807,ENSG00000213903,ENSG00000163823,ENSG00000171051,ENSG00000121966,ENSG00000160791,ENSG00000187474,ENSG00000121797,ENSG00000173198
GO:0032651	regulation of interleukin-1 beta production	biological_process	6.6854e-05	0.0019444	8	549	48	19006	ENSG00000102575,ENSG00000101916,ENSG00000277632,ENSG00000137757,ENSG00000137752,ENSG00000142405,ENSG00000162711,ENSG00000141480
GO:0051607	defense response to virus	biological_process	6.8155e-05	0.0019795	19	549	236	19006	ENSG00000197471,ENSG00000125538,ENSG00000116031,ENSG00000069431,ENSG00000134516,ENSG00000101336,ENSG00000114013,ENSG00000101017,ENSG00000101695,ENSG00000101916,ENSG00000196664,ENSG00000162711,ENSG00000239839,ENSG00000010610,ENSG00000187796,ENSG00000136244,ENSG00000140678,ENSG00000183486,ENSG00000134242
GO:0050728	negative regulation of inflammatory response	biological_process	6.8314e-05	0.0019814	12	549	107	19006	ENSG00000184557,ENSG00000102575,ENSG00000197471,ENSG00000136250,ENSG00000142405,ENSG00000162711,ENSG00000136634,ENSG00000196839,ENSG00000163154,ENSG00000028137,ENSG00000171522,ENSG00000115590
GO:0046849	bone remodeling	biological_process	7.018e-05	0.0020327	10	549	77	19006	ENSG00000136244,ENSG00000152595,ENSG00000154127,ENSG00000165025,ENSG00000120659,ENSG00000168918,ENSG00000170989,ENSG00000101265,ENSG00000169252,ENSG00000102575
GO:0033005	positive regulation of mast cell activation	biological_process	7.1973e-05	0.0020818	5	549	16	19006	ENSG00000158869,ENSG00000179639,ENSG00000000938,ENSG00000118640,ENSG00000165025
GO:0002495	antigen processing and presentation of peptide antigen via MHC class II	biological_process	7.2207e-05	0.0020841	11	549	92	19006	ENSG00000204287,ENSG00000163131,ENSG00000223865,ENSG00000241106,ENSG00000095970,ENSG00000204257,ENSG00000196735,ENSG00000158869,ENSG00000237541,ENSG00000242574,ENSG00000216490
GO:0005575	cellular_component	cellular_component	7.2253e-05	0.0020841	539	549	18077	19006	ENSG00000166928,ENSG00000203710,ENSG00000176438,ENSG00000154764,ENSG00000085265,ENSG00000197632,ENSG00000115604,ENSG00000110077,ENSG00000143119,ENSG00000168995,ENSG00000131355,ENSG00000175544,ENSG00000181649,ENSG00000090382,ENSG00000152784,ENSG00000167083,ENSG00000183484,ENSG00000122861,ENSG00000283288,ENSG00000163221,ENSG00000126759,ENSG00000131981,ENSG00000239839,ENSG00000175489,ENSG00000154734…
GO:0001637	G-protein coupled chemoattractant receptor activity	molecular_function	7.399e-05	0.0021284	6	549	26	19006	ENSG00000160791,ENSG00000121966,ENSG00000121807,ENSG00000121797,ENSG00000163823,ENSG00000112486
GO:0004950	chemokine receptor activity	molecular_function	7.399e-05	0.0021284	6	549	26	19006	ENSG00000121807,ENSG00000160791,ENSG00000121966,ENSG00000121797,ENSG00000163823,ENSG00000112486
GO:0019838	growth factor binding	molecular_function	7.4662e-05	0.0021448	13	549	128	19006	ENSG00000120949,ENSG00000198400,ENSG00000106991,ENSG00000139567,ENSG00000115590,ENSG00000053108,ENSG00000118523,ENSG00000142871,ENSG00000160712,ENSG00000110324,ENSG00000136689,ENSG00000115594,ENSG00000163513
GO:0007169	transmembrane receptor protein tyrosine kinase signaling pathway	biological_process	7.5664e-05	0.0021706	38	549	686	19006	ENSG00000101265,ENSG00000154127,ENSG00000100985,ENSG00000011422,ENSG00000125538,ENSG00000000938,ENSG00000171777,ENSG00000147443,ENSG00000165025,ENSG00000100365,ENSG00000123338,ENSG00000051523,ENSG00000113070,ENSG00000166501,ENSG00000169252,ENSG00000170873,ENSG00000198400,ENSG00000165168,ENSG00000160013,ENSG00000118523,ENSG00000010671,ENSG00000053108,ENSG00000116701,ENSG00000141968,ENSG00000125084…
GO:0044130	negative regulation of growth of symbiont in host	biological_process	7.6395e-05	0.0021857	5	549	16	19006	ENSG00000005381,ENSG00000232810,ENSG00000136634,ENSG00000164047,ENSG00000226979
GO:0044146	negative regulation of growth of symbiont involved in interaction with host	biological_process	7.6395e-05	0.0021857	5	549	16	19006	ENSG00000136634,ENSG00000226979,ENSG00000164047,ENSG00000005381,ENSG00000232810
GO:0050755	chemokine metabolic process	biological_process	7.7192e-05	0.0022055	5	549	16	19006	ENSG00000124731,ENSG00000125538,ENSG00000150782,ENSG00000232810,ENSG00000136244
GO:0031649	heat generation	biological_process	7.7507e-05	0.0022115	5	549	17	19006	ENSG00000141655,ENSG00000125538,ENSG00000120659,ENSG00000232810,ENSG00000169252
GO:0016175	superoxide-generating NADPH oxidase activity	molecular_function	7.795e-05	0.0022211	4	549	9	19006	ENSG00000165168,ENSG00000116701,ENSG00000158517,ENSG00000051523
GO:0001847	opsonin receptor activity	molecular_function	7.866e-05	0.0022383	3	549	4	19006	ENSG00000197405,ENSG00000170458,ENSG00000203710
GO:0070391	response to lipoteichoic acid	biological_process	7.9688e-05	0.0022614	4	549	9	19006	ENSG00000137462,ENSG00000095970,ENSG00000115009,ENSG00000170458
GO:0071223	cellular response to lipoteichoic acid	biological_process	7.9688e-05	0.0022614	4	549	9	19006	ENSG00000170458,ENSG00000115009,ENSG00000137462,ENSG00000095970
GO:0010623	developmental programmed cell death	biological_process	8.194e-05	0.0023222	7	549	38	19006	ENSG00000198400,ENSG00000137757,ENSG00000111424,ENSG00000125538,ENSG00000066336,ENSG00000142871,ENSG00000148400
GO:0051924	regulation of calcium ion transport	biological_process	8.268e-05	0.00234	17	549	203	19006	ENSG00000175294,ENSG00000154127,ENSG00000141480,ENSG00000090339,ENSG00000275302,ENSG00000066294,ENSG00000131042,ENSG00000131981,ENSG00000010610,ENSG00000102879,ENSG00000124942,ENSG00000108691,ENSG00000134242,ENSG00000051523,ENSG00000105851,ENSG00000163823,ENSG00000277632
GO:0042554	superoxide anion generation	biological_process	8.4867e-05	0.0023987	6	549	26	19006	ENSG00000051523,ENSG00000158517,ENSG00000116701,ENSG00000165168,ENSG00000102575,ENSG00000165025
GO:0002577	regulation of antigen processing and presentation	biological_process	8.555e-05	0.0024148	5	549	16	19006	ENSG00000131042,ENSG00000095970,ENSG00000018280,ENSG00000241106,ENSG00000015285
GO:0002761	regulation of myeloid leukocyte differentiation	biological_process	8.9553e-05	0.0025244	12	549	111	19006	ENSG00000232810,ENSG00000277632,ENSG00000186818,ENSG00000163823,ENSG00000204577,ENSG00000011600,ENSG00000204103,ENSG00000154127,ENSG00000168918,ENSG00000120659,ENSG00000010610,ENSG00000101265
GO:0002524	hypersensitivity	biological_process	9.0783e-05	0.0025556	4	549	9	19006	ENSG00000010671,ENSG00000179639,ENSG00000158869,ENSG00000197471
GO:0032395	MHC class II receptor activity	molecular_function	9.2469e-05	0.0025996	4	549	9	19006	ENSG00000196735,ENSG00000241106,ENSG00000237541,ENSG00000204287
GO:0009612	response to mechanical stimulus	biological_process	9.335e-05	0.0026209	17	549	208	19006	ENSG00000104918,ENSG00000186642,ENSG00000125538,ENSG00000005381,ENSG00000101017,ENSG00000198400,ENSG00000137752,ENSG00000163513,ENSG00000196664,ENSG00000101916,ENSG00000125735,ENSG00000171522,ENSG00000051523,ENSG00000136244,ENSG00000120949,ENSG00000137757,ENSG00000106991
GO:0002700	regulation of production of molecular mediator of immune response	biological_process	9.3623e-05	0.002625	12	549	111	19006	ENSG00000232810,ENSG00000122223,ENSG00000186827,ENSG00000134242,ENSG00000010671,ENSG00000136244,ENSG00000101017,ENSG00000158869,ENSG00000122122,ENSG00000185897,ENSG00000136634,ENSG00000162711
GO:2001187	positive regulation of CD8-positive, alpha-beta T cell activation	biological_process	9.4549e-05	0.0026475	3	549	4	19006	ENSG00000123338,ENSG00000122223,ENSG00000134242
GO:0002504	antigen processing and presentation of peptide or polysaccharide antigen via MHC class II	biological_process	9.6661e-05	0.0027031	11	549	95	19006	ENSG00000237541,ENSG00000216490,ENSG00000242574,ENSG00000241106,ENSG00000223865,ENSG00000204287,ENSG00000163131,ENSG00000158869,ENSG00000196735,ENSG00000204257,ENSG00000095970
GO:0002313	mature B cell differentiation involved in immune response	biological_process	9.7836e-05	0.0027323	5	549	17	19006	ENSG00000106003,ENSG00000100060,ENSG00000147251,ENSG00000169508,ENSG00000196839
GO:1903561	extracellular vesicle	cellular_component	9.9157e-05	0.0027655	112	549	2732	19006	ENSG00000160255,ENSG00000205420,ENSG00000101017,ENSG00000130592,ENSG00000112299,ENSG00000184922,ENSG00000054219,ENSG00000134955,ENSG00000106003,ENSG00000249437,ENSG00000163209,ENSG00000177191,ENSG00000101307,ENSG00000134516,ENSG00000257335,ENSG00000100373,ENSG00000105383,ENSG00000120708,ENSG00000167851,ENSG00000125084,ENSG00000066294,ENSG00000104918,ENSG00000149781,ENSG00000154611,ENSG00000085514…
GO:0004982	N-formyl peptide receptor activity	molecular_function	9.9788e-05	0.0027794	3	549	4	19006	ENSG00000171049,ENSG00000187474,ENSG00000171051
GO:0042590	antigen processing and presentation of exogenous peptide antigen via MHC class I	biological_process	0.00010069	0.0027942	10	549	77	19006	ENSG00000216490,ENSG00000116031,ENSG00000154611,ENSG00000116701,ENSG00000158517,ENSG00000051523,ENSG00000158869,ENSG00000118640,ENSG00000100365,ENSG00000165168
GO:0031328	positive regulation of cellular biosynthetic process	biological_process	0.00010071	0.0027942	81	549	1870	19006	ENSG00000136634,ENSG00000141655,ENSG00000165025,ENSG00000106991,ENSG00000196664,ENSG00000101916,ENSG00000099985,ENSG00000143365,ENSG00000111424,ENSG00000156127,ENSG00000166501,ENSG00000135363,ENSG00000121281,ENSG00000204103,ENSG00000125538,ENSG00000148400,ENSG00000102760,ENSG00000154764,ENSG00000162711,ENSG00000010610,ENSG00000127152,ENSG00000162772,ENSG00000158517,ENSG00000121807,ENSG00000163221…
GO:0043230	extracellular organelle	cellular_component	0.00010072	0.0027942	112	549	2733	19006	ENSG00000197766,ENSG00000121858,ENSG00000203710,ENSG00000160223,ENSG00000143536,ENSG00000136541,ENSG00000102879,ENSG00000115648,ENSG00000136689,ENSG00000086730,ENSG00000148346,ENSG00000171401,ENSG00000166501,ENSG00000169896,ENSG00000149418,ENSG00000143119,ENSG00000138185,ENSG00000000938,ENSG00000106066,ENSG00000125538,ENSG00000111348,ENSG00000133800,ENSG00000011422,ENSG00000042493,ENSG00000121966…
GO:0045807	positive regulation of endocytosis	biological_process	0.00010172	0.0028182	12	549	112	19006	ENSG00000125538,ENSG00000186074,ENSG00000170458,ENSG00000134516,ENSG00000232810,ENSG00000123338,ENSG00000165025,ENSG00000018280,ENSG00000051523,ENSG00000141480,ENSG00000158869,ENSG00000108691
GO:0001909	leukocyte mediated cytotoxicity	biological_process	0.00010313	0.0028537	10	549	79	19006	ENSG00000103811,ENSG00000141968,ENSG00000124731,ENSG00000135077,ENSG00000109943,ENSG00000276231,ENSG00000090339,ENSG00000141480,ENSG00000129465,ENSG00000102879
GO:0044126	regulation of growth of symbiont in host	biological_process	0.00010357	0.0028583	5	549	17	19006	ENSG00000136634,ENSG00000226979,ENSG00000164047,ENSG00000005381,ENSG00000232810
GO:0044144	modulation of growth of symbiont involved in interaction with host	biological_process	0.00010357	0.0028583	5	549	17	19006	ENSG00000232810,ENSG00000005381,ENSG00000226979,ENSG00000164047,ENSG00000136634
GO:0002439	chronic inflammatory response to antigenic stimulus	biological_process	0.00010568	0.0029128	3	549	4	19006	ENSG00000232810,ENSG00000226979,ENSG00000136634
GO:0052547	regulation of peptidase activity	biological_process	0.00010686	0.0029413	26	549	392	19006	ENSG00000137752,ENSG00000249437,ENSG00000142871,ENSG00000118523,ENSG00000141480,ENSG00000197632,ENSG00000011422,ENSG00000100985,ENSG00000197249,ENSG00000163220,ENSG00000232810,ENSG00000026508,ENSG00000203710,ENSG00000121858,ENSG00000142405,ENSG00000145879,ENSG00000162711,ENSG00000077984,ENSG00000129521,ENSG00000136244,ENSG00000125735,ENSG00000124102,ENSG00000177359,ENSG00000103811,ENSG00000143546…
GO:0002399	MHC class II protein complex assembly	biological_process	0.00010738	0.0029518	3	549	4	19006	ENSG00000204287,ENSG00000204257,ENSG00000242574
GO:2001188	regulation of T cell activation via T cell receptor contact with antigen bound to MHC molecule on antigen presenting cell	biological_process	0.00010851	0.0029791	3	549	4	19006	ENSG00000242574,ENSG00000131981,ENSG00000135077
GO:0002501	peptide antigen assembly with MHC protein complex	biological_process	0.00010957	0.0030041	3	549	4	19006	ENSG00000204287,ENSG00000242574,ENSG00000204257
GO:0001660	fever generation	biological_process	0.00011171	0.0030589	4	549	10	19006	ENSG00000120659,ENSG00000141655,ENSG00000125538,ENSG00000232810
GO:0034103	regulation of tissue remodeling	biological_process	0.00011256	0.0030783	9	549	66	19006	ENSG00000150782,ENSG00000111424,ENSG00000154127,ENSG00000152595,ENSG00000136244,ENSG00000170989,ENSG00000168918,ENSG00000120659,ENSG00000165025
GO:2000660	negative regulation of interleukin-1-mediated signaling pathway	biological_process	0.00011432	0.0031224	3	549	4	19006	ENSG00000136244,ENSG00000115590,ENSG00000136689
GO:0031652	positive regulation of heat generation	biological_process	0.0001157	0.0031558	4	549	10	19006	ENSG00000120659,ENSG00000141655,ENSG00000125538,ENSG00000232810
GO:0060333	interferon-gamma-mediated signaling pathway	biological_process	0.00011785	0.0032104	10	549	80	19006	ENSG00000090339,ENSG00000196735,ENSG00000223865,ENSG00000204287,ENSG00000216490,ENSG00000026508,ENSG00000101336,ENSG00000237541,ENSG00000169403,ENSG00000184557
GO:0051897	positive regulation of protein kinase B signaling	biological_process	0.0001226	0.0033354	10	549	82	19006	ENSG00000136244,ENSG00000141480,ENSG00000120659,ENSG00000113070,ENSG00000232810,ENSG00000277632,ENSG00000141506,ENSG00000105851,ENSG00000150782,ENSG00000111846
GO:0043547	positive regulation of GTPase activity	biological_process	0.00012288	0.0033377	36	549	656	19006	ENSG00000113070,ENSG00000100365,ENSG00000140030,ENSG00000123338,ENSG00000186517,ENSG00000100599,ENSG00000146192,ENSG00000102962,ENSG00000108691,ENSG00000100055,ENSG00000171777,ENSG00000090104,ENSG00000111348,ENSG00000108688,ENSG00000184060,ENSG00000105339,ENSG00000147251,ENSG00000090339,ENSG00000277632,ENSG00000276085,ENSG00000108700,ENSG00000163219,ENSG00000143333,ENSG00000141968,ENSG00000275302…
GO:0004955	prostaglandin receptor activity	molecular_function	0.000123	0.0033377	4	549	10	19006	ENSG00000183134,ENSG00000122420,ENSG00000171522,ENSG00000160013
GO:0001763	morphogenesis of a branching structure	biological_process	0.00012399	0.0033602	16	549	195	19006	ENSG00000198435,ENSG00000057657,ENSG00000149418,ENSG00000125084,ENSG00000148400,ENSG00000232810,ENSG00000136634,ENSG00000106991,ENSG00000136244,ENSG00000136541,ENSG00000103811,ENSG00000119630,ENSG00000111424,ENSG00000184557,ENSG00000163513,ENSG00000066336
GO:0070062	extracellular exosome	cellular_component	0.0001262	0.0034158	111	549	2718	19006	ENSG00000005381,ENSG00000114013,ENSG00000163563,ENSG00000141574,ENSG00000196154,ENSG00000169413,ENSG00000140945,ENSG00000197249,ENSG00000015285,ENSG00000102575,ENSG00000150782,ENSG00000136167,ENSG00000229314,ENSG00000124942,ENSG00000103187,ENSG00000143546,ENSG00000158270,ENSG00000127954,ENSG00000154928,ENSG00000137496,ENSG00000151490,ENSG00000090339,ENSG00000155659,ENSG00000165685,ENSG00000127951…
GO:0033077	T cell differentiation in thymus	biological_process	0.00012686	0.0034248	9	549	69	19006	ENSG00000134516,ENSG00000125084,ENSG00000197471,ENSG00000129465,ENSG00000112299,ENSG00000196839,ENSG00000204103,ENSG00000127152,ENSG00000112486
GO:0071594	thymocyte aggregation	biological_process	0.00012686	0.0034248	9	549	69	19006	ENSG00000197471,ENSG00000125084,ENSG00000134516,ENSG00000112486,ENSG00000127152,ENSG00000204103,ENSG00000196839,ENSG00000129465,ENSG00000112299
GO:0042509	regulation of tyrosine phosphorylation of STAT protein	biological_process	0.00012789	0.003448	8	549	52	19006	ENSG00000136244,ENSG00000101017,ENSG00000122025,ENSG00000186891,ENSG00000184557,ENSG00000150782,ENSG00000099985,ENSG00000160712
GO:0065010	extracellular membrane-bounded organelle	cellular_component	0.00012816	0.003451	111	549	2719	19006	ENSG00000197766,ENSG00000121858,ENSG00000203710,ENSG00000160223,ENSG00000143536,ENSG00000136541,ENSG00000102879,ENSG00000115648,ENSG00000136689,ENSG00000086730,ENSG00000148346,ENSG00000171401,ENSG00000166501,ENSG00000169896,ENSG00000149418,ENSG00000143119,ENSG00000138185,ENSG00000000938,ENSG00000106066,ENSG00000125538,ENSG00000111348,ENSG00000011422,ENSG00000133800,ENSG00000042493,ENSG00000121966…
GO:0045637	regulation of myeloid cell differentiation	biological_process	0.00013153	0.0035371	16	549	188	19006	ENSG00000168918,ENSG00000123338,ENSG00000010610,ENSG00000011600,ENSG00000163823,ENSG00000204577,ENSG00000066336,ENSG00000186818,ENSG00000277632,ENSG00000120659,ENSG00000101265,ENSG00000276600,ENSG00000204103,ENSG00000154127,ENSG00000119535,ENSG00000232810
GO:0045428	regulation of nitric oxide biosynthetic process	biological_process	0.00013319	0.0035772	8	549	53	19006	ENSG00000232810,ENSG00000102575,ENSG00000125538,ENSG00000204472,ENSG00000090339,ENSG00000136244,ENSG00000160255,ENSG00000136634
GO:0007254	JNK cascade	biological_process	0.00013864	0.0037188	16	549	195	19006	ENSG00000125538,ENSG00000232810,ENSG00000154764,ENSG00000179639,ENSG00000120659,ENSG00000101265,ENSG00000118523,ENSG00000099860,ENSG00000154928,ENSG00000146192,ENSG00000165025,ENSG00000141655,ENSG00000134242,ENSG00000158517,ENSG00000187796,ENSG00000171522
GO:0043066	negative regulation of apoptotic process	biological_process	0.00014279	0.0038253	43	549	825	19006	ENSG00000125538,ENSG00000100985,ENSG00000011422,ENSG00000107984,ENSG00000148400,ENSG00000026508,ENSG00000154764,ENSG00000140379,ENSG00000197632,ENSG00000137331,ENSG00000090339,ENSG00000142871,ENSG00000163421,ENSG00000135046,ENSG00000258227,ENSG00000091106,ENSG00000197405,ENSG00000123338,ENSG00000136634,ENSG00000121858,ENSG00000102879,ENSG00000108691,ENSG00000125084,ENSG00000122420,ENSG00000101336…
GO:2000404	regulation of T cell migration	biological_process	0.0001454	0.0038902	6	549	28	19006	ENSG00000121807,ENSG00000129465,ENSG00000115009,ENSG00000112486,ENSG00000125735,ENSG00000204472
GO:0006919	activation of cysteine-type endopeptidase activity involved in apoptotic process	biological_process	0.00014779	0.0039494	10	549	83	19006	ENSG00000121858,ENSG00000137752,ENSG00000162711,ENSG00000142405,ENSG00000129521,ENSG00000103811,ENSG00000163220,ENSG00000232810,ENSG00000143546,ENSG00000091106
GO:0022604	regulation of cell morphogenesis	biological_process	0.0001508	0.0040245	31	549	541	19006	ENSG00000111846,ENSG00000000938,ENSG00000196189,ENSG00000102760,ENSG00000168675,ENSG00000148400,ENSG00000204482,ENSG00000176438,ENSG00000108688,ENSG00000101336,ENSG00000154764,ENSG00000082397,ENSG00000198121,ENSG00000198910,ENSG00000184922,ENSG00000090339,ENSG00000053108,ENSG00000151490,ENSG00000160255,ENSG00000198576,ENSG00000206190,ENSG00000154928,ENSG00000135046,ENSG00000163513,ENSG00000277632…
GO:0032874	positive regulation of stress-activated MAPK cascade	biological_process	0.00015292	0.004076	13	549	139	19006	ENSG00000125538,ENSG00000179639,ENSG00000232810,ENSG00000154764,ENSG00000141655,ENSG00000101265,ENSG00000146192,ENSG00000120659,ENSG00000165025,ENSG00000187796,ENSG00000158517,ENSG00000099860,ENSG00000118523
GO:0046209	nitric oxide metabolic process	biological_process	0.0001537	0.0040917	9	549	69	19006	ENSG00000136634,ENSG00000090339,ENSG00000136244,ENSG00000160255,ENSG00000125538,ENSG00000102575,ENSG00000204472,ENSG00000137462,ENSG00000232810
GO:0019864	IgG binding	molecular_function	0.00015661	0.0041639	4	549	10	19006	ENSG00000072694,ENSG00000203747,ENSG00000143226,ENSG00000158869
GO:0050706	regulation of interleukin-1 beta secretion	biological_process	0.00016183	0.0042972	6	549	29	19006	ENSG00000277632,ENSG00000137757,ENSG00000137752,ENSG00000142405,ENSG00000162711,ENSG00000101916
GO:0051224	negative regulation of protein transport	biological_process	0.00016218	0.004301	16	549	194	19006	ENSG00000186642,ENSG00000125538,ENSG00000189067,ENSG00000102760,ENSG00000232810,ENSG00000101916,ENSG00000122862,ENSG00000125735,ENSG00000135046,ENSG00000142405,ENSG00000136634,ENSG00000162711,ENSG00000171522,ENSG00000115590,ENSG00000134242,ENSG00000136244
GO:0070304	positive regulation of stress-activated protein kinase signaling cascade	biological_process	0.00016418	0.0043487	13	549	140	19006	ENSG00000125538,ENSG00000154764,ENSG00000232810,ENSG00000179639,ENSG00000146192,ENSG00000120659,ENSG00000165025,ENSG00000141655,ENSG00000101265,ENSG00000099860,ENSG00000118523,ENSG00000187796,ENSG00000158517
GO:0030817	regulation of cAMP biosynthetic process	biological_process	0.00016665	0.0044084	12	549	120	19006	ENSG00000129467,ENSG00000169252,ENSG00000111452,ENSG00000186642,ENSG00000132329,ENSG00000121807,ENSG00000112414,ENSG00000160013,ENSG00000282608,ENSG00000140030,ENSG00000121281,ENSG00000198121
GO:0043280	positive regulation of cysteine-type endopeptidase activity involved in apoptotic process	biological_process	0.00017062	0.0045079	12	549	118	19006	ENSG00000163220,ENSG00000103811,ENSG00000091106,ENSG00000143546,ENSG00000232810,ENSG00000142405,ENSG00000162711,ENSG00000137752,ENSG00000121858,ENSG00000142871,ENSG00000129521,ENSG00000118523
GO:0051338	regulation of transferase activity	biological_process	0.00017389	0.0045884	48	549	971	19006	ENSG00000121966,ENSG00000102760,ENSG00000179639,ENSG00000026508,ENSG00000125538,ENSG00000000938,ENSG00000141506,ENSG00000154127,ENSG00000142871,ENSG00000101265,ENSG00000245848,ENSG00000121281,ENSG00000120659,ENSG00000276231,ENSG00000163513,ENSG00000197405,ENSG00000169252,ENSG00000163421,ENSG00000120875,ENSG00000141655,ENSG00000135549,ENSG00000123338,ENSG00000146192,ENSG00000165025,ENSG00000129467…
GO:0002433	immune response-regulating cell surface receptor signaling pathway involved in phagocytosis	biological_process	0.00017605	0.0046339	9	549	70	19006	ENSG00000165025,ENSG00000115935,ENSG00000123338,ENSG00000203747,ENSG00000141968,ENSG00000000938,ENSG00000015285,ENSG00000143226,ENSG00000101336
GO:0038096	Fc-gamma receptor signaling pathway involved in phagocytosis	biological_process	0.00017605	0.0046339	9	549	70	19006	ENSG00000165025,ENSG00000115935,ENSG00000123338,ENSG00000143226,ENSG00000101336,ENSG00000203747,ENSG00000015285,ENSG00000000938,ENSG00000141968
GO:1903426	regulation of reactive oxygen species biosynthetic process	biological_process	0.00017956	0.0047204	9	549	70	19006	ENSG00000136634,ENSG00000136244,ENSG00000160255,ENSG00000090339,ENSG00000051523,ENSG00000125538,ENSG00000102575,ENSG00000204472,ENSG00000232810
GO:0009719	response to endogenous stimulus	biological_process	0.00018775	0.0049296	70	549	1590	19006	ENSG00000196557,ENSG00000122877,ENSG00000204472,ENSG00000169429,ENSG00000184557,ENSG00000105851,ENSG00000187796,ENSG00000139567,ENSG00000134242,ENSG00000136244,ENSG00000185897,ENSG00000140945,ENSG00000232810,ENSG00000141480,ENSG00000118523,ENSG00000165457,ENSG00000198400,ENSG00000163513,ENSG00000135046,ENSG00000197405,ENSG00000169403,ENSG00000166741,ENSG00000168675,ENSG00000137462,ENSG00000186642…
GO:0004954	prostanoid receptor activity	molecular_function	0.00019069	0.0050005	4	549	11	19006	ENSG00000122420,ENSG00000183134,ENSG00000160013,ENSG00000171522
GO:0043011	myeloid dendritic cell differentiation	biological_process	0.00019124	0.0050087	5	549	19	19006	ENSG00000066336,ENSG00000156127,ENSG00000114013,ENSG00000163513,ENSG00000123685
GO:0001875	lipopolysaccharide receptor activity	molecular_function	0.00019212	0.0050255	3	549	5	19006	ENSG00000169403,ENSG00000154589,ENSG00000137462
GO:0097651	phosphatidylinositol 3-kinase complex, class I	cellular_component	0.00019296	0.005041	3	549	5	19006	ENSG00000141506,ENSG00000276231,ENSG00000105851
GO:0032490	detection of molecule of bacterial origin	biological_process	0.00019348	0.0050485	4	549	11	19006	ENSG00000174125,ENSG00000154589,ENSG00000095970,ENSG00000137462
GO:0001618	virus receptor activity	molecular_function	0.00019457	0.0050707	9	549	71	19006	ENSG00000010610,ENSG00000203710,ENSG00000090339,ENSG00000114013,ENSG00000260314,ENSG00000186827,ENSG00000258227,ENSG00000121966,ENSG00000160791
GO:0061702	inflammasome complex	cellular_component	0.00019506	0.0050771	4	549	11	19006	ENSG00000162711,ENSG00000137752,ENSG00000137757,ENSG00000091106
GO:0043069	negative regulation of programmed cell death	biological_process	0.00019566	0.0050865	43	549	837	19006	ENSG00000125538,ENSG00000107984,ENSG00000100985,ENSG00000011422,ENSG00000148400,ENSG00000026508,ENSG00000154764,ENSG00000140379,ENSG00000090339,ENSG00000137331,ENSG00000197632,ENSG00000142871,ENSG00000163421,ENSG00000091106,ENSG00000258227,ENSG00000135046,ENSG00000197405,ENSG00000136634,ENSG00000123338,ENSG00000121858,ENSG00000108691,ENSG00000102879,ENSG00000125084,ENSG00000122420,ENSG00000186891…
GO:0005539	glycosaminoglycan binding	molecular_function	0.00019712	0.005118	16	549	198	19006	ENSG00000185924,ENSG00000113070,ENSG00000163513,ENSG00000119630,ENSG00000108700,ENSG00000154734,ENSG00000106991,ENSG00000162711,ENSG00000137462,ENSG00000026508,ENSG00000108688,ENSG00000133800,ENSG00000095970,ENSG00000118523,ENSG00000142871,ENSG00000005381
GO:0002704	negative regulation of leukocyte mediated immunity	biological_process	0.00019761	0.0051245	7	549	42	19006	ENSG00000141480,ENSG00000121807,ENSG00000066294,ENSG00000135077,ENSG00000197471,ENSG00000203710,ENSG00000167851
GO:0046850	regulation of bone remodeling	biological_process	0.00019879	0.0051487	7	549	43	19006	ENSG00000154127,ENSG00000136244,ENSG00000152595,ENSG00000170989,ENSG00000120659,ENSG00000165025,ENSG00000168918
GO:0070498	interleukin-1-mediated signaling pathway	biological_process	0.0002006	0.0051891	5	549	20	19006	ENSG00000115590,ENSG00000136244,ENSG00000115598,ENSG00000136689,ENSG00000115594
GO:0034122	negative regulation of toll-like receptor signaling pathway	biological_process	0.00020194	0.0052176	6	549	31	19006	ENSG00000186074,ENSG00000167851,ENSG00000276600,ENSG00000170458,ENSG00000141480,ENSG00000154589
GO:0009888	tissue development	biological_process	0.0002032	0.0052435	84	549	2000	19006	ENSG00000184557,ENSG00000154928,ENSG00000198576,ENSG00000122877,ENSG00000171840,ENSG00000277632,ENSG00000100628,ENSG00000136244,ENSG00000139567,ENSG00000015285,ENSG00000127124,ENSG00000232810,ENSG00000101336,ENSG00000158050,ENSG00000141574,ENSG00000198400,ENSG00000196154,ENSG00000010671,ENSG00000118523,ENSG00000141480,ENSG00000163823,ENSG00000157557,ENSG00000163202,ENSG00000169252,ENSG00000173917…
GO:0031960	response to corticosteroid	biological_process	0.00020471	0.0052761	14	549	158	19006	ENSG00000118523,ENSG00000136244,ENSG00000090339,ENSG00000051523,ENSG00000106991,ENSG00000122025,ENSG00000165168,ENSG00000136634,ENSG00000232810,ENSG00000135046,ENSG00000148400,ENSG00000136689,ENSG00000204472,ENSG00000169403
GO:0017157	regulation of exocytosis	biological_process	0.00020523	0.0052831	15	549	179	19006	ENSG00000165025,ENSG00000118640,ENSG00000145879,ENSG00000164674,ENSG00000158869,ENSG00000121807,ENSG00000167851,ENSG00000066294,ENSG00000000938,ENSG00000169403,ENSG00000196557,ENSG00000133246,ENSG00000179639,ENSG00000148400,ENSG00000135046
GO:0043313	regulation of neutrophil degranulation	biological_process	0.00020741	0.0053326	3	549	5	19006	ENSG00000169403,ENSG00000165025,ENSG00000133246
GO:0045453	bone resorption	biological_process	0.00020897	0.0053661	8	549	56	19006	ENSG00000169252,ENSG00000102575,ENSG00000136244,ENSG00000154127,ENSG00000168918,ENSG00000120659,ENSG00000165025,ENSG00000170989
GO:0032743	positive regulation of interleukin-2 production	biological_process	0.00021484	0.0055101	6	549	31	19006	ENSG00000010610,ENSG00000125538,ENSG00000122122,ENSG00000114013,ENSG00000121807,ENSG00000135046
GO:0010818	T cell chemotaxis	biological_process	0.00022553	0.0057772	5	549	20	19006	ENSG00000169508,ENSG00000277632,ENSG00000121807,ENSG00000125735,ENSG00000105851
GO:0006171	cAMP biosynthetic process	biological_process	0.00022639	0.0057924	12	549	124	19006	ENSG00000198121,ENSG00000121281,ENSG00000140030,ENSG00000282608,ENSG00000112414,ENSG00000160013,ENSG00000121807,ENSG00000132329,ENSG00000111452,ENSG00000186642,ENSG00000169252,ENSG00000129467
GO:0010950	positive regulation of endopeptidase activity	biological_process	0.00023058	0.0058924	13	549	140	19006	ENSG00000091106,ENSG00000143546,ENSG00000232810,ENSG00000163220,ENSG00000103811,ENSG00000142871,ENSG00000129521,ENSG00000118523,ENSG00000142405,ENSG00000162711,ENSG00000121858,ENSG00000203710,ENSG00000137752
GO:0032731	positive regulation of interleukin-1 beta production	biological_process	0.00023199	0.0059212	6	549	31	19006	ENSG00000137752,ENSG00000137757,ENSG00000101916,ENSG00000162711,ENSG00000142405,ENSG00000277632
GO:0019898	extrinsic component of membrane	cellular_component	0.00024043	0.0061291	19	549	265	19006	ENSG00000135046,ENSG00000167083,ENSG00000007264,ENSG00000105851,ENSG00000158517,ENSG00000164674,ENSG00000060558,ENSG00000165025,ENSG00000155926,ENSG00000101336,ENSG00000000938,ENSG00000090104,ENSG00000141506,ENSG00000011422,ENSG00000085265,ENSG00000149418,ENSG00000010671,ENSG00000082397,ENSG00000276231
GO:0055082	cellular chemical homeostasis	biological_process	0.00024104	0.0061373	38	549	720	19006	ENSG00000090339,ENSG00000154127,ENSG00000121966,ENSG00000187474,ENSG00000108688,ENSG00000163220,ENSG00000140519,ENSG00000051523,ENSG00000060558,ENSG00000059377,ENSG00000102879,ENSG00000140030,ENSG00000171860,ENSG00000169442,ENSG00000148346,ENSG00000151882,ENSG00000166501,ENSG00000197405,ENSG00000181804,ENSG00000163421,ENSG00000163823,ENSG00000111424,ENSG00000101017,ENSG00000018280,ENSG00000170989…
GO:2001057	reactive nitrogen species metabolic process	biological_process	0.00024168	0.0061462	9	549	73	19006	ENSG00000125538,ENSG00000102575,ENSG00000204472,ENSG00000137462,ENSG00000232810,ENSG00000136634,ENSG00000090339,ENSG00000160255,ENSG00000136244
GO:0042253	granulocyte macrophage colony-stimulating factor biosynthetic process	biological_process	0.00024327	0.006179	3	549	5	19006	ENSG00000165025,ENSG00000150782,ENSG00000179639
GO:0032010	phagolysosome	cellular_component	0.00024653	0.0062369	3	549	5	19006	ENSG00000100365,ENSG00000158517,ENSG00000116701
GO:0044110	growth involved in symbiotic interaction	biological_process	0.00024673	0.0062369	5	549	20	19006	ENSG00000232810,ENSG00000005381,ENSG00000226979,ENSG00000164047,ENSG00000136634
GO:0044116	growth of symbiont involved in interaction with host	biological_process	0.00024673	0.0062369	5	549	20	19006	ENSG00000232810,ENSG00000005381,ENSG00000164047,ENSG00000226979,ENSG00000136634
GO:0044117	growth of symbiont in host	biological_process	0.00024673	0.0062369	5	549	20	19006	ENSG00000136634,ENSG00000164047,ENSG00000226979,ENSG00000005381,ENSG00000232810
GO:0098589	membrane region	cellular_component	0.00025174	0.0063561	54	549	1170	19006	ENSG00000148400,ENSG00000170458,ENSG00000137462,ENSG00000140519,ENSG00000000938,ENSG00000186642,ENSG00000011422,ENSG00000103569,ENSG00000090339,ENSG00000162496,ENSG00000151490,ENSG00000149418,ENSG00000213903,ENSG00000161835,ENSG00000116544,ENSG00000135046,ENSG00000163513,ENSG00000169252,ENSG00000197405,ENSG00000178726,ENSG00000160712,ENSG00000117091,ENSG00000086730,ENSG00000051523,ENSG00000158477…
GO:0019886	antigen processing and presentation of exogenous peptide antigen via MHC class II	biological_process	0.00025307	0.006382	10	549	89	19006	ENSG00000237541,ENSG00000242574,ENSG00000216490,ENSG00000163131,ENSG00000204287,ENSG00000241106,ENSG00000223865,ENSG00000204257,ENSG00000158869,ENSG00000196735
GO:0048878	chemical homeostasis	biological_process	0.00025418	0.0064023	50	549	1044	19006	ENSG00000121966,ENSG00000187474,ENSG00000108688,ENSG00000103569,ENSG00000163220,ENSG00000140519,ENSG00000090339,ENSG00000154127,ENSG00000120659,ENSG00000121281,ENSG00000245848,ENSG00000151882,ENSG00000166501,ENSG00000197405,ENSG00000148346,ENSG00000111424,ENSG00000163823,ENSG00000181804,ENSG00000163421,ENSG00000060558,ENSG00000059377,ENSG00000102879,ENSG00000051523,ENSG00000169442,ENSG00000161944…
GO:0097202	activation of cysteine-type endopeptidase activity	biological_process	0.00026014	0.0065445	10	549	89	19006	ENSG00000129521,ENSG00000137752,ENSG00000121858,ENSG00000142405,ENSG00000162711,ENSG00000143546,ENSG00000232810,ENSG00000091106,ENSG00000163220,ENSG00000103811
GO:0031650	regulation of heat generation	biological_process	0.00026375	0.0066197	4	549	12	19006	ENSG00000232810,ENSG00000125538,ENSG00000141655,ENSG00000120659
GO:0033004	negative regulation of mast cell activation	biological_process	0.00026376	0.0066197	4	549	12	19006	ENSG00000066294,ENSG00000167851,ENSG00000186074,ENSG00000271605
GO:0072683	T cell extravasation	biological_process	0.00026588	0.0066651	3	549	5	19006	ENSG00000108691,ENSG00000121807,ENSG00000129465
GO:0043901	negative regulation of multi-organism process	biological_process	0.00026646	0.0066716	14	549	160	19006	ENSG00000085265,ENSG00000275302,ENSG00000111348,ENSG00000232810,ENSG00000277632,ENSG00000226979,ENSG00000164047,ENSG00000136634,ENSG00000183134,ENSG00000135077,ENSG00000101695,ENSG00000196839,ENSG00000005381,ENSG00000057657
GO:0043087	regulation of GTPase activity	biological_process	0.00026908	0.0067293	37	549	709	19006	ENSG00000276085,ENSG00000277632,ENSG00000143333,ENSG00000163219,ENSG00000108700,ENSG00000198223,ENSG00000276070,ENSG00000159314,ENSG00000134516,ENSG00000123329,ENSG00000275302,ENSG00000141968,ENSG00000160013,ENSG00000141480,ENSG00000101017,ENSG00000115009,ENSG00000198400,ENSG00000170989,ENSG00000100368,ENSG00000113070,ENSG00000108691,ENSG00000102962,ENSG00000146192,ENSG00000100599,ENSG00000123338…
GO:0002833	positive regulation of response to biotic stimulus	biological_process	0.00026971	0.006737	6	549	32	19006	ENSG00000109943,ENSG00000135077,ENSG00000112799,ENSG00000134061,ENSG00000154589,ENSG00000051523
GO:0016493	C-C chemokine receptor activity	molecular_function	0.0002711	0.0067637	4	549	12	19006	ENSG00000163823,ENSG00000112486,ENSG00000160791,ENSG00000121807
GO:0007610	behavior	biological_process	0.0002731	0.0068054	38	549	735	19006	ENSG00000151490,ENSG00000154146,ENSG00000081041,ENSG00000163734,ENSG00000117115,ENSG00000108688,ENSG00000121966,ENSG00000148400,ENSG00000123338,ENSG00000171860,ENSG00000108691,ENSG00000163823,ENSG00000100095,ENSG00000099985,ENSG00000160712,ENSG00000197405,ENSG00000198121,ENSG00000112486,ENSG00000198400,ENSG00000213654,ENSG00000170989,ENSG00000141480,ENSG00000104918,ENSG00000275302,ENSG00000169508…
GO:0042531	positive regulation of tyrosine phosphorylation of STAT protein	biological_process	0.00027564	0.0068608	7	549	44	19006	ENSG00000136244,ENSG00000186891,ENSG00000101017,ENSG00000122025,ENSG00000160712,ENSG00000099985,ENSG00000150782
GO:0019863	IgE binding	molecular_function	0.0002769	0.006884	3	549	5	19006	ENSG00000179639,ENSG00000158869,ENSG00000131981
GO:0050544	arachidonic acid binding	molecular_function	0.00028244	0.0070133	3	549	5	19006	ENSG00000163220,ENSG00000132965,ENSG00000143546
GO:0002702	positive regulation of production of molecular mediator of immune response	biological_process	0.00028575	0.0070872	9	549	74	19006	ENSG00000186827,ENSG00000122223,ENSG00000185897,ENSG00000162711,ENSG00000122122,ENSG00000158869,ENSG00000101017,ENSG00000134242,ENSG00000136244
GO:0031726	CCR1 chemokine receptor binding	molecular_function	0.00028962	0.0071748	3	549	5	19006	ENSG00000275302,ENSG00000108688,ENSG00000277632
GO:0010517	regulation of phospholipase activity	biological_process	0.00029156	0.0072143	8	549	60	19006	ENSG00000135046,ENSG00000197405,ENSG00000169403,ENSG00000171777,ENSG00000142871,ENSG00000060558,ENSG00000137841,ENSG00000198121
GO:2000482	regulation of interleukin-8 secretion	biological_process	0.00029406	0.0072677	5	549	21	19006	ENSG00000085265,ENSG00000134242,ENSG00000170458,ENSG00000135046,ENSG00000122223
GO:0042094	interleukin-2 biosynthetic process	biological_process	0.00029764	0.0073476	5	549	21	19006	ENSG00000010610,ENSG00000150782,ENSG00000125538,ENSG00000187796,ENSG00000114013
GO:0032813	tumor necrosis factor receptor superfamily binding	molecular_function	0.00029956	0.0073862	7	549	45	19006	ENSG00000102524,ENSG00000106952,ENSG00000232810,ENSG00000120659,ENSG00000121858,ENSG00000125735,ENSG00000226979
GO:0007260	tyrosine phosphorylation of STAT protein	biological_process	0.00030222	0.007443	8	549	59	19006	ENSG00000184557,ENSG00000150782,ENSG00000099985,ENSG00000160712,ENSG00000186891,ENSG00000122025,ENSG00000136244,ENSG00000101017
GO:0048010	vascular endothelial growth factor receptor signaling pathway	biological_process	0.00030259	0.0074435	10	549	92	19006	ENSG00000141968,ENSG00000125538,ENSG00000119630,ENSG00000166501,ENSG00000165168,ENSG00000100365,ENSG00000123338,ENSG00000116701,ENSG00000158517,ENSG00000051523
GO:0002686	negative regulation of leukocyte migration	biological_process	0.00032383	0.0079567	6	549	33	19006	ENSG00000171522,ENSG00000108691,ENSG00000151882,ENSG00000196839,ENSG00000117115,ENSG00000167851
GO:0002438	acute inflammatory response to antigenic stimulus	biological_process	0.00032455	0.0079651	5	549	21	19006	ENSG00000197471,ENSG00000010671,ENSG00000090339,ENSG00000158869,ENSG00000179639
GO:0098802	plasma membrane receptor complex	cellular_component	0.0003303	0.0080967	14	549	168	19006	ENSG00000160712,ENSG00000174125,ENSG00000163513,ENSG00000169896,ENSG00000137462,ENSG00000100368,ENSG00000010610,ENSG00000165025,ENSG00000106991,ENSG00000101017,ENSG00000160255,ENSG00000136244,ENSG00000077420,ENSG00000140678
GO:2001056	positive regulation of cysteine-type endopeptidase activity	biological_process	0.00033436	0.0081869	12	549	127	19006	ENSG00000118523,ENSG00000129521,ENSG00000142871,ENSG00000162711,ENSG00000142405,ENSG00000121858,ENSG00000137752,ENSG00000091106,ENSG00000232810,ENSG00000143546,ENSG00000103811,ENSG00000163220
GO:0001784	phosphotyrosine binding	molecular_function	0.00033509	0.0081951	6	549	35	19006	ENSG00000101336,ENSG00000141968,ENSG00000000938,ENSG00000155307,ENSG00000184557,ENSG00000165025
GO:0005765	lysosomal membrane	cellular_component	0.00033894	0.0082796	22	549	335	19006	ENSG00000158485,ENSG00000237541,ENSG00000242574,ENSG00000139278,ENSG00000189067,ENSG00000223865,ENSG00000112299,ENSG00000171051,ENSG00000118308,ENSG00000101916,ENSG00000196664,ENSG00000235568,ENSG00000182557,ENSG00000162511,ENSG00000204287,ENSG00000241106,ENSG00000171860,ENSG00000118640,ENSG00000158473,ENSG00000204257,ENSG00000124942,ENSG00000196735
GO:0015026	coreceptor activity	molecular_function	0.00033942	0.0082817	6	549	33	19006	ENSG00000010610,ENSG00000132329,ENSG00000121966,ENSG00000160791,ENSG00000154589,ENSG00000114013
GO:0032647	regulation of interferon-alpha production	biological_process	0.00034569	0.0084213	5	549	23	19006	ENSG00000196664,ENSG00000135077,ENSG00000101916,ENSG00000136634,ENSG00000134242
GO:0043491	protein kinase B signaling	biological_process	0.00034632	0.0084213	13	549	148	19006	ENSG00000136244,ENSG00000108691,ENSG00000101017,ENSG00000141480,ENSG00000120659,ENSG00000232810,ENSG00000113070,ENSG00000277632,ENSG00000105851,ENSG00000141506,ENSG00000111846,ENSG00000150782,ENSG00000125538
GO:0043269	regulation of ion transport	biological_process	0.00034634	0.0084213	33	549	619	19006	ENSG00000131042,ENSG00000125538,ENSG00000100985,ENSG00000090339,ENSG00000154127,ENSG00000120659,ENSG00000175294,ENSG00000089327,ENSG00000169252,ENSG00000169403,ENSG00000163823,ENSG00000051523,ENSG00000108691,ENSG00000124564,ENSG00000102879,ENSG00000141655,ENSG00000157551,ENSG00000118640,ENSG00000165025,ENSG00000066294,ENSG00000275302,ENSG00000141480,ENSG00000055118,ENSG00000165168,ENSG00000277632…
GO:0002825	regulation of T-helper 1 type immune response	biological_process	0.00035576	0.0086403	5	549	22	19006	ENSG00000135077,ENSG00000136630,ENSG00000018280,ENSG00000135046,ENSG00000121807
GO:0070201	regulation of establishment of protein localization	biological_process	0.00035854	0.0086893	41	549	813	19006	ENSG00000101017,ENSG00000182782,ENSG00000150782,ENSG00000136167,ENSG00000232810,ENSG00000166523,ENSG00000135077,ENSG00000162711,ENSG00000137757,ENSG00000134242,ENSG00000140678,ENSG00000136244,ENSG00000174125,ENSG00000122862,ENSG00000125735,ENSG00000277632,ENSG00000109943,ENSG00000197971,ENSG00000137752,ENSG00000104783,ENSG00000115604,ENSG00000186642,ENSG00000125538,ENSG00000000938,ENSG00000085265…
GO:0097305	response to alcohol	biological_process	0.0003586	0.0086893	23	549	362	19006	ENSG00000277632,ENSG00000163513,ENSG00000160791,ENSG00000135046,ENSG00000143546,ENSG00000066336,ENSG00000143365,ENSG00000169403,ENSG00000111424,ENSG00000051523,ENSG00000059377,ENSG00000136244,ENSG00000010610,ENSG00000136634,ENSG00000170458,ENSG00000100427,ENSG00000154764,ENSG00000122420,ENSG00000090339,ENSG00000118523,ENSG00000165168,ENSG00000121281,ENSG00000198400
GO:0010557	positive regulation of macromolecule biosynthetic process	biological_process	0.00036454	0.0088231	74	549	1742	19006	ENSG00000010610,ENSG00000127152,ENSG00000162711,ENSG00000162772,ENSG00000121807,ENSG00000158517,ENSG00000163221,ENSG00000118513,ENSG00000105246,ENSG00000235568,ENSG00000066336,ENSG00000165168,ENSG00000170989,ENSG00000115009,ENSG00000101017,ENSG00000132329,ENSG00000018280,ENSG00000160255,ENSG00000125084,ENSG00000106952,ENSG00000141655,ENSG00000136634,ENSG00000106991,ENSG00000165025,ENSG00000108691…
GO:0007167	enzyme linked receptor protein signaling pathway	biological_process	0.00036601	0.0088486	47	549	988	19006	ENSG00000122025,ENSG00000010610,ENSG00000085514,ENSG00000158517,ENSG00000139567,ENSG00000184557,ENSG00000154928,ENSG00000119630,ENSG00000007264,ENSG00000095585,ENSG00000198400,ENSG00000170873,ENSG00000165168,ENSG00000118523,ENSG00000160013,ENSG00000010671,ENSG00000116701,ENSG00000053108,ENSG00000141480,ENSG00000141968,ENSG00000125084,ENSG00000101336,ENSG00000155926,ENSG00000043462,ENSG00000140945…
GO:0071902	positive regulation of protein serine/threonine kinase activity	biological_process	0.00037273	0.0090007	20	549	297	19006	ENSG00000125538,ENSG00000141506,ENSG00000121966,ENSG00000179639,ENSG00000102760,ENSG00000232810,ENSG00000198121,ENSG00000120659,ENSG00000276231,ENSG00000101017,ENSG00000099860,ENSG00000163421,ENSG00000171051,ENSG00000105851,ENSG00000197405,ENSG00000141655,ENSG00000165025,ENSG00000146192,ENSG00000122025,ENSG00000163221
GO:0050832	defense response to fungus	biological_process	0.0003749	0.0090428	6	549	32	19006	ENSG00000239839,ENSG00000163220,ENSG00000143546,ENSG00000103187,ENSG00000005381,ENSG00000163221
GO:0071900	regulation of protein serine/threonine kinase activity	biological_process	0.00037634	0.0090671	26	549	435	19006	ENSG00000125538,ENSG00000167851,ENSG00000141506,ENSG00000102760,ENSG00000179639,ENSG00000121966,ENSG00000232810,ENSG00000158050,ENSG00000245848,ENSG00000120659,ENSG00000276231,ENSG00000198121,ENSG00000101017,ENSG00000099860,ENSG00000163421,ENSG00000120875,ENSG00000105851,ENSG00000171051,ENSG00000197405,ENSG00000135549,ENSG00000141655,ENSG00000122025,ENSG00000146192,ENSG00000165025,ENSG00000163221…
GO:0042347	negative regulation of NF-kappaB import into nucleus	biological_process	0.00038083	0.0091647	5	549	22	19006	ENSG00000189067,ENSG00000136634,ENSG00000162711,ENSG00000142405,ENSG00000125735
GO:0045446	endothelial cell differentiation	biological_process	0.000384	0.0092305	10	549	96	19006	ENSG00000261371,ENSG00000106991,ENSG00000170989,ENSG00000090339,ENSG00000139567,ENSG00000125538,ENSG00000186642,ENSG00000232810,ENSG00000154764,ENSG00000148400
GO:0032725	positive regulation of granulocyte macrophage colony-stimulating factor production	biological_process	0.00038612	0.0092382	4	549	13	19006	ENSG00000165025,ENSG00000150782,ENSG00000125538,ENSG00000179639
GO:1903428	positive regulation of reactive oxygen species biosynthetic process	biological_process	0.00038652	0.0092382	7	549	47	19006	ENSG00000051523,ENSG00000090339,ENSG00000136244,ENSG00000232810,ENSG00000160255,ENSG00000204472,ENSG00000125538
GO:0002714	positive regulation of B cell mediated immunity	biological_process	0.00038683	0.0092382	6	549	34	19006	ENSG00000010671,ENSG00000232810,ENSG00000101017,ENSG00000158869,ENSG00000179639,ENSG00000226979
GO:0002891	positive regulation of immunoglobulin mediated immune response	biological_process	0.00038683	0.0092382	6	549	34	19006	ENSG00000226979,ENSG00000101017,ENSG00000158869,ENSG00000179639,ENSG00000232810,ENSG00000010671
GO:0010863	positive regulation of phospholipase C activity	biological_process	0.00038722	0.0092382	6	549	35	19006	ENSG00000060558,ENSG00000197405,ENSG00000198121,ENSG00000137841,ENSG00000169403,ENSG00000171777
GO:0002544	chronic inflammatory response	biological_process	0.00038751	0.0092382	5	549	22	19006	ENSG00000112299,ENSG00000232810,ENSG00000143546,ENSG00000136634,ENSG00000226979
GO:0045349	interferon-alpha biosynthetic process	biological_process	0.00038783	0.0092382	3	549	6	19006	ENSG00000196664,ENSG00000136634,ENSG00000101916
GO:0045354	regulation of interferon-alpha biosynthetic process	biological_process	0.00038783	0.0092382	3	549	6	19006	ENSG00000196664,ENSG00000136634,ENSG00000101916
GO:0016045	detection of bacterium	biological_process	0.00040079	0.009536	4	549	13	19006	ENSG00000158473,ENSG00000137462,ENSG00000091106,ENSG00000174125
GO:0001772	immunological synapse	cellular_component	0.00040302	0.0095783	6	549	34	19006	ENSG00000102879,ENSG00000143119,ENSG00000090339,ENSG00000104894,ENSG00000135077,ENSG00000131981
GO:0002718	regulation of cytokine production involved in immune response	biological_process	0.00041078	0.0097517	8	549	62	19006	ENSG00000232810,ENSG00000158869,ENSG00000010671,ENSG00000136244,ENSG00000185897,ENSG00000136634,ENSG00000162711,ENSG00000122122
GO:0048521	negative regulation of behavior	biological_process	0.00041497	0.0098343	7	549	48	19006	ENSG00000148400,ENSG00000196839,ENSG00000108691,ENSG00000151490,ENSG00000204472,ENSG00000104918,ENSG00000117115
GO:0031100	organ regeneration	biological_process	0.00041519	0.0098343	9	549	78	19006	ENSG00000148400,ENSG00000163513,ENSG00000197405,ENSG00000119630,ENSG00000136167,ENSG00000125084,ENSG00000166741,ENSG00000136634,ENSG00000122025
GO:0072358	cardiovascular system development	biological_process	0.00041674	0.0098488	45	549	940	19006	ENSG00000163421,ENSG00000197405,ENSG00000166501,ENSG00000163513,ENSG00000165025,ENSG00000164047,ENSG00000106991,ENSG00000171860,ENSG00000108691,ENSG00000107984,ENSG00000196189,ENSG00000125538,ENSG00000154764,ENSG00000184060,ENSG00000148400,ENSG00000025708,ENSG00000102760,ENSG00000276231,ENSG00000198435,ENSG00000162496,ENSG00000142871,ENSG00000057657,ENSG00000184557,ENSG00000105851,ENSG00000154928…
GO:0072359	circulatory system development	biological_process	0.00041674	0.0098488	45	549	940	19006	ENSG00000196189,ENSG00000125538,ENSG00000107984,ENSG00000025708,ENSG00000102760,ENSG00000148400,ENSG00000184060,ENSG00000154764,ENSG00000198435,ENSG00000276231,ENSG00000057657,ENSG00000142871,ENSG00000162496,ENSG00000163421,ENSG00000163513,ENSG00000166501,ENSG00000197405,ENSG00000171860,ENSG00000106991,ENSG00000164047,ENSG00000165025,ENSG00000108691,ENSG00000150782,ENSG00000120708,ENSG00000140945…
GO:0042306	regulation of protein import into nucleus	biological_process	0.00042101	0.0099385	14	549	171	19006	ENSG00000115604,ENSG00000134242,ENSG00000136244,ENSG00000142405,ENSG00000136634,ENSG00000162711,ENSG00000189067,ENSG00000137462,ENSG00000232810,ENSG00000186642,ENSG00000150782,ENSG00000125538,ENSG00000196664,ENSG00000125735
GO:0035588	G-protein coupled purinergic receptor signaling pathway	biological_process	0.00042208	0.0099527	5	549	23	19006	ENSG00000171631,ENSG00000169403,ENSG00000282608,ENSG00000196839,ENSG00000174944
GO:0032607	interferon-alpha production	biological_process	0.00043556	0.010259	5	549	24	19006	ENSG00000134242,ENSG00000135077,ENSG00000196664,ENSG00000101916,ENSG00000136634
GO:0019897	extrinsic component of plasma membrane	cellular_component	0.0004386	0.010319	13	549	151	19006	ENSG00000085265,ENSG00000000938,ENSG00000090104,ENSG00000155926,ENSG00000167083,ENSG00000101336,ENSG00000007264,ENSG00000135046,ENSG00000165025,ENSG00000164674,ENSG00000149418,ENSG00000060558,ENSG00000010671
GO:2000106	regulation of leukocyte apoptotic process	biological_process	0.00044054	0.010353	9	549	78	19006	ENSG00000135046,ENSG00000171115,ENSG00000158869,ENSG00000129465,ENSG00000196839,ENSG00000010671,ENSG00000182782,ENSG00000131981,ENSG00000136634
GO:0036314	response to sterol	biological_process	0.0004466	0.010484	5	549	24	19006	ENSG00000163513,ENSG00000160791,ENSG00000277632,ENSG00000100427,ENSG00000143365
GO:0070339	response to bacterial lipopeptide	biological_process	0.00044836	0.01049	3	549	6	19006	ENSG00000174125,ENSG00000137462,ENSG00000170458
GO:0071220	cellular response to bacterial lipoprotein	biological_process	0.00044836	0.01049	3	549	6	19006	ENSG00000170458,ENSG00000137462,ENSG00000174125
GO:0071221	cellular response to bacterial lipopeptide	biological_process	0.00044836	0.01049	3	549	6	19006	ENSG00000174125,ENSG00000137462,ENSG00000170458
GO:0002260	lymphocyte homeostasis	biological_process	0.0004491	0.010496	8	549	63	19006	ENSG00000123338,ENSG00000175857,ENSG00000129465,ENSG00000147251,ENSG00000102879,ENSG00000196839,ENSG00000125735,ENSG00000102524
GO:0001910	regulation of leukocyte mediated cytotoxicity	biological_process	0.00045467	0.010614	7	549	48	19006	ENSG00000129465,ENSG00000141480,ENSG00000090339,ENSG00000141968,ENSG00000109943,ENSG00000135077,ENSG00000276231
GO:0002864	regulation of acute inflammatory response to antigenic stimulus	biological_process	0.00045593	0.010632	4	549	13	19006	ENSG00000197471,ENSG00000179639,ENSG00000158869,ENSG00000010671
GO:0001771	immunological synapse formation	biological_process	0.00045669	0.010638	4	549	13	19006	ENSG00000131981,ENSG00000135077,ENSG00000154928,ENSG00000134516
GO:0033209	tumor necrosis factor-mediated signaling pathway	biological_process	0.00045978	0.010698	14	549	168	19006	ENSG00000120949,ENSG00000141655,ENSG00000120659,ENSG00000165025,ENSG00000226979,ENSG00000101017,ENSG00000028137,ENSG00000154611,ENSG00000125735,ENSG00000186827,ENSG00000106952,ENSG00000102524,ENSG00000232810,ENSG00000186891
GO:0071495	cellular response to endogenous stimulus	biological_process	0.00046322	0.010723	53	549	1163	19006	ENSG00000129467,ENSG00000140945,ENSG00000232810,ENSG00000125084,ENSG00000122420,ENSG00000171631,ENSG00000141480,ENSG00000118523,ENSG00000160255,ENSG00000198400,ENSG00000165457,ENSG00000196557,ENSG00000119630,ENSG00000103811,ENSG00000204472,ENSG00000169429,ENSG00000105851,ENSG00000184557,ENSG00000139567,ENSG00000158869,ENSG00000136244,ENSG00000134242,ENSG00000185897,ENSG00000163131,ENSG00000122025…
GO:0001503	ossification	biological_process	0.0004637	0.010723	23	549	374	19006	ENSG00000107984,ENSG00000100985,ENSG00000232810,ENSG00000148400,ENSG00000120659,ENSG00000170989,ENSG00000101265,ENSG00000245848,ENSG00000142871,ENSG00000152595,ENSG00000162496,ENSG00000118523,ENSG00000163823,ENSG00000160712,ENSG00000122862,ENSG00000122877,ENSG00000169252,ENSG00000277632,ENSG00000258227,ENSG00000141655,ENSG00000161944,ENSG00000136244,ENSG00000171522
GO:0030260	entry into host cell	biological_process	0.0004639	0.010723	12	549	132	19006	ENSG00000121966,ENSG00000160791,ENSG00000258227,ENSG00000186827,ENSG00000260314,ENSG00000085265,ENSG00000169429,ENSG00000114013,ENSG00000090339,ENSG00000203710,ENSG00000010610,ENSG00000118640
GO:0044409	entry into host	biological_process	0.0004639	0.010723	12	549	132	19006	ENSG00000203710,ENSG00000010610,ENSG00000118640,ENSG00000114013,ENSG00000090339,ENSG00000260314,ENSG00000085265,ENSG00000169429,ENSG00000121966,ENSG00000160791,ENSG00000258227,ENSG00000186827
GO:0051806	entry into cell of other organism involved in symbiotic interaction	biological_process	0.0004639	0.010723	12	549	132	19006	ENSG00000203710,ENSG00000118640,ENSG00000010610,ENSG00000090339,ENSG00000114013,ENSG00000085265,ENSG00000260314,ENSG00000169429,ENSG00000186827,ENSG00000258227,ENSG00000121966,ENSG00000160791
GO:0051828	entry into other organism involved in symbiotic interaction	biological_process	0.0004639	0.010723	12	549	132	19006	ENSG00000160791,ENSG00000121966,ENSG00000258227,ENSG00000186827,ENSG00000169429,ENSG00000260314,ENSG00000085265,ENSG00000090339,ENSG00000114013,ENSG00000010610,ENSG00000118640,ENSG00000203710
GO:0042307	positive regulation of protein import into nucleus	biological_process	0.00046553	0.010748	10	549	98	19006	ENSG00000137462,ENSG00000232810,ENSG00000196664,ENSG00000125538,ENSG00000150782,ENSG00000125735,ENSG00000115604,ENSG00000136244,ENSG00000134242,ENSG00000142405
GO:0002381	immunoglobulin production involved in immunoglobulin mediated immune response	biological_process	0.00046838	0.0108	7	549	49	19006	ENSG00000101017,ENSG00000156127,ENSG00000010671,ENSG00000028277,ENSG00000136634,ENSG00000175857,ENSG00000112486
GO:0070278	extracellular matrix constituent secretion	biological_process	0.00046877	0.0108	3	549	6	19006	ENSG00000102760,ENSG00000118523,ENSG00000106991
GO:0045124	regulation of bone resorption	biological_process	0.00047742	0.010987	6	549	35	19006	ENSG00000168918,ENSG00000165025,ENSG00000120659,ENSG00000170989,ENSG00000136244,ENSG00000154127
GO:0006809	nitric oxide biosynthetic process	biological_process	0.00048114	0.01106	8	549	64	19006	ENSG00000090339,ENSG00000136244,ENSG00000160255,ENSG00000136634,ENSG00000232810,ENSG00000102575,ENSG00000204472,ENSG00000125538
GO:0070269	pyroptosis	biological_process	0.00048194	0.011067	3	549	6	19006	ENSG00000091106,ENSG00000137752,ENSG00000137757
GO:0030819	positive regulation of cAMP biosynthetic process	biological_process	0.00048552	0.011137	9	549	80	19006	ENSG00000282608,ENSG00000140030,ENSG00000121281,ENSG00000132329,ENSG00000112414,ENSG00000160013,ENSG00000111452,ENSG00000129467,ENSG00000169252
GO:0031090	organelle membrane	cellular_component	0.00049133	0.011258	127	549	3327	19006	ENSG00000171049,ENSG00000140678,ENSG00000166920,ENSG00000028137,ENSG00000124942,ENSG00000174125,ENSG00000154928,ENSG00000171051,ENSG00000125810,ENSG00000158270,ENSG00000127954,ENSG00000223865,ENSG00000186431,ENSG00000198400,ENSG00000167208,Novel00331,ENSG00000137767,ENSG00000015285,ENSG00000197249,ENSG00000183019,ENSG00000204482,ENSG00000132965,ENSG00000158050,ENSG00000100365,ENSG00000118640,ENSG…
GO:0014070	response to organic cyclic compound	biological_process	0.0004928	0.011268	43	549	880	19006	ENSG00000165168,ENSG00000165457,ENSG00000198400,ENSG00000101017,ENSG00000118523,ENSG00000150782,ENSG00000122420,ENSG00000171631,ENSG00000100427,ENSG00000232810,ENSG00000010610,ENSG00000122025,ENSG00000187796,ENSG00000196839,ENSG00000136244,ENSG00000204472,ENSG00000115919,ENSG00000105851,ENSG00000277632,ENSG00000160791,ENSG00000158270,ENSG00000245848,ENSG00000038945,ENSG00000137752,ENSG00000175294…
GO:0050856	regulation of T cell receptor signaling pathway	biological_process	0.00049302	0.011268	6	549	35	19006	ENSG00000167851,ENSG00000104783,ENSG00000131981,ENSG00000134242,ENSG00000196839,ENSG00000186818
GO:0071887	leukocyte apoptotic process	biological_process	0.00049337	0.011268	10	549	96	19006	ENSG00000171115,ENSG00000135046,ENSG00000136634,ENSG00000131981,ENSG00000010671,ENSG00000136244,ENSG00000182782,ENSG00000196839,ENSG00000158869,ENSG00000129465
GO:0001878	response to yeast	biological_process	0.00049898	0.011375	3	549	6	19006	ENSG00000114013,ENSG00000005381,ENSG00000136244
GO:0052126	movement in host environment	biological_process	0.00049967	0.011375	12	549	133	19006	ENSG00000090339,ENSG00000114013,ENSG00000118640,ENSG00000010610,ENSG00000203710,ENSG00000258227,ENSG00000186827,ENSG00000121966,ENSG00000160791,ENSG00000169429,ENSG00000085265,ENSG00000260314
GO:0052192	movement in environment of other organism involved in symbiotic interaction	biological_process	0.00049967	0.011375	12	549	133	19006	ENSG00000010610,ENSG00000118640,ENSG00000203710,ENSG00000090339,ENSG00000114013,ENSG00000169429,ENSG00000260314,ENSG00000085265,ENSG00000160791,ENSG00000121966,ENSG00000186827,ENSG00000258227
GO:0050664	oxidoreductase activity, acting on NAD(P)H, oxygen as acceptor	molecular_function	0.00050454	0.011465	4	549	14	19006	ENSG00000158517,ENSG00000051523,ENSG00000116701,ENSG00000165168
GO:1904589	regulation of protein import	biological_process	0.00050472	0.011465	14	549	174	19006	ENSG00000232810,ENSG00000137462,ENSG00000189067,ENSG00000125735,ENSG00000196664,ENSG00000150782,ENSG00000186642,ENSG00000125538,ENSG00000136244,ENSG00000134242,ENSG00000115604,ENSG00000136634,ENSG00000162711,ENSG00000142405
GO:0030169	low-density lipoprotein particle binding	molecular_function	0.00051015	0.011576	4	549	14	19006	ENSG00000140945,ENSG00000158270,ENSG00000074660,ENSG00000038945
GO:0010952	positive regulation of peptidase activity	biological_process	0.00051336	0.011636	13	549	152	19006	ENSG00000103811,ENSG00000163220,ENSG00000232810,ENSG00000143546,ENSG00000091106,ENSG00000203710,ENSG00000121858,ENSG00000137752,ENSG00000162711,ENSG00000142405,ENSG00000118523,ENSG00000129521,ENSG00000142871
GO:0002396	MHC protein complex assembly	biological_process	0.00051546	0.011671	3	549	6	19006	ENSG00000242574,ENSG00000204257,ENSG00000204287
GO:1900274	regulation of phospholipase C activity	biological_process	0.00052114	0.011787	6	549	37	19006	ENSG00000198121,ENSG00000137841,ENSG00000169403,ENSG00000171777,ENSG00000060558,ENSG00000197405
GO:0010518	positive regulation of phospholipase activity	biological_process	0.00052198	0.011793	7	549	50	19006	ENSG00000197405,ENSG00000142871,ENSG00000060558,ENSG00000198121,ENSG00000171777,ENSG00000169403,ENSG00000137841
GO:0002709	regulation of T cell mediated immunity	biological_process	0.00052413	0.011829	7	549	49	19006	ENSG00000125538,ENSG00000015285,ENSG00000197471,ENSG00000162711,ENSG00000122122,ENSG00000129465,ENSG00000136244
GO:2000503	positive regulation of natural killer cell chemotaxis	biological_process	0.00052589	0.011856	3	549	6	19006	ENSG00000108688,ENSG00000277632,ENSG00000275302
GO:0002474	antigen processing and presentation of peptide antigen via MHC class I	biological_process	0.00053328	0.012008	10	549	95	19006	ENSG00000216490,ENSG00000116031,ENSG00000154611,ENSG00000158517,ENSG00000116701,ENSG00000051523,ENSG00000158869,ENSG00000118640,ENSG00000165168,ENSG00000100365
GO:0098543	detection of other organism	biological_process	0.00053436	0.012008	4	549	14	19006	ENSG00000137462,ENSG00000158473,ENSG00000091106,ENSG00000174125
GO:0050542	icosanoid binding	molecular_function	0.00053489	0.012008	3	549	6	19006	ENSG00000163220,ENSG00000132965,ENSG00000143546
GO:1901567	fatty acid derivative binding	molecular_function	0.00053489	0.012008	3	549	6	19006	ENSG00000143546,ENSG00000132965,ENSG00000163220
GO:0071404	cellular response to low-density lipoprotein particle stimulus	biological_process	0.00054533	0.012229	4	549	14	19006	ENSG00000165025,ENSG00000160255,ENSG00000158869,ENSG00000140945
GO:0030814	regulation of cAMP metabolic process	biological_process	0.0005468	0.012241	12	549	136	19006	ENSG00000132329,ENSG00000121807,ENSG00000160013,ENSG00000112414,ENSG00000282608,ENSG00000140030,ENSG00000198121,ENSG00000121281,ENSG00000129467,ENSG00000169252,ENSG00000186642,ENSG00000111452
GO:0002885	positive regulation of hypersensitivity	biological_process	0.00054703	0.012241	3	549	6	19006	ENSG00000010671,ENSG00000179639,ENSG00000158869
GO:1904591	positive regulation of protein import	biological_process	0.00054983	0.012291	10	549	100	19006	ENSG00000137462,ENSG00000232810,ENSG00000125735,ENSG00000196664,ENSG00000125538,ENSG00000150782,ENSG00000136244,ENSG00000134242,ENSG00000115604,ENSG00000142405
GO:0046718	viral entry into host cell	biological_process	0.00055497	0.012392	11	549	116	19006	ENSG00000114013,ENSG00000090339,ENSG00000118640,ENSG00000010610,ENSG00000203710,ENSG00000186827,ENSG00000258227,ENSG00000121966,ENSG00000160791,ENSG00000085265,ENSG00000260314
GO:0002693	positive regulation of cellular extravasation	biological_process	0.00055891	0.012467	4	549	14	19006	ENSG00000115594,ENSG00000169403,ENSG00000121807,ENSG00000090339
GO:0050543	icosatetraenoic acid binding	molecular_function	0.00056034	0.012486	3	549	6	19006	ENSG00000163220,ENSG00000132965,ENSG00000143546
GO:0050855	regulation of B cell receptor signaling pathway	biological_process	0.00056202	0.01251	4	549	14	19006	ENSG00000235568,ENSG00000166501,ENSG00000134242,ENSG00000167851
GO:0060548	negative regulation of cell death	biological_process	0.0005662	0.01259	44	549	908	19006	ENSG00000186891,ENSG00000101336,ENSG00000232810,ENSG00000122420,ENSG00000125084,ENSG00000118523,ENSG00000141480,ENSG00000005381,ENSG00000112299,ENSG00000198400,ENSG00000249437,ENSG00000145287,ENSG00000125735,ENSG00000105851,ENSG00000184557,ENSG00000204472,ENSG00000103811,ENSG00000196839,ENSG00000136244,ENSG00000158869,ENSG00000127152,ENSG00000131981,ENSG00000154764,ENSG00000026508,ENSG00000148400…
GO:0006957	complement activation, alternative pathway	biological_process	0.0005756	0.012785	4	549	14	19006	ENSG00000126759,ENSG00000197766,ENSG00000155659,ENSG00000203710
GO:0038024	cargo receptor activity	molecular_function	0.0005764	0.01279	8	549	67	19006	ENSG00000074660,ENSG00000019169,ENSG00000177575,ENSG00000184730,ENSG00000158270,ENSG00000165457,ENSG00000038945,ENSG00000161944
GO:0031099	regeneration	biological_process	0.00059607	0.013212	14	549	176	19006	ENSG00000166741,ENSG00000122025,ENSG00000136634,ENSG00000197405,ENSG00000154764,ENSG00000185924,ENSG00000171840,ENSG00000135046,ENSG00000148400,ENSG00000163513,ENSG00000074660,ENSG00000119630,ENSG00000136167,ENSG00000125084
GO:0010712	regulation of collagen metabolic process	biological_process	0.00060066	0.0133	6	549	36	19006	ENSG00000104918,ENSG00000106991,ENSG00000102760,ENSG00000136244,ENSG00000118513,ENSG00000118523
GO:0038083	peptidyl-tyrosine autophosphorylation	biological_process	0.00060312	0.01334	7	549	52	19006	ENSG00000155926,ENSG00000007264,ENSG00000101336,ENSG00000010671,ENSG00000198400,ENSG00000165025,ENSG00000000938
GO:0071622	regulation of granulocyte chemotaxis	biological_process	0.00060655	0.013402	7	549	49	19006	ENSG00000197405,ENSG00000081041,ENSG00000163734,ENSG00000169429,ENSG00000123338,ENSG00000163736,ENSG00000171860
GO:0006956	complement activation	biological_process	0.00061431	0.013558	8	549	64	19006	ENSG00000102760,ENSG00000197405,ENSG00000085265,ENSG00000126759,ENSG00000197766,ENSG00000171860,ENSG00000155659,ENSG00000203710
GO:0032872	regulation of stress-activated MAPK cascade	biological_process	0.00061492	0.013558	15	549	201	19006	ENSG00000134242,ENSG00000099860,ENSG00000118523,ENSG00000187796,ENSG00000158517,ENSG00000120659,ENSG00000146192,ENSG00000165025,ENSG00000141655,ENSG00000101265,ENSG00000232810,ENSG00000154764,ENSG00000179639,ENSG00000154928,ENSG00000125538
GO:0010563	negative regulation of phosphorus metabolic process	biological_process	0.00062167	0.013674	30	549	555	19006	ENSG00000198121,ENSG00000101265,ENSG00000245848,ENSG00000099860,ENSG00000141480,ENSG00000154127,ENSG00000107984,ENSG00000167851,ENSG00000125538,ENSG00000186642,ENSG00000130755,ENSG00000126467,ENSG00000158050,ENSG00000232810,ENSG00000158825,ENSG00000168675,ENSG00000115956,ENSG00000106991,ENSG00000155307,ENSG00000162772,ENSG00000142405,ENSG00000135549,ENSG00000123338,ENSG00000134242,ENSG00000136244…
GO:0045936	negative regulation of phosphate metabolic process	biological_process	0.00062167	0.013674	30	549	555	19006	ENSG00000186642,ENSG00000125538,ENSG00000130755,ENSG00000107984,ENSG00000167851,ENSG00000158825,ENSG00000168675,ENSG00000115956,ENSG00000158050,ENSG00000126467,ENSG00000232810,ENSG00000101265,ENSG00000245848,ENSG00000198121,ENSG00000141480,ENSG00000154127,ENSG00000099860,ENSG00000129993,ENSG00000120875,ENSG00000184557,ENSG00000185924,ENSG00000142405,ENSG00000135549,ENSG00000123338,ENSG00000106991…
GO:0097285	cell-type specific apoptotic process	biological_process	0.00062209	0.013674	26	549	451	19006	ENSG00000232810,ENSG00000102760,ENSG00000198400,ENSG00000249437,ENSG00000182782,ENSG00000010671,ENSG00000141480,ENSG00000090339,ENSG00000101017,ENSG00000105851,ENSG00000171115,ENSG00000197405,ENSG00000258227,ENSG00000135046,ENSG00000163513,ENSG00000277632,ENSG00000136634,ENSG00000131981,ENSG00000118513,ENSG00000102879,ENSG00000136244,ENSG00000129521,ENSG00000196839,ENSG00000108691,ENSG00000129465…
GO:0061138	morphogenesis of a branching epithelium	biological_process	0.00062539	0.013732	14	549	182	19006	ENSG00000136244,ENSG00000149418,ENSG00000136634,ENSG00000106991,ENSG00000198435,ENSG00000148400,ENSG00000163513,ENSG00000232810,ENSG00000066336,ENSG00000103811,ENSG00000119630,ENSG00000125084,ENSG00000184557,ENSG00000111424
GO:0070302	regulation of stress-activated protein kinase signaling cascade	biological_process	0.0006468	0.014187	15	549	202	19006	ENSG00000120659,ENSG00000146192,ENSG00000165025,ENSG00000141655,ENSG00000101265,ENSG00000099860,ENSG00000134242,ENSG00000118523,ENSG00000187796,ENSG00000158517,ENSG00000154928,ENSG00000125538,ENSG00000154764,ENSG00000232810,ENSG00000179639
GO:0004958	prostaglandin F receptor activity	molecular_function	0.00064944	0.01423	2	549	2	19006	ENSG00000122420,ENSG00000183134
GO:0072606	interleukin-8 secretion	biological_process	0.00066478	0.014551	5	549	25	19006	ENSG00000085265,ENSG00000122223,ENSG00000135046,ENSG00000170458,ENSG00000134242
GO:0030802	regulation of cyclic nucleotide biosynthetic process	biological_process	0.00068264	0.014927	12	549	140	19006	ENSG00000112414,ENSG00000160013,ENSG00000121807,ENSG00000132329,ENSG00000121281,ENSG00000198121,ENSG00000282608,ENSG00000140030,ENSG00000169252,ENSG00000129467,ENSG00000111452,ENSG00000186642
GO:0010243	response to organonitrogen compound	biological_process	0.00068871	0.015044	40	549	814	19006	ENSG00000232810,ENSG00000129467,ENSG00000104918,ENSG00000125084,ENSG00000118523,ENSG00000101017,ENSG00000198400,ENSG00000165457,ENSG00000249437,ENSG00000165168,ENSG00000122877,ENSG00000184557,ENSG00000105851,ENSG00000115919,ENSG00000204472,ENSG00000136244,ENSG00000196839,ENSG00000134242,ENSG00000187796,ENSG00000122025,ENSG00000185897,ENSG00000137462,ENSG00000148400,ENSG00000103569,ENSG00000125538…
GO:0044246	regulation of multicellular organismal metabolic process	biological_process	0.00070326	0.015346	6	549	37	19006	ENSG00000106991,ENSG00000104918,ENSG00000118513,ENSG00000136244,ENSG00000118523,ENSG00000102760
GO:0048015	phosphatidylinositol-mediated signaling	biological_process	0.00070536	0.015375	15	549	206	19006	ENSG00000126264,ENSG00000105851,ENSG00000141506,ENSG00000169403,ENSG00000141968,ENSG00000000938,ENSG00000150782,ENSG00000113070,ENSG00000276231,ENSG00000198400,ENSG00000122025,ENSG00000158517,ENSG00000137331,ENSG00000114013,ENSG00000155629
GO:0001781	neutrophil apoptotic process	biological_process	0.00071456	0.01556	3	549	7	19006	ENSG00000136244,ENSG00000182782,ENSG00000135046
GO:0032695	negative regulation of interleukin-12 production	biological_process	0.00071758	0.01561	4	549	15	19006	ENSG00000136634,ENSG00000101916,ENSG00000102575,ENSG00000141480
GO:0071791	chemokine (C-C motif) ligand 5 binding	molecular_function	0.00073605	0.015984	2	549	2	19006	ENSG00000163823,ENSG00000160791
GO:0071226	cellular response to molecule of fungal origin	biological_process	0.0007363	0.015984	2	549	2	19006	ENSG00000010671,ENSG00000165025
GO:0002827	positive regulation of T-helper 1 type immune response	biological_process	0.00073862	0.015984	4	549	15	19006	ENSG00000018280,ENSG00000135046,ENSG00000121807,ENSG00000136630
GO:0007202	activation of phospholipase C activity	biological_process	0.00073934	0.015984	5	549	26	19006	ENSG00000198121,ENSG00000137841,ENSG00000171777,ENSG00000060558,ENSG00000197405
GO:0010714	positive regulation of collagen metabolic process	biological_process	0.00073935	0.015984	5	549	25	19006	ENSG00000102760,ENSG00000118513,ENSG00000118523,ENSG00000104918,ENSG00000106991
GO:0044253	positive regulation of multicellular organismal metabolic process	biological_process	0.00073935	0.015984	5	549	25	19006	ENSG00000118523,ENSG00000118513,ENSG00000102760,ENSG00000106991,ENSG00000104918
GO:0035354	Toll-like receptor 1-Toll-like receptor 2 protein complex	cellular_component	0.00074723	0.016121	2	549	2	19006	ENSG00000137462,ENSG00000174125
GO:0042495	detection of triacyl bacterial lipopeptide	biological_process	0.00074723	0.016121	2	549	2	19006	ENSG00000174125,ENSG00000137462
GO:0032493	response to bacterial lipoprotein	biological_process	0.00075403	0.016251	3	549	7	19006	ENSG00000137462,ENSG00000170458,ENSG00000174125
GO:0032752	positive regulation of interleukin-3 production	biological_process	0.00076003	0.016314	2	549	2	19006	ENSG00000179639,ENSG00000165025
GO:0042223	interleukin-3 biosynthetic process	biological_process	0.00076003	0.016314	2	549	2	19006	ENSG00000165025,ENSG00000179639
GO:0045399	regulation of interleukin-3 biosynthetic process	biological_process	0.00076003	0.016314	2	549	2	19006	ENSG00000165025,ENSG00000179639
GO:0045401	positive regulation of interleukin-3 biosynthetic process	biological_process	0.00076003	0.016314	2	549	2	19006	ENSG00000179639,ENSG00000165025
GO:0030665	clathrin-coated vesicle membrane	cellular_component	0.00076564	0.016418	10	549	104	19006	ENSG00000237541,ENSG00000116031,ENSG00000113070,ENSG00000169252,ENSG00000010610,ENSG00000223865,ENSG00000118640,ENSG00000204287,ENSG00000196735,ENSG00000154146
GO:0007259	JAK-STAT cascade	biological_process	0.00077097	0.016515	13	549	159	19006	ENSG00000185924,ENSG00000186891,ENSG00000148400,ENSG00000184557,ENSG00000167851,ENSG00000160712,ENSG00000150782,ENSG00000099985,ENSG00000136244,ENSG00000108691,ENSG00000121807,ENSG00000101017,ENSG00000122025
GO:0021546	rhombomere development	biological_process	0.0007738	0.016526	3	549	7	19006	ENSG00000204103,ENSG00000122877,ENSG00000173917
GO:0071810	regulation of fever generation by regulation of prostaglandin secretion	biological_process	0.00077619	0.016526	2	549	2	19006	ENSG00000141655,ENSG00000120659
GO:0071812	positive regulation of fever generation by positive regulation of prostaglandin secretion	biological_process	0.00077619	0.016526	2	549	2	19006	ENSG00000120659,ENSG00000141655
GO:0071848	positive regulation of ERK1 and ERK2 cascade via TNFSF11-mediated signaling	biological_process	0.00077619	0.016526	2	549	2	19006	ENSG00000141655,ENSG00000120659
GO:0100009	regulation of fever generation by prostaglandin secretion	biological_process	0.00077619	0.016526	2	549	2	19006	ENSG00000120659,ENSG00000141655
GO:0100011	positive regulation of fever generation by prostaglandin secretion	biological_process	0.00077619	0.016526	2	549	2	19006	ENSG00000141655,ENSG00000120659
GO:2001185	regulation of CD8-positive, alpha-beta T cell activation	biological_process	0.00078296	0.016653	3	549	7	19006	ENSG00000123338,ENSG00000134242,ENSG00000122223
GO:0002032	desensitization of G-protein coupled receptor protein signaling pathway by arrestin	biological_process	0.00078789	0.016741	2	549	2	19006	ENSG00000141480,ENSG00000169252
GO:1902106	negative regulation of leukocyte differentiation	biological_process	0.00079143	0.016799	9	549	85	19006	ENSG00000168918,ENSG00000198435,ENSG00000154127,ENSG00000204103,ENSG00000136630,ENSG00000204577,ENSG00000277632,ENSG00000186818,ENSG00000135046
GO:0060558	regulation of calcidiol 1-monooxygenase activity	biological_process	0.00080521	0.017075	3	549	7	19006	ENSG00000232810,ENSG00000111424,ENSG00000125538
GO:0031638	zymogen activation	biological_process	0.00080806	0.017118	11	549	120	19006	ENSG00000091106,ENSG00000232810,ENSG00000143546,ENSG00000103811,ENSG00000163220,ENSG00000122861,ENSG00000129521,ENSG00000162711,ENSG00000142405,ENSG00000121858,ENSG00000137752
GO:0034599	cellular response to oxidative stress	biological_process	0.00081118	0.017167	18	549	266	19006	ENSG00000158517,ENSG00000051523,ENSG00000136244,ENSG00000118513,ENSG00000100365,ENSG00000148346,ENSG00000135046,ENSG00000204472,ENSG00000005381,ENSG00000112299,ENSG00000116701,ENSG00000137496,ENSG00000010671,ENSG00000165168,ENSG00000115607,ENSG00000232810,ENSG00000125084,ENSG00000100985
GO:0036041	long-chain fatty acid binding	molecular_function	0.0008148	0.017226	4	549	15	19006	ENSG00000143546,ENSG00000132965,ENSG00000198121,ENSG00000163220
GO:0042033	chemokine biosynthetic process	biological_process	0.00081891	0.017296	4	549	15	19006	ENSG00000136244,ENSG00000232810,ENSG00000125538,ENSG00000150782
GO:0014065	phosphatidylinositol 3-kinase signaling	biological_process	0.00082078	0.017318	13	549	165	19006	ENSG00000276231,ENSG00000122025,ENSG00000137331,ENSG00000158517,ENSG00000155629,ENSG00000114013,ENSG00000000938,ENSG00000150782,ENSG00000141968,ENSG00000105851,ENSG00000126264,ENSG00000141506,ENSG00000113070
GO:0048017	inositol lipid-mediated signaling	biological_process	0.00082524	0.017368	15	549	209	19006	ENSG00000113070,ENSG00000141506,ENSG00000105851,ENSG00000126264,ENSG00000141968,ENSG00000000938,ENSG00000150782,ENSG00000169403,ENSG00000155629,ENSG00000114013,ENSG00000137331,ENSG00000158517,ENSG00000198400,ENSG00000276231,ENSG00000122025
GO:0019064	fusion of virus membrane with host plasma membrane	biological_process	0.00082644	0.017368	3	549	7	19006	ENSG00000010610,ENSG00000121966,ENSG00000160791
GO:0039663	membrane fusion involved in viral entry into host cell	biological_process	0.00082644	0.017368	3	549	7	19006	ENSG00000121966,ENSG00000160791,ENSG00000010610
GO:0044800	multi-organism membrane fusion	biological_process	0.00082644	0.017368	3	549	7	19006	ENSG00000010610,ENSG00000121966,ENSG00000160791
GO:0002830	positive regulation of type 2 immune response	biological_process	0.00082837	0.017391	4	549	15	19006	ENSG00000150782,ENSG00000162711,ENSG00000136244,ENSG00000114013
GO:0033628	regulation of cell adhesion mediated by integrin	biological_process	0.00082987	0.017392	6	549	39	19006	ENSG00000196839,ENSG00000122861,ENSG00000149781,ENSG00000123338,ENSG00000165025,ENSG00000105851
GO:0030670	phagocytic vesicle membrane	cellular_component	0.00083008	0.017392	8	549	69	19006	ENSG00000137462,ENSG00000174125,ENSG00000102879,ENSG00000018280,ENSG00000051523,ENSG00000165168,ENSG00000276600,ENSG00000118640
GO:2000379	positive regulation of reactive oxygen species metabolic process	biological_process	0.00083206	0.017416	9	549	85	19006	ENSG00000232810,ENSG00000163513,ENSG00000125538,ENSG00000204472,ENSG00000136244,ENSG00000160255,ENSG00000090339,ENSG00000129465,ENSG00000051523
GO:0061028	establishment of endothelial barrier	biological_process	0.00083364	0.017432	6	549	40	19006	ENSG00000106991,ENSG00000186642,ENSG00000125538,ENSG00000154764,ENSG00000232810,ENSG00000090339
GO:1902359	Notch signaling pathway involved in somitogenesis	biological_process	0.0008375	0.017461	2	549	2	19006	ENSG00000106003,ENSG00000198435
GO:1902366	regulation of Notch signaling pathway involved in somitogenesis	biological_process	0.0008375	0.017461	2	549	2	19006	ENSG00000198435,ENSG00000106003
GO:1902367	negative regulation of Notch signaling pathway involved in somitogenesis	biological_process	0.0008375	0.017461	2	549	2	19006	ENSG00000198435,ENSG00000106003
GO:0032701	negative regulation of interleukin-18 production	biological_process	0.00084102	0.017517	2	549	2	19006	ENSG00000136634,ENSG00000066294
GO:0035700	astrocyte chemotaxis	biological_process	0.00084883	0.017644	2	549	2	19006	ENSG00000169508,ENSG00000121807
GO:2000458	regulation of astrocyte chemotaxis	biological_process	0.00084883	0.017644	2	549	2	19006	ENSG00000121807,ENSG00000169508
GO:0005774	vacuolar membrane	cellular_component	0.00085819	0.017804	23	549	382	19006	ENSG00000204287,ENSG00000241106,ENSG00000118640,ENSG00000171860,ENSG00000158473,ENSG00000204257,ENSG00000124942,ENSG00000196735,ENSG00000171051,ENSG00000118308,ENSG00000101916,ENSG00000196664,ENSG00000178726,ENSG00000235568,ENSG00000182557,ENSG00000162511,ENSG00000223865,ENSG00000112299,ENSG00000158485,ENSG00000237541,ENSG00000242574,ENSG00000139278,ENSG00000189067
GO:0032650	regulation of interleukin-1 alpha production	biological_process	0.00085822	0.017804	3	549	7	19006	ENSG00000137752,ENSG00000115590,ENSG00000115009
GO:0004909	interleukin-1, Type I, activating receptor activity	molecular_function	0.00085947	0.017813	2	549	2	19006	ENSG00000115598,ENSG00000115594
GO:1900180	regulation of protein localization to nucleus	biological_process	0.00086103	0.017828	15	549	205	19006	ENSG00000136244,ENSG00000134242,ENSG00000115604,ENSG00000162711,ENSG00000136634,ENSG00000142405,ENSG00000232810,ENSG00000137462,ENSG00000186818,ENSG00000189067,ENSG00000125735,ENSG00000196664,ENSG00000125538,ENSG00000186642,ENSG00000150782
GO:0042095	interferon-gamma biosynthetic process	biological_process	0.00086647	0.017923	4	549	16	19006	ENSG00000196664,ENSG00000101916,ENSG00000150782,ENSG00000105246
GO:0045029	UDP-activated nucleotide receptor activity	molecular_function	0.00086866	0.01795	2	549	2	19006	ENSG00000174944,ENSG00000171631
GO:0002876	positive regulation of chronic inflammatory response to antigenic stimulus	biological_process	0.00087295	0.018021	2	549	2	19006	ENSG00000226979,ENSG00000232810
GO:0043307	eosinophil activation	biological_process	0.00087436	0.018033	3	549	7	19006	ENSG00000121807,ENSG00000277632,ENSG00000167851
GO:1902567	negative regulation of eosinophil activation	biological_process	0.00089123	0.018363	2	549	2	19006	ENSG00000167851,ENSG00000121807
GO:0044877	macromolecular complex binding	molecular_function	0.00089599	0.018443	64	549	1506	19006	ENSG00000042493,ENSG00000000938,ENSG00000242574,ENSG00000148400,ENSG00000026508,ENSG00000176438,ENSG00000168071,ENSG00000166501,ENSG00000165025,ENSG00000106991,ENSG00000102879,ENSG00000136541,ENSG00000120708,ENSG00000074660,ENSG00000130755,ENSG00000149781,ENSG00000100427,ENSG00000134516,ENSG00000160255,ENSG00000184922,ENSG00000072694,ENSG00000122862,ENSG00000082074,ENSG00000122025,ENSG00000163131…
GO:0002384	hepatic immune response	biological_process	0.00091588	0.018834	2	549	2	19006	ENSG00000160712,ENSG00000136244
GO:0030816	positive regulation of cAMP metabolic process	biological_process	0.00091899	0.018879	9	549	87	19006	ENSG00000121281,ENSG00000282608,ENSG00000140030,ENSG00000160013,ENSG00000112414,ENSG00000132329,ENSG00000111452,ENSG00000169252,ENSG00000129467
GO:0034125	negative regulation of MyD88-dependent toll-like receptor signaling pathway	biological_process	0.00092561	0.018997	2	549	2	19006	ENSG00000167851,ENSG00000186074
GO:2000417	negative regulation of eosinophil migration	biological_process	0.00092655	0.018998	2	549	2	19006	ENSG00000167851,ENSG00000171522
GO:0036037	CD8-positive, alpha-beta T cell activation	biological_process	0.00093071	0.019064	4	549	16	19006	ENSG00000123338,ENSG00000122223,ENSG00000106952,ENSG00000134242
GO:0045429	positive regulation of nitric oxide biosynthetic process	biological_process	0.00096266	0.019663	6	549	40	19006	ENSG00000090339,ENSG00000232810,ENSG00000136244,ENSG00000160255,ENSG00000204472,ENSG00000125538
GO:1904407	positive regulation of nitric oxide metabolic process	biological_process	0.00096266	0.019663	6	549	40	19006	ENSG00000160255,ENSG00000136244,ENSG00000232810,ENSG00000090339,ENSG00000204472,ENSG00000125538
GO:2000521	negative regulation of immunological synapse formation	biological_process	0.00096369	0.019663	2	549	2	19006	ENSG00000131981,ENSG00000135077
GO:2001189	negative regulation of T cell activation via T cell receptor contact with antigen bound to MHC molecule on antigen presenting cell	biological_process	0.00096369	0.019663	2	549	2	19006	ENSG00000131981,ENSG00000135077
GO:0001802	type III hypersensitivity	biological_process	0.00097209	0.019777	2	549	2	19006	ENSG00000010671,ENSG00000158869
GO:0001803	regulation of type III hypersensitivity	biological_process	0.00097209	0.019777	2	549	2	19006	ENSG00000010671,ENSG00000158869
GO:0001805	positive regulation of type III hypersensitivity	biological_process	0.00097209	0.019777	2	549	2	19006	ENSG00000158869,ENSG00000010671
GO:0033627	cell adhesion mediated by integrin	biological_process	0.00097422	0.019801	7	549	55	19006	ENSG00000196839,ENSG00000090339,ENSG00000165025,ENSG00000105851,ENSG00000122861,ENSG00000149781,ENSG00000123338
GO:0097190	apoptotic signaling pathway	biological_process	0.00097604	0.019819	31	549	584	19006	ENSG00000125538,ENSG00000163220,ENSG00000197471,ENSG00000100985,ENSG00000011422,ENSG00000170458,ENSG00000026508,ENSG00000186891,ENSG00000232810,ENSG00000213145,ENSG00000112299,ENSG00000141480,ENSG00000101017,ENSG00000090339,ENSG00000010671,Novel00424,ENSG00000099985,ENSG00000103811,ENSG00000160712,ENSG00000122862,ENSG00000154589,ENSG00000148346,ENSG00000186827,ENSG00000143546,ENSG00000120949,ENSG…
GO:0071402	cellular response to lipoprotein particle stimulus	biological_process	0.0009778	0.019836	4	549	16	19006	ENSG00000165025,ENSG00000160255,ENSG00000158869,ENSG00000140945
GO:0019730	antimicrobial humoral response	biological_process	0.00099661	0.020198	9	549	83	19006	ENSG00000239839,ENSG00000018280,ENSG00000163220,ENSG00000169397,ENSG00000124102,ENSG00000148346,ENSG00000090382,ENSG00000169413,ENSG00000143546
GO:0019767	IgE receptor activity	molecular_function	0.00099921	0.020229	2	549	2	19006	ENSG00000179639,ENSG00000158869
GO:0034138	toll-like receptor 3 signaling pathway	biological_process	0.0010001	0.020229	4	549	16	19006	ENSG00000134242,ENSG00000158270,ENSG00000114013,ENSG00000135077
GO:0002374	cytokine secretion involved in immune response	biological_process	0.0010198	0.020594	4	549	16	19006	ENSG00000136634,ENSG00000124731,ENSG00000232810,ENSG00000137462
GO:0070482	response to oxygen levels	biological_process	0.0010201	0.020594	22	549	364	19006	ENSG00000166501,ENSG00000163513,ENSG00000183734,ENSG00000119630,ENSG00000122861,ENSG00000129993,ENSG00000118513,ENSG00000154611,ENSG00000196839,ENSG00000129521,ENSG00000051523,ENSG00000139567,ENSG00000137462,ENSG00000148400,ENSG00000102760,ENSG00000121966,ENSG00000118523,ENSG00000090339,ENSG00000137752,ENSG00000198121,ENSG00000226979,ENSG00000165168
GO:0030162	regulation of proteolysis	biological_process	0.0010221	0.020615	38	549	759	19006	ENSG00000142405,ENSG00000171860,ENSG00000145879,ENSG00000136634,ENSG00000121858,ENSG00000203710,ENSG00000115590,ENSG00000129521,ENSG00000129993,ENSG00000091106,ENSG00000197405,ENSG00000245848,ENSG00000137752,ENSG00000197632,ENSG00000101695,ENSG00000142871,ENSG00000125538,ENSG00000163220,ENSG00000100985,ENSG00000011422,ENSG00000026508,ENSG00000126759,ENSG00000077984,ENSG00000162711,ENSG00000154611…
GO:0070488	neutrophil aggregation	biological_process	0.0010305	0.020765	2	549	2	19006	ENSG00000163220,ENSG00000143546
GO:0010959	regulation of metal ion transport	biological_process	0.0010455	0.021048	20	549	322	19006	ENSG00000134242,ENSG00000108691,ENSG00000102879,ENSG00000124942,ENSG00000051523,ENSG00000131981,ENSG00000010610,ENSG00000089327,ENSG00000169252,ENSG00000277632,ENSG00000163823,ENSG00000105851,ENSG00000090339,ENSG00000141480,ENSG00000055118,ENSG00000154127,ENSG00000175294,ENSG00000131042,ENSG00000066294,ENSG00000275302
GO:0050918	positive chemotaxis	biological_process	0.0010569	0.021256	7	549	55	19006	ENSG00000169429,ENSG00000131981,ENSG00000170989,ENSG00000119630,ENSG00000140945,ENSG00000277632,ENSG00000102879
GO:0031341	regulation of cell killing	biological_process	0.0010744	0.021587	7	549	55	19006	ENSG00000090339,ENSG00000141480,ENSG00000129465,ENSG00000276231,ENSG00000135077,ENSG00000109943,ENSG00000141968
GO:0001885	endothelial cell development	biological_process	0.0010771	0.021622	7	549	57	19006	ENSG00000125538,ENSG00000186642,ENSG00000106991,ENSG00000261371,ENSG00000090339,ENSG00000232810,ENSG00000154764
GO:0046822	regulation of nucleocytoplasmic transport	biological_process	0.0010798	0.021655	15	549	210	19006	ENSG00000189067,ENSG00000137462,ENSG00000232810,ENSG00000196664,ENSG00000150782,ENSG00000186642,ENSG00000125538,ENSG00000125735,ENSG00000115604,ENSG00000136244,ENSG00000134242,ENSG00000183486,ENSG00000136634,ENSG00000162711,ENSG00000142405
GO:0023026	MHC class II protein complex binding	molecular_function	0.0010974	0.021987	4	549	16	19006	ENSG00000204287,ENSG00000241106,ENSG00000204257,ENSG00000242574
GO:0051023	regulation of immunoglobulin secretion	biological_process	0.0011138	0.022293	4	549	16	19006	ENSG00000136244,ENSG00000232810,ENSG00000186827,ENSG00000101017
GO:0072376	protein activation cascade	biological_process	0.001132	0.022636	9	549	87	19006	ENSG00000197405,ENSG00000102760,ENSG00000085265,ENSG00000203710,ENSG00000169704,ENSG00000155659,ENSG00000171860,ENSG00000197766,ENSG00000126759
GO:0061041	regulation of wound healing	biological_process	0.0011483	0.022941	11	549	128	19006	ENSG00000165025,ENSG00000158869,ENSG00000197632,ENSG00000154127,ENSG00000011422,ENSG00000122861,ENSG00000113070,ENSG00000178726,ENSG00000163513,ENSG00000115956,ENSG00000135046
GO:0045236	CXCR chemokine receptor binding	molecular_function	0.0011551	0.023055	4	549	16	19006	ENSG00000169429,ENSG00000163736,ENSG00000163734,ENSG00000081041
GO:0032303	regulation of icosanoid secretion	biological_process	0.0011585	0.023101	4	549	17	19006	ENSG00000125538,ENSG00000141655,ENSG00000120659,ENSG00000165025
GO:0071407	cellular response to organic cyclic compound	biological_process	0.0011635	0.023178	25	549	451	19006	ENSG00000135046,ENSG00000158270,ENSG00000277632,ENSG00000105851,ENSG00000111424,ENSG00000169403,ENSG00000204472,ENSG00000143365,ENSG00000136244,ENSG00000108691,ENSG00000051523,ENSG00000122025,ENSG00000136634,ENSG00000232810,ENSG00000100427,ENSG00000171631,ENSG00000103569,ENSG00000186642,ENSG00000125538,ENSG00000150782,ENSG00000090339,ENSG00000038945,ENSG00000198400,ENSG00000165457,ENSG00000245848
GO:0055098	response to low-density lipoprotein particle	biological_process	0.0011694	0.023273	4	549	17	19006	ENSG00000140945,ENSG00000158869,ENSG00000160255,ENSG00000165025
GO:0045416	positive regulation of interleukin-8 biosynthetic process	biological_process	0.0011992	0.023845	3	549	8	19006	ENSG00000196664,ENSG00000101916,ENSG00000232810
GO:0045410	positive regulation of interleukin-6 biosynthetic process	biological_process	0.0012024	0.023886	3	549	8	19006	ENSG00000125538,ENSG00000174125,ENSG00000169403
GO:0030808	regulation of nucleotide biosynthetic process	biological_process	0.0012048	0.023887	12	549	149	19006	ENSG00000121281,ENSG00000198121,ENSG00000282608,ENSG00000140030,ENSG00000112414,ENSG00000160013,ENSG00000121807,ENSG00000132329,ENSG00000111452,ENSG00000186642,ENSG00000169252,ENSG00000129467
GO:1900371	regulation of purine nucleotide biosynthetic process	biological_process	0.0012048	0.023887	12	549	149	19006	ENSG00000169252,ENSG00000129467,ENSG00000111452,ENSG00000186642,ENSG00000160013,ENSG00000112414,ENSG00000132329,ENSG00000121807,ENSG00000198121,ENSG00000121281,ENSG00000282608,ENSG00000140030
GO:0043028	cysteine-type endopeptidase regulator activity involved in apoptotic process	molecular_function	0.0012073	0.023892	6	549	42	19006	ENSG00000091106,ENSG00000125735,ENSG00000137752,ENSG00000249437,ENSG00000142405,ENSG00000103811
GO:0050711	negative regulation of interleukin-1 secretion	biological_process	0.0012077	0.023892	3	549	8	19006	ENSG00000115590,ENSG00000142405,ENSG00000162711
GO:0031666	positive regulation of lipopolysaccharide-mediated signaling pathway	biological_process	0.0012084	0.023892	3	549	8	19006	ENSG00000154589,ENSG00000112799,ENSG00000134061
GO:0032814	regulation of natural killer cell activation	biological_process	0.0012135	0.02397	5	549	28	19006	ENSG00000134242,ENSG00000122223,ENSG00000057657,ENSG00000150782,ENSG00000135077
GO:0036293	response to decreased oxygen levels	biological_process	0.0012262	0.024199	21	549	346	19006	ENSG00000163513,ENSG00000166501,ENSG00000183734,ENSG00000119630,ENSG00000129993,ENSG00000122861,ENSG00000051523,ENSG00000139567,ENSG00000118513,ENSG00000154611,ENSG00000129521,ENSG00000196839,ENSG00000148400,ENSG00000102760,ENSG00000121966,ENSG00000137462,ENSG00000090339,ENSG00000118523,ENSG00000165168,ENSG00000137752,ENSG00000226979
GO:0001782	B cell homeostasis	biological_process	0.0012397	0.024442	5	549	29	19006	ENSG00000147251,ENSG00000196839,ENSG00000102524,ENSG00000175857,ENSG00000123338
GO:0035577	azurophil granule membrane	cellular_component	0.0012441	0.024506	7	549	57	19006	ENSG00000171051,ENSG00000118308,ENSG00000118640,ENSG00000171860,ENSG00000235568,ENSG00000139278,ENSG00000112299
GO:0045309	protein phosphorylated amino acid binding	molecular_function	0.0012639	0.024873	6	549	44	19006	ENSG00000155307,ENSG00000184557,ENSG00000165025,ENSG00000141968,ENSG00000000938,ENSG00000101336
GO:0045063	T-helper 1 cell differentiation	biological_process	0.0012718	0.025005	4	549	17	19006	ENSG00000136630,ENSG00000135046,ENSG00000115604,ENSG00000196189
GO:0030866	cortical actin cytoskeleton organization	biological_process	0.0012732	0.025009	5	549	29	19006	ENSG00000123338,ENSG00000082397,ENSG00000184922,ENSG00000115956,ENSG00000232810
GO:0002320	lymphoid progenitor cell differentiation	biological_process	0.001283	0.025177	4	549	18	19006	ENSG00000148400,ENSG00000066336,ENSG00000156127,ENSG00000122025
GO:0015939	pantothenate metabolic process	biological_process	0.0012907	0.025306	3	549	8	19006	ENSG00000112303,ENSG00000093134,ENSG00000112299
GO:0046425	regulation of JAK-STAT cascade	biological_process	0.0013487	0.026419	11	549	129	19006	ENSG00000148400,ENSG00000185924,ENSG00000186891,ENSG00000150782,ENSG00000099985,ENSG00000160712,ENSG00000167851,ENSG00000184557,ENSG00000101017,ENSG00000136244,ENSG00000122025
GO:0097300	programmed necrotic cell death	biological_process	0.001356	0.026536	6	549	42	19006	ENSG00000232810,ENSG00000154589,ENSG00000129465,ENSG00000170458,ENSG00000137752,ENSG00000168404
GO:0032610	interleukin-1 alpha production	biological_process	0.001365	0.026687	3	549	8	19006	ENSG00000115590,ENSG00000115009,ENSG00000137752
GO:0030502	negative regulation of bone mineralization	biological_process	0.0013891	0.027113	4	549	18	19006	ENSG00000277632,ENSG00000152595,ENSG00000122862,ENSG00000163823
GO:0006812	cation transport	biological_process	0.0013893	0.027113	48	549	1076	19006	ENSG00000181804,ENSG00000111424,ENSG00000163823,ENSG00000166501,ENSG00000089327,ENSG00000169252,ENSG00000157551,ENSG00000118640,ENSG00000165025,ENSG00000051523,ENSG00000108691,ENSG00000124564,ENSG00000102879,ENSG00000186642,ENSG00000140519,ENSG00000100985,ENSG00000179639,ENSG00000131042,ENSG00000121281,ENSG00000175294,ENSG00000104783,ENSG00000090339,ENSG00000154127,ENSG00000105851,ENSG00000277632…
GO:0019966	interleukin-1 binding	molecular_function	0.0013971	0.027239	3	549	8	19006	ENSG00000115590,ENSG00000115594,ENSG00000136689
GO:0032880	regulation of protein localization	biological_process	0.0014007	0.027285	44	549	955	19006	ENSG00000258227,ENSG00000186827,ENSG00000135046,ENSG00000186818,ENSG00000196664,ENSG00000101916,ENSG00000171522,ENSG00000115590,ENSG00000169385,ENSG00000165025,ENSG00000142405,ENSG00000118640,ENSG00000136634,ENSG00000137462,ENSG00000170458,ENSG00000102760,ENSG00000122223,ENSG00000189067,ENSG00000085265,ENSG00000186642,ENSG00000000938,ENSG00000125538,ENSG00000095970,ENSG00000115604,ENSG00000137752…
GO:0002866	positive regulation of acute inflammatory response to antigenic stimulus	biological_process	0.0014068	0.027378	3	549	8	19006	ENSG00000010671,ENSG00000179639,ENSG00000158869
GO:0032720	negative regulation of tumor necrosis factor production	biological_process	0.0014136	0.027485	6	549	43	19006	ENSG00000135077,ENSG00000136634,ENSG00000102575,ENSG00000134242,ENSG00000229314,ENSG00000141480
GO:0035578	azurophil granule lumen	cellular_component	0.0014173	0.027532	9	549	90	19006	ENSG00000090382,ENSG00000145287,ENSG00000104918,ENSG00000117115,ENSG00000169397,ENSG00000005381,ENSG00000163563,ENSG00000169385,ENSG00000239839
GO:0001774	microglial cell activation	biological_process	0.0014194	0.027547	4	549	18	19006	ENSG00000137462,ENSG00000196664,ENSG00000101916,ENSG00000204472
GO:0051235	maintenance of location	biological_process	0.0014209	0.027551	18	549	284	19006	ENSG00000154127,ENSG00000082397,ENSG00000038945,ENSG00000232810,ENSG00000176438,ENSG00000125538,ENSG00000163220,ENSG00000102879,ENSG00000136244,ENSG00000051523,ENSG00000136634,ENSG00000010610,ENSG00000142405,ENSG00000143546,ENSG00000160791,ENSG00000277632,ENSG00000125735,ENSG00000122862
GO:0010543	regulation of platelet activation	biological_process	0.001512	0.029291	5	549	30	19006	ENSG00000165025,ENSG00000178726,ENSG00000154127,ENSG00000115956,ENSG00000158869
GO:0050829	defense response to Gram-negative bacterium	biological_process	0.0015157	0.029335	6	549	43	19006	ENSG00000010610,ENSG00000160712,ENSG00000164047,ENSG00000124731,ENSG00000018280,ENSG00000136244
GO:0006811	ion transport	biological_process	0.0015203	0.029397	65	549	1573	19006	ENSG00000055118,ENSG00000132329,ENSG00000018280,ENSG00000111181,ENSG00000134955,ENSG00000165168,ENSG00000069431,ENSG00000100427,ENSG00000275302,ENSG00000066294,ENSG00000171631,ENSG00000158869,ENSG00000196839,ENSG00000108700,ENSG00000010610,ENSG00000131981,ENSG00000163131,ENSG00000206190,ENSG00000154127,ENSG00000121281,ENSG00000125538,ENSG00000051523,ENSG00000102879,ENSG00000108691,ENSG00000141655…
GO:0043270	positive regulation of ion transport	biological_process	0.0015226	0.029414	15	549	218	19006	ENSG00000277632,ENSG00000169403,ENSG00000275302,ENSG00000198576,ENSG00000125538,ENSG00000163823,ENSG00000055118,ENSG00000141480,ENSG00000108691,ENSG00000118640,ENSG00000141655,ENSG00000010610,ENSG00000131981,ENSG00000120659,ENSG00000163131
GO:0045920	negative regulation of exocytosis	biological_process	0.0015255	0.029443	5	549	30	19006	ENSG00000066294,ENSG00000167851,ENSG00000148400,ENSG00000121807,ENSG00000135046
GO:0002643	regulation of tolerance induction	biological_process	0.0015389	0.029662	4	549	18	19006	ENSG00000135077,ENSG00000114013,ENSG00000163513,ENSG00000131042
GO:0030101	natural killer cell activation	biological_process	0.0015396	0.029662	8	549	74	19006	ENSG00000122223,ENSG00000150782,ENSG00000134242,ENSG00000102879,ENSG00000160255,ENSG00000115604,ENSG00000057657,ENSG00000135077
GO:0052652	cyclic purine nucleotide metabolic process	biological_process	0.001559	0.030007	12	549	154	19006	ENSG00000169252,ENSG00000129467,ENSG00000186642,ENSG00000111452,ENSG00000112414,ENSG00000160013,ENSG00000121807,ENSG00000132329,ENSG00000121281,ENSG00000198121,ENSG00000282608,ENSG00000140030
GO:0014807	regulation of somitogenesis	biological_process	0.0015662	0.030119	3	549	9	19006	ENSG00000148400,ENSG00000198435,ENSG00000106003
GO:0046058	cAMP metabolic process	biological_process	0.0015745	0.03025	12	549	154	19006	ENSG00000112414,ENSG00000160013,ENSG00000132329,ENSG00000121807,ENSG00000198121,ENSG00000121281,ENSG00000282608,ENSG00000140030,ENSG00000169252,ENSG00000129467,ENSG00000186642,ENSG00000111452
GO:0033028	myeloid cell apoptotic process	biological_process	0.0015858	0.030439	5	549	30	19006	ENSG00000136244,ENSG00000182782,ENSG00000258227,ENSG00000135046,ENSG00000158869
GO:0042269	regulation of natural killer cell mediated cytotoxicity	biological_process	0.0016023	0.030727	5	549	30	19006	ENSG00000141480,ENSG00000276231,ENSG00000109943,ENSG00000141968,ENSG00000135077
GO:0045076	regulation of interleukin-2 biosynthetic process	biological_process	0.001628	0.031193	4	549	18	19006	ENSG00000125538,ENSG00000010610,ENSG00000114013,ENSG00000187796
GO:0048871	multicellular organismal homeostasis	biological_process	0.0016471	0.031505	20	549	335	19006	ENSG00000090382,ENSG00000169252,ENSG00000103811,ENSG00000102879,ENSG00000136244,ENSG00000141655,ENSG00000168918,ENSG00000165025,ENSG00000129467,ENSG00000232810,ENSG00000102575,ENSG00000125538,ENSG00000111846,ENSG00000154127,ENSG00000018280,ENSG00000118523,ENSG00000170989,ENSG00000122122,ENSG00000121281,ENSG00000120659
GO:0009190	cyclic nucleotide biosynthetic process	biological_process	0.0016473	0.031505	12	549	155	19006	ENSG00000140030,ENSG00000282608,ENSG00000121281,ENSG00000198121,ENSG00000121807,ENSG00000132329,ENSG00000160013,ENSG00000112414,ENSG00000186642,ENSG00000111452,ENSG00000129467,ENSG00000169252
GO:0098772	molecular function regulator	molecular_function	0.0016692	0.031895	60	549	1420	19006	ENSG00000141506,ENSG00000107984,ENSG00000111348,ENSG00000171777,ENSG00000090104,ENSG00000100055,ENSG00000154764,ENSG00000184060,ENSG00000148400,ENSG00000102760,ENSG00000137752,ENSG00000175544,ENSG00000276231,ENSG00000105339,ENSG00000137496,ENSG00000197632,ENSG00000147251,ENSG00000136689,ENSG00000169252,ENSG00000166501,ENSG00000089327,ENSG00000113070,ENSG00000135046,ENSG00000091106,ENSG00000146192…
GO:0002315	marginal zone B cell differentiation	biological_process	0.0016768	0.032012	3	549	9	19006	ENSG00000147251,ENSG00000100060,ENSG00000106003
GO:0050857	positive regulation of antigen receptor-mediated signaling pathway	biological_process	0.0016916	0.032265	4	549	18	19006	ENSG00000104783,ENSG00000166501,ENSG00000235568,ENSG00000196839
GO:0006911	phagocytosis, engulfment	biological_process	0.0016941	0.032283	5	549	30	19006	ENSG00000167851,ENSG00000123338,ENSG00000204472,ENSG00000095970,ENSG00000158869
GO:0032386	regulation of intracellular transport	biological_process	0.0016991	0.032335	30	549	585	19006	ENSG00000232810,ENSG00000137462,ENSG00000189067,ENSG00000179639,ENSG00000100427,ENSG00000167851,ENSG00000136167,ENSG00000186642,ENSG00000150782,ENSG00000000938,ENSG00000125538,ENSG00000066294,ENSG00000154127,ENSG00000115604,ENSG00000125735,ENSG00000196664,ENSG00000102879,ENSG00000136244,ENSG00000134242,ENSG00000140678,ENSG00000183486,ENSG00000051523,ENSG00000169385,ENSG00000158869,ENSG00000165025…
GO:0003158	endothelium development	biological_process	0.0017002	0.032335	10	549	116	19006	ENSG00000148400,ENSG00000232810,ENSG00000154764,ENSG00000186642,ENSG00000125538,ENSG00000139567,ENSG00000090339,ENSG00000170989,ENSG00000261371,ENSG00000106991
GO:0002479	antigen processing and presentation of exogenous peptide antigen via MHC class I, TAP-dependent	biological_process	0.0017014	0.032335	8	549	74	19006	ENSG00000116031,ENSG00000051523,ENSG00000158517,ENSG00000116701,ENSG00000154611,ENSG00000165168,ENSG00000100365,ENSG00000118640
GO:0004930	G-protein coupled receptor activity	molecular_function	0.0017386	0.033011	39	549	808	19006	ENSG00000185897,ENSG00000139572,ENSG00000174837,ENSG00000171049,ENSG00000121807,ENSG00000112414,ENSG00000111452,ENSG00000171051,ENSG00000160791,ENSG00000255398,ENSG00000183484,ENSG00000170989,ENSG00000183134,ENSG00000282608,ENSG00000179921,ENSG00000198121,ENSG00000112486,ENSG00000184574,ENSG00000174944,ENSG00000132329,ENSG00000182782,ENSG00000160013,ENSG00000187037,ENSG00000171631,ENSG00000122420…
GO:0051128	regulation of cellular component organization	biological_process	0.0017477	0.033154	91	549	2362	19006	ENSG00000053108,ENSG00000141480,ENSG00000118523,ENSG00000179921,ENSG00000198400,ENSG00000138100,ENSG00000198121,ENSG00000115956,ENSG00000140945,ENSG00000204482,ENSG00000101336,ENSG00000232810,ENSG00000136167,ENSG00000015285,ENSG00000186074,ENSG00000139567,ENSG00000136244,ENSG00000140678,ENSG00000101096,ENSG00000277632,ENSG00000143546,ENSG00000198576,ENSG00000154928,ENSG00000090339,ENSG00000095970…
GO:0002762	negative regulation of myeloid leukocyte differentiation	biological_process	0.0017509	0.033182	6	549	45	19006	ENSG00000204577,ENSG00000168918,ENSG00000277632,ENSG00000154127,ENSG00000186818,ENSG00000204103
[truncated: 5,899 more rows]
